# Supplementary material for: Effects of aquaculture practices on Vibrio population dynamics and oyster microbiome
Source: Appl Environ Microbiol. 2025 Dec 15;92(1):e01985-25. doi: 10.1128/aem.01985-25 (PMC12838246; doi:10.1128/aem.01985-25)
Supplement: Data Set S1 — Abundance scores of microbial taxa, antibiotic-resistant genes, and virulence factors in addition to MPN-qPCR values and water parameters. [file aem.01985-25-s0001.xlsx]

## Sheet: Codes
Samples were collected once a month from June to November 2019
Sample ID	Description
June-AOHB1	Temperature Abused Oyster Collected in June from Bottom Cages, Oyster #1
June-AOHB2	Temperature Abused Oyster Collected in June from Bottom Cages, Oyster #2
June-AOHB3	Temperature Abused Oyster Collected in June from Bottom Cages, Oyster #3
July-AOHB1	Temperature Abused Oyster Collected in July from Bottom Cages, Oyster #1
July-AOHB2	Temperature Abused Oyster Collected in July from Bottom Cages, Oyster #2
July-AOHB3	Temperature Abused Oyster Collected in July from Bottom Cages, Oyster #3
Aug.-AOHB1	Temperature Abused Oyster Collected in August from Bottom Cages, Oyster #1
Aug.-AOHB2	Temperature Abused Oyster Collected in August from Bottom Cages, Oyster #2
Aug.-AOHB3	Temperature Abused Oyster Collected in August from Bottom Cages, Oyster #3
Sep.-AOHB1	Temperature Abused Oyster Collected in September from Bottom Cages, Oyster #1
Sep.-AOHB2	Temperature Abused Oyster Collected in September from Bottom Cages, Oyster #2
Sep.-AOHB3	Temperature Abused Oyster Collected in September from Bottom Cages, Oyster #3
Oct.-AOHB1	Temperature Abused Oyster Collected on October from Bottom Cages, Oyster #1
Oct.-AOHB2	Temperature Abused Oyster Collected on October from Bottom Cages, Oyster #2
Oct.-AOHB3	Temperature Abused Oyster Collected on October from Bottom Cages, Oyster #3
Nov.-AOHB1	Temperature Abused Oyster Collected on November from Bottom Cages, Oyster #1
Nov.-AOHB2	Temperature Abused Oyster Collected on November from Bottom Cages, Oyster #2
Nov.-AOHB3	Temperature Abused Oyster Collected on November from Bottom Cages, Oyster #3
June-AOHF1	Temperature Abused Oyster Collected in June from Floating Cages, Oyster #1
June-AOHF2	Temperature Abused Oyster Collected in June from Floating Cages, Oyster #2
June-AOHF3	Temperature Abused Oyster Collected in June from Floating Cages, Oyster #3
July-AOHF1	Temperature Abused Oyster Collected in July from Floating Cages, Oyster #1
July-AOHF2	Temperature Abused Oyster Collected in July from Floating Cages, Oyster #2
July-AOHF3	Temperature Abused Oyster Collected in July from Floating Cages, Oyster #3
Aug.-AOHF1	Temperature Abused Oyster Collected in August from Floating Cages, Oyster #1
Aug.-AOHF2	Temperature Abused Oyster Collected in August from Floating Cages, Oyster #2
Aug.-AOHF3	Temperature Abused Oyster Collected in August from Floating Cages, Oyster #3
Sep.-AOHF1	Temperature Abused Oyster Collected in September from Floating Cages, Oyster #1
Sep.-AOHF2	Temperature Abused Oyster Collected in September from Floating Cages, Oyster #2
Sep.-AOHF3	Temperature Abused Oyster Collected in September from Floating Cages, Oyster #3
Oct.-AOHF1	Temperature Abused Oyster Collected on October from Floating Cages, Oyster #1
Oct.-AOHF2	Temperature Abused Oyster Collected on October from Floating Cages, Oyster #2
Oct.-AOHF3	Temperature Abused Oyster Collected on October from Floating Cages, Oyster #3
Nov.-AOHF1	Temperature Abused Oyster Collected on November from Floating Cages, Oyster #1
Nov.-AOHF2	Temperature Abused Oyster Collected on November from Floating Cages, Oyster #2
Nov.-AOHF3	Temperature Abused Oyster Collected on November from Floating Cages, Oyster #3
June-WBA	Water Collected on June from Bottom Area
July-WBA	Water Collected on July from Bottom Area
Aug.-WBA	Water Collected on Aug. from Bottom Area
Sep.-WBA	Water Collected on Sep. from Bottom Area
Oct.-WBA	Water Collected on Oct. from Bottom Area
Nov.-WBA	Water Collected on Nov. from Bottom Area
June-WFA	Water Collected on June from Floating Area
July-WFA	Water Collected on July from Floating Area
Aug.-WFA	Water Collected on Aug. from Floating Area
Sep.-WFA	Water Collected on Sep. from Floating Area
Oct.-WFA	Water Collected on Oct. from Floating Area
Nov.-WFA	Water Collected on Nov. from Floating Area
June-FOHB1	Fresh Oyster Collected on June from Bottom Cages, Oyster #1
June-FOHB2	Fresh Oyster Collected on June from Bottom Cages, Oyster #2
June-FOHB3	Fresh Oyster Collected on June from Bottom Cages, Oyster #3
July-FOHB1	Fresh Oyster Collected on July from Bottom Cages, Oyster #1
July-FOHB2	Fresh Oyster Collected on July from Bottom Cages, Oyster #2
July-FOHB3	Fresh Oyster Collected on July from Bottom Cages, Oyster #3
Aug.-FOHB1	Fresh Oyster Collected on August from Bottom Cages, Oyster #1
Aug.-FOHB2	Fresh Oyster Collected on August from Bottom Cages, Oyster #2
Aug.-FOHB3	Fresh Oyster Collected on August from Bottom Cages, Oyster #3
Sep._FOHB1	Fresh Oyster Collected on September from Bottom Cages, Oyster #1
Sep._FOHB2	Fresh Oyster Collected on September from Bottom Cages, Oyster #2
Sep._FOHB3	Fresh Oyster Collected on September from Bottom Cages, Oyster #3
Oct.-FOHB1	Fresh Oyster Collected on October from Bottom Cages, Oyster #1
Oct.-FOHB2	Fresh Oyster Collected on October from Bottom Cages, Oyster #2
Oct.-FOHB3	Fresh Oyster Collected on October from Bottom Cages, Oyster #3
Nov.-FOHB1	Fresh Oyster Collected on November from Bottom Cages, Oyster #1
Nov.-FOHB2	Fresh Oyster Collected on November from Bottom Cages, Oyster #2
Nov.-FOHB3	Fresh Oyster Collected on November from Bottom Cages, Oyster #3
June-FOHF1	Fresh Oyster Collected on June from Floating Cages, Oyster #1
June-FOHF2	Fresh Oyster Collected on June from Floating Cages, Oyster #2
June-FOHF3	Fresh Oyster Collected on June from Floating Cages, Oyster #3
July-FOHF1	Fresh Oyster Collected on July from Floating Cages, Oyster #1
July-FOHF2	Fresh Oyster Collected on July from Floating Cages, Oyster #2
July-FOHF3	Fresh Oyster Collected on July from Floating Cages, Oyster #3
Aug.-FOHF1	Fresh Oyster Collected on August from Floating Cages, Oyster #1
Aug.-FOHF2	Fresh Oyster Collected on August from Floating Cages, Oyster #2
Aug.-FOHF3	Fresh Oyster Collected on August from Floating Cages, Oyster #3
Sep._FOHF1	Fresh Oyster Collected on September from Floating Cages, Oyster #1
Sep._FOHF2	Fresh Oyster Collected on September from Floating Cages, Oyster #2
Sep._FOHF3	Fresh Oyster Collected on September from Floating Cages, Oyster #3
Oct.-FOHF1	Fresh Oyster Collected on October from Floating Cages, Oyster #1
Oct.-FOHF2	Fresh Oyster Collected on October from Floating Cages, Oyster #2
Oct.-FOHF3	Fresh Oyster Collected on October from Floating Cages, Oyster #3
Nov.-FOHF1	Fresh Oyster Collected on November from Floating Cages, Oyster #1
Nov.-FOHF2	Fresh Oyster Collected on November from Floating Cages, Oyster #2
Nov.-FOHF3	Fresh Oyster Collected on November from Floating Cages, Oyster #3

## Sheet: Abundance Score-Bacteria 
Abundance score of bacterial taxa by collection month, replicate, sample type, and aquaculture practice
Name	Kingdom	Phylum	Class	Order	Family	Genus	Species	June-AOHB1	June-AOHB2	June-AOHB3	July-AOHB1	July-AOHB2	July-AOHB3	Aug.-AOHB1	Aug.-AOHB2	Aug.-AOHB3	Sep.-AOHB1	Sep.-AOHB2	Sep.-AOHB3	Oct.-AOHB1	Oct.-AOHB2	Oct.-AOHB3	Nov.-AOHB1	Nov.-AOHB2	Nov.-AOHB3	June-AOHF1	June-AOHF2	June-AOHF3	July-AOHF1	July-AOHF2	July-AOHF3	Aug.-AOHF1	Aug.-AOHF2	Aug.-AOHF3	Sep.-AOHF1	Sep.-AOHF2	Sep.-AOHF3	Oct.-AOHF1	Oct.-AOHF2	Oct.-AOHF3	Nov.-AOHF1	Nov.-AOHF2	Nov.-AOHF3	June-WBA	July-WBA	Aug.-WBA	Sep.-WBA	Oct.-WBA	Nov.-WBA
Acetobacterium_u_s	Bacteria	Firmicutes	Clostridia	Clostridiales	Eubacteriaceae	Acetobacterium	Acetobacterium_u_s	0	0	0	0	0	0	0	0	0	0	0	0	0	0	0	0	0	0	0	0	0	0	0	0	0	0	0	0	1.77	0	0	0	0	0	0	0	0	0	0	0	0	0
Acholeplasma_u_s	Bacteria	Tenericutes	Mollicutes	Acholeplasmatales	Acholeplasmataceae	Acholeplasma	Acholeplasma_u_s	0	0	0	0	0	0	0	0	0	0	0	0	0	0	0	0	0	0	0	0	0	0	0	0	0	0	0	0	0	0	0	0	0	0	0	0	0	0	0	0	0	0
Achromobacter_u_s	Bacteria	Proteobacteria	Betaproteobacteria	Burkholderiales	Alcaligenaceae	Achromobacter	Achromobacter_u_s	0	0	0	0	0	0	0	0	0	0	0	0	0	0	0	0	0	0	0	0	0	0	0	0	0	0	0	0	0	0	0	0	0	0	0	0	0	0	0	0	0	0
Achromobacter piechaudii	Bacteria	Proteobacteria	Betaproteobacteria	Burkholderiales	Alcaligenaceae	Achromobacter	Achromobacter piechaudii	0	0	0	0	0	0	0	0	0	0	0	0	0	0	0	0	0	0	0	0	0	0	0	0	0	0	0	0	0	0	0	0	0	0	0	0	0	0	0	0	0	0
Acidaminococcus_u_s	Bacteria	Firmicutes	Negativicutes	Acidaminococcales	Acidaminococcaceae	Acidaminococcus	Acidaminococcus_u_s	0	0	0	0	12.71	0	0	0	0	0	0	0	0	0	0	0	0	0	0	0	0	0	0	0	0	0	0	0	0	0	0	0	0	0	0	0	0	0	11.5	0	0	0
Ilumatobacter coccineus	Bacteria	Actinobacteria	Acidimicrobiia	Acidimicrobiales	Acidimicrobiaceae	Ilumatobacter	Ilumatobacter coccineus	0	0	0	0	0	0	0	0	0	0	0	0	0	0	0	0	0	0	0	0	0	0	0	0	0	0	0	0	0	0	0	0	0	0	0	0	10.9	28.74	13.09	10.82	13.87	9.76
Acidithiobacillus_u_s	Bacteria	Proteobacteria	Acidithiobacillia	Acidithiobacillales	Acidithiobacillaceae	Acidithiobacillus	Acidithiobacillus_u_s	0	0	0	0	0	0	0	0	0	0	0	0	0	0	0	0	0	0	0	0	0	0	0	0	0	0	0	0	0	0	0	0	0	0	0	0	2.33	4.93	0	0	0	0
Acidovorax_u_s	Bacteria	Proteobacteria	Betaproteobacteria	Burkholderiales	Comamonadaceae	Acidovorax	Acidovorax_u_s	0	0	0	0	0	0	0	0	0	0	0	0	0	0	0	0	0	0	0	0	0	0	0	0	0	0	0	0	0	0	0	0	0	0	0	0	0	0	0	0	0	0
Acidovorax sp. KKS102	Bacteria	Proteobacteria	Betaproteobacteria	Burkholderiales	Comamonadaceae	Acidovorax	Acidovorax sp. KKS102	0	0	0	0	0	0	0	0	0	0	0	0	0	0	0	0	0	0	0	0	0	0	0	0	0	0	0	0	0	0	0	0	0	0	0	0	0	0	0	0	0	0
Aciduliprofundum_u_s	Archaea	Euryarchaeota	Euryarchaeota_u_c	Euryarchaeota_u_o	Euryarchaeota_u_f	Aciduliprofundum	Aciduliprofundum_u_s	0	0	0	0	0	0	0	0	0	0	0	0	0	0	0	0	0	0	0	0	0	0	0	0	0	0	0	0	0	0	0	0	0	0	0	0	0	0	0	0	8.87	0
Acinetobacter_u_s	Bacteria	Proteobacteria	Gammaproteobacteria	Pseudomonadales	Moraxellaceae	Acinetobacter	Acinetobacter_u_s	0	0	0	0	0	0	0	0	0	0	0	0	0	0	0	0	0	0	0	2.57	0	0	0	0	0	0	0	0	0	0	0	0	0	0	0	0	0	0	0	12.26	0	0
Acinetobacter beijerinckii	Bacteria	Proteobacteria	Gammaproteobacteria	Pseudomonadales	Moraxellaceae	Acinetobacter	Acinetobacter beijerinckii	0	0	0	0	0	0	0	0	0	11.85	0	0	0	0	0	0	0	0	0	0	0	0	0	0	0	0	0	0	0	0	0	0	0	0	0	0	0	0	0	0	15.69	16.51
Acinetobacter haemolyticus	Bacteria	Proteobacteria	Gammaproteobacteria	Pseudomonadales	Moraxellaceae	Acinetobacter	Acinetobacter haemolyticus	0	0	0	0	0	0	0	0	0	0	0	0	0	0	0	0	0	0	0	0	0	0	0	0	0	0	0	0	0	0	0	0	0	0	0	0	0	0	0	0	4.47	0
Acinetobacter harbinensis	Bacteria	Proteobacteria	Gammaproteobacteria	Pseudomonadales	Moraxellaceae	Acinetobacter	Acinetobacter harbinensis	0	0	0	0	0	0	0	0	0	0	0	0	0	0	0	0	0	0	0	0	0	0	0	0	0	0	0	0	0	0	0	0	0	0	0	0	0	0	0	0	0	0
Acinetobacter johnsonii	Bacteria	Proteobacteria	Gammaproteobacteria	Pseudomonadales	Moraxellaceae	Acinetobacter	Acinetobacter johnsonii	0	0	0	0	0	0	0	0	0	0	0	0	0	0	0	0	19.44	6.31	0	0	0	0	0	0	0	0	0	0	0	0	0	0	0	0	0	0	0	0	0	0	5.49	11.21
Acinetobacter lwoffii	Bacteria	Proteobacteria	Gammaproteobacteria	Pseudomonadales	Moraxellaceae	Acinetobacter	Acinetobacter lwoffii	0	0	0	0	0	0	0	0	0	0	0	0	0	0	0	0	196.48	68.36	0	0	0	0	0	0	84.59	0	0	0	0	0	0	0	0	0	0	0	0	0	27.07	0	9.92	17.03
Acinetobacter radioresistens	Bacteria	Proteobacteria	Gammaproteobacteria	Pseudomonadales	Moraxellaceae	Acinetobacter	Acinetobacter radioresistens	0	0	0	0	0	0	0	0	0	0	0	0	0	0	0	0	61.6	0	0	0	0	0	0	0	0	0	0	0	0	0	0	0	0	0	0	0	0	0	0	0	0	0
Acinetobacter idrijaensis	Bacteria	Proteobacteria	Gammaproteobacteria	Pseudomonadales	Moraxellaceae	Acinetobacter	Acinetobacter idrijaensis	0	0	0	0	0	0	0	0	0	0	0	0	0	0	0	0	0	0	0	0	0	0	0	0	0	0	0	0	0	0	0	0	0	0	0	0	0	0	0	0	0	0
Actibacterium_u_s	Bacteria	Proteobacteria	Alphaproteobacteria	Rhodobacterales	Rhodobacteraceae	Actibacterium	Actibacterium_u_s	0	0	0	0	0	0	0	0	0	0	0	0	0	0	0	0	0	0	0	0	0	0	0	0	0	0	0	0	0	0	0	0	0	0	0	0	0	0	0	0	0	0
Actinobacteria_u_s	Bacteria	Actinobacteria	Actinobacteria	Actinobacteria_u_o	Actinobacteria_u_f	Actinobacteria_u_g	Actinobacteria_u_s	0	0	0	0	0	0	0	0	0	0	0	0	0	0	0	0	0	0	0	0	0	0	0	0	0	0	0	0	0	0	0	0	0	0	0	0	0	0	14.44	8.06	4.31	0
Streptosporangiaceae_u_s	Bacteria	Actinobacteria	Actinobacteria	Streptosporangiales	Streptosporangiaceae	Streptosporangiaceae_u_g	Streptosporangiaceae_u_s	0	0	0	0	0	0	0	0	0	0	0	0	0	0	0	0	0	0	0	0	0	0	0	0	0	0	0	0	0	0	0	0	0	0	0	0	7.23	0	7.53	0	0	0
Thermomonosporaceae_u_s	Bacteria	Actinobacteria	Actinobacteria	Streptosporangiales	Thermomonosporaceae	Thermomonosporaceae_u_g	Thermomonosporaceae_u_s	0	0	0	0	0	0	0	0	0	0	0	0	0	0	0	0	0	0	0	0	0	0	0	0	0	0	0	0	0	0	0	0	0	0	0	0	4.35	10.69	0	0	0	0
Pseudonocardiaceae_u_s	Bacteria	Actinobacteria	Actinobacteria	Pseudonocardiales	Pseudonocardiaceae	Pseudonocardiaceae_u_g	Pseudonocardiaceae_u_s	0	0	0	0	0	0	0	0	0	0	0	0	0	0	0	0	0	0	0	0	0	0	0	0	0	0	0	0	0	0	0	0	0	0	0	0	0	0	0	0	0	0
Alloscardovia_u_s	Bacteria	Actinobacteria	Actinobacteria	Bifidobacteriales	Bifidobacteriaceae	Alloscardovia	Alloscardovia_u_s	0	0	0	0	0	0	0	0	0	0	0	0	0	0	0	0	0	0	0	0	3.09	0	0	0	0	0	0	0	0	0	0	0	0	0	0	0	0	0	0	0	0	0
Nocardioidaceae_u_s	Bacteria	Actinobacteria	Actinobacteria	Propionibacteriales	Nocardioidaceae	Nocardioidaceae_u_g	Nocardioidaceae_u_s	0	0	0	0	0	0	0	0	0	0	0	0	0	0	0	0	0	0	0	0	0	0	0	0	0	0	0	0	0	0	0	0	0	0	0	0	0	0	0	0	0	0
Actinobaculum massiliense	Bacteria	Actinobacteria	Actinobacteria	Actinomycetales	Actinomycetaceae	Actinobaculum	Actinobaculum massiliense	69.64	0	0	0	0	0	0	0	0	0	0	0	0	0	0	0	0	0	0	0	0	0	0	0	0	0	0	0	0	0	0	0	0	0	0	0	0	0	0	0	0	0
Actinotignum schaalii	Bacteria	Actinobacteria	Actinobacteria	Actinomycetales	Actinomycetaceae	Actinotignum	Actinotignum schaalii	20.7	0	0	0	0	0	0	0	0	0	0	0	0	0	0	0	0	0	0	0	0	0	0	0	0	0	0	0	0	0	0	0	0	0	0	0	0	0	0	0	0	0
Actinokineospora_u_s	Bacteria	Actinobacteria	Actinobacteria	Pseudonocardiales	Pseudonocardiaceae	Actinokineospora	Actinokineospora_u_s	0	0	0	0	0	0	0	0	0	0	0	0	0	0	0	0	0	0	0	0	0	0	0	0	0	0	0	0	0	0	0	0	0	0	0	0	0	0	2.6	0	0	0
Actinomadura_u_s	Bacteria	Actinobacteria	Actinobacteria	Streptosporangiales	Thermomonosporaceae	Actinomadura	Actinomadura_u_s	0	0	0	0	0	0	0	0	0	0	0	0	0	0	0	0	0	0	0	0	0	0	0	0	0	0	0	0	0	0	0	0	0	0	0	0	0	3.97	0	0	0	0
Actinomyces neuii	Bacteria	Actinobacteria	Actinobacteria	Actinomycetales	Actinomycetaceae	Actinomyces	Actinomyces neuii	0	0	0	0	0	0	0	0	0	0	0	0	0	0	0	0	0	0	0	0	0	0	0	0	0	0	0	0	0	0	0	0	0	0	0	0	2.25	3.88	0	0	0	0
Actinoplanes_u_s	Bacteria	Actinobacteria	Actinobacteria	Micromonosporales	Micromonosporaceae	Actinoplanes	Actinoplanes_u_s	0	0	0	0	0	0	0	0	0	0	0	0	0	0	0	0	0	0	0	0	0	0	0	0	0	0	0	0	0	0	0	0	0	0	0	0	0	6.71	0	0	1.6	0
Actinotalea_u_s	Bacteria	Actinobacteria	Actinobacteria	Micrococcales	Cellulomonadaceae	Actinotalea	Actinotalea_u_s	0	0	0	0	0	0	0	0	0	0	0	0	0	0	0	0	0	0	0	0	0	0	0	0	0	0	0	0	0	0	0	0	0	0	0	0	0	7.67	0	0	0	0
Adlercreutzia equolifaciens	Bacteria	Actinobacteria	Coriobacteriia	Eggerthellales	Eggerthellaceae	Adlercreutzia	Adlercreutzia equolifaciens	0	0	0	0	0	0	0	0	0	0	0	0	0	0	0	0	0	0	0	0	0	0	0	0	0	0	0	0	0	0	0	0	0	0	9.03	0	0	6.16	0	0	0	0
Advenella_u_s	Bacteria	Proteobacteria	Betaproteobacteria	Burkholderiales	Alcaligenaceae	Advenella	Advenella_u_s	0	0	0	0	0	0	0	0	0	0	0	0	0	0	0	0	0	0	0	0	0	0	0	0	0	0	0	0	0	0	0	0	0	0	0	0	1.78	8.06	2.94	3.28	7.23	0
Aequorivita_u_s	Bacteria	Bacteroidetes	Flavobacteriia	Flavobacteriales	Flavobacteriaceae	Aequorivita	Aequorivita_u_s	0	0	0	0	0	0	0	0	0	0	0	0	0	0	0	0	0	0	0	0	0	0	0	0	0	0	0	0	0	0	0	0	0	0	0	0	0	0	0	4.56	0	0
Aerococcus_u_s	Bacteria	Firmicutes	Bacilli	Lactobacillales	Aerococcaceae	Aerococcus	Aerococcus_u_s	0	0	0	0	0	0	0	0	0	0	0	0	0	0	0	0	0	0	0	0	0	0	0	0	0	0	0	0	0	0	0	0	0	0	0	0	0	0	0	0	0	0
Aeromicrobium_u_s	Bacteria	Actinobacteria	Actinobacteria	Propionibacteriales	Nocardioidaceae	Aeromicrobium	Aeromicrobium_u_s	0	0	0	0	0	0	0	0	0	0	0	0	0	0	0	0	0	0	0	0	0	0	0	0	0	0	0	0	0	0	0	0	0	0	0	0	0	15.02	0	0	0	0
Aeromonas_u_s	Bacteria	Proteobacteria	Gammaproteobacteria	Aeromonadales	Aeromonadaceae	Aeromonas	Aeromonas_u_s	0	0	0	0	0	0	0	0	0	0	0	0	0	0	0	0	0	0	0	0	0	0	0	0	0	0	0	0	0	0	0	0	0	0	0	0	4.14	6.56	0	0	6.04	0
Aeromonas bivalvium	Bacteria	Proteobacteria	Gammaproteobacteria	Aeromonadales	Aeromonadaceae	Aeromonas	Aeromonas bivalvium	0	0	0	0	0	0	0	0	0	0	0	0	0	0	0	0	0	0	0	0	0	0	0	0	0	0	0	0	0	0	0	0	0	0	0	0	0	0	0	0	0	0
Aeromonas hydrophila	Bacteria	Proteobacteria	Gammaproteobacteria	Aeromonadales	Aeromonadaceae	Aeromonas	Aeromonas hydrophila	0	0	0	0	0	0	0	0	0	0	0	0	0	0	0	0	0	0	0	0	0	0	0	0	0	0	0	0	0	0	0	0	0	0	0	0	0	0	0	0	1.59	0
Aeromonas salmonicida	Bacteria	Proteobacteria	Gammaproteobacteria	Aeromonadales	Aeromonadaceae	Aeromonas	Aeromonas salmonicida	0	0	0	0	0	0	0	0	0	0	0	0	0	0	0	0	0	0	0	0	0	0	0	0	0	0	0	0	0	0	0	0	0	0	0	0	0	0	0	0	0	0
Agrobacterium tumefaciens	Bacteria	Proteobacteria	Alphaproteobacteria	Rhizobiales	Rhizobiaceae	Agrobacterium	Agrobacterium tumefaciens	0	0	0	22.17	0	0	0	0	0	0	0	0	0	0	0	0	0	0	0	0	0	0	0	0	0	0	0	0	0	0	0	0	0	0	0	0	0	0	0	0	0	0
Agromyces_u_s	Bacteria	Actinobacteria	Actinobacteria	Micrococcales	Microbacteriaceae	Agromyces	Agromyces_u_s	0	0	0	0	0	0	0	0	0	0	0	0	0	0	0	0	0	0	0	0	0	0	0	0	0	0	0	0	0	0	0	0	0	0	0	0	13.55	22.05	0	0	9.15	0
Ahrensia_u_s	Bacteria	Proteobacteria	Alphaproteobacteria	Rhodobacterales	Rhodobacteraceae	Ahrensia	Ahrensia_u_s	0	0	0	0	0	0	0	0	0	0	0	0	0	0	0	0	0	0	0	0	0	0	0	0	0	0	0	0	0	0	0	0	0	0	0	0	0	0	0	0	0	0
Akkermansia muciniphila	Bacteria	Verrucomicrobia	Verrucomicrobiae	Verrucomicrobiales	Akkermansiaceae	Akkermansia	Akkermansia muciniphila	5.82	9.71	0	0	0	0	0	0	0	0	0	0	0	0	0	0	0	0	8.88	0	0	0	0	0	0	0	0	0	0	0	0	0	0	0	12.61	0	9.88	0	0	14.66	12.63	0
Alcanivorax_u_s	Bacteria	Proteobacteria	Gammaproteobacteria	Oceanospirillales	Alcanivoracaceae	Alcanivorax	Alcanivorax_u_s	0	0	0	0	0	0	0	0	0	0	0	0	0	0	0	0	0	0	0	0	0	0	0	0	0	0	0	0	0	0	0	0	0	0	0	0	3207.92	6.65	1023.9	1214.78	4.63	0
Alcanivorax hongdengensis	Bacteria	Proteobacteria	Gammaproteobacteria	Oceanospirillales	Alcanivoracaceae	Alcanivorax	Alcanivorax hongdengensis	0	0	0	0	0	0	0	0	0	0	0	0	0	0	0	0	0	0	0	0	0	0	0	0	0	0	0	0	0	0	0	0	0	0	0	0	0	0	0	0	0	0
Alcanivorax jadensis	Bacteria	Proteobacteria	Gammaproteobacteria	Oceanospirillales	Alcanivoracaceae	Alcanivorax	Alcanivorax jadensis	0	0	0	0	0	0	0	0	0	0	0	0	0	0	0	0	0	0	0	0	0	0	0	0	0	0	0	0	0	0	0	0	0	0	0	0	0	0	0	0	0	18.79
Alcanivorax pacificus	Bacteria	Proteobacteria	Gammaproteobacteria	Oceanospirillales	Alcanivoracaceae	Alcanivorax	Alcanivorax pacificus	0	0	0	0	0	0	0	0	0	0	0	0	0	0	0	0	0	0	0	0	0	0	0	0	0	0	0	0	0	0	0	0	0	0	0	0	0	0	0	0	0	0
Alcanivorax sp. 43B_GOM-46m	Bacteria	Proteobacteria	Gammaproteobacteria	Oceanospirillales	Alcanivoracaceae	Alcanivorax	Alcanivorax sp. 43B_GOM-46m	0	0	0	0	0	0	0	0	0	0	0	0	0	0	0	0	0	0	0	0	0	0	0	0	0	0	0	0	0	0	0	0	0	0	0	0	0	0	0	0	0	0
Algoriphagus_u_s	Bacteria	Bacteroidetes	Cytophagia	Cytophagales	Cyclobacteriaceae	Algoriphagus	Algoriphagus_u_s	0	0	0	0	0	0	0	0	0	0	0	0	0	0	0	0	0	0	0	0	0	0	0	0	0	0	0	0	0	0	0	0	0	0	0	0	9.32	0	0	0	0	0
Alishewanella agri	Bacteria	Proteobacteria	Gammaproteobacteria	Alteromonadales	Alteromonadaceae	Alishewanella	Alishewanella agri	0	0	0	0	0	0	0	0	0	0	0	0	0	0	0	0	0	0	0	0	0	0	0	0	0	0	0	0	0	0	0	0	0	0	0	0	0	0	0	0	9.21	0
Alistipes_u_s	Bacteria	Bacteroidetes	Bacteroidia	Bacteroidales	Rikenellaceae	Alistipes	Alistipes_u_s	0	8.89	28.79	0	0	0	0	0	0	0	0	0	0	0	0	0	0	0	39	65.9	0	0	0	0	0	0	0	0	0	0	0	0	0	0	0	0	0	0	0	0	11.21	0
Alistipes finegoldii	Bacteria	Bacteroidetes	Bacteroidia	Bacteroidales	Rikenellaceae	Alistipes	Alistipes finegoldii	0	0	0	0	0	0	0	0	0	0	0	0	0	0	0	0	0	0	0	0	0	0	0	0	0	0	0	0	0	0	0	0	0	0	0	0	5.25	8.19	0	6.09	0	0
Alistipes onderdonkii	Bacteria	Bacteroidetes	Bacteroidia	Bacteroidales	Rikenellaceae	Alistipes	Alistipes onderdonkii	0	0	0	0	0	0	0	0	0	0	0	0	0	0	0	0	0	0	0	0	0	0	0	0	0	0	0	0	0	0	0	0	0	0	0	0	19.42	19.66	0	5.42	21.25	10.82
Alistipes putredinis	Bacteria	Bacteroidetes	Bacteroidia	Bacteroidales	Rikenellaceae	Alistipes	Alistipes putredinis	0	21.57	8.5	0	8.2	9.76	0	0	0	0	0	0	0	0	0	0	0	0	20.98	16.62	10.4	0	0	0	0	0	0	0	0	0	0	0	0	0	10.42	0	7.14	19.69	0	45.29	7.5	22.68
Alistipes senegalensis	Bacteria	Bacteroidetes	Bacteroidia	Bacteroidales	Rikenellaceae	Alistipes	Alistipes senegalensis	0	0	0	0	0	0	0	0	0	0	0	0	0	0	0	0	0	0	0	0	0	0	0	0	0	0	0	0	0	0	0	0	0	0	0	0	0	0	0	0	0	0
Alistipes shahii	Bacteria	Bacteroidetes	Bacteroidia	Bacteroidales	Rikenellaceae	Alistipes	Alistipes shahii	0	0	0	0	0	0	0	0	0	0	0	0	0	0	0	0	0	0	0	0	0	0	0	0	0	0	0	0	0	0	0	0	0	0	17.71	0	11.23	8.98	0	8.83	14.53	6.23
Alistipes inops	Bacteria	Bacteroidetes	Bacteroidia	Bacteroidales	Rikenellaceae	Alistipes	Alistipes inops	0	0	0	0	0	0	0	0	0	0	0	0	0	0	0	0	0	0	0	0	0	0	0	0	0	0	0	0	0	0	0	0	0	0	12.68	0	0	0	0	0	0	0
Alistipes sp. AL-1	Bacteria	Bacteroidetes	Bacteroidia	Bacteroidales	Rikenellaceae	Alistipes	Alistipes sp. AL-1	0	0	0	0	0	0	0	0	0	0	0	0	0	0	0	0	0	0	0	0	0	0	0	0	0	0	0	0	0	0	0	0	0	0	0	0	16.64	12.3	0	0	17.84	6.56
Alistipes sp. HGB5	Bacteria	Bacteroidetes	Bacteroidia	Bacteroidales	Rikenellaceae	Alistipes	Alistipes sp. HGB5	0	0	0	0	0	0	0	0	0	0	0	0	0	0	0	0	0	0	0	0	0	0	0	0	0	0	0	0	0	0	0	0	0	0	0	0	0	0	0	0	0	0
Rhodobacteraceae_u_s	Bacteria	Proteobacteria	Alphaproteobacteria	Rhodobacterales	Rhodobacteraceae	Rhodobacteraceae_u_g	Rhodobacteraceae_u_s	12.26	0	0	0	0	3.39	0	0	0	0	26.36	0	0	0	0	0	107.84	0	0	0	0	29.6	18.4	138.12	0	0	0	13.8	0	27.46	0	64.65	2.8	0	5.39	0	24.54	90.34	59.26	37.79	38.57	77.34
Komagataeibacter_u_s	Bacteria	Proteobacteria	Alphaproteobacteria	Rhodospirillales	Acetobacteraceae	Komagataeibacter	Komagataeibacter_u_s	0	0	0	0	0	0	0	0	0	0	0	0	0	0	0	0	0	0	0	0	0	0	0	0	0	0	0	0	0	0	0	0	0	0	0	0	0	5.12	0	0	0	0
spotted fever group	Bacteria	Proteobacteria	Alphaproteobacteria	Rickettsiales	Rickettsiaceae	Rickettsia	spotted fever group	0	0	0	0	0	0	0	0	0	0	0	0	0	0	0	0	0	0	0	0	0	0	0	0	0	0	0	0	0	0	0	0	0	0	0	0	0	0	0	3.41	0	0
Pelagibacteraceae_u_s	Bacteria	Proteobacteria	Alphaproteobacteria	Pelagibacterales	Pelagibacteraceae	Pelagibacteraceae_u_g	Pelagibacteraceae_u_s	0	0	0	0	0	0	0	0	0	0	0	0	12.91	0	0	0	0	0	0	0	0	0	0	0	0	0	0	0	0	0	0	0	0	0	130.64	0	0	0	19.46	0	0	0
Sphingomonadaceae_u_s	Bacteria	Proteobacteria	Alphaproteobacteria	Sphingomonadales	Sphingomonadaceae	Sphingomonadaceae_u_g	Sphingomonadaceae_u_s	0	0	0	0	0	0	0	0	0	0	0	0	0	0	0	0	0	0	0	0	0	0	0	0	0	0	0	0	0	2.27	0	0	0	0	0	0	12.37	26	0	18.33	0	46.14
Rhodobacterales_u_s	Bacteria	Proteobacteria	Alphaproteobacteria	Rhodobacterales	Rhodobacterales_u_f	Rhodobacterales_u_g	Rhodobacterales_u_s	0	0	0	0	0	0	0	0	0	0	0	0	0	0	0	0	139.82	0	0	0	0	0	0	0	0	0	0	0	0	0	0	0	0	0	0	0	28.26	0	25.14	0	39.83	26.08
Alphaproteobacteria_u_s	Bacteria	Proteobacteria	Alphaproteobacteria	Alphaproteobacteria_u_o	Alphaproteobacteria_u_f	Alphaproteobacteria_u_g	Alphaproteobacteria_u_s	0	0	0	0	0	0	0	0	0	0	0	0	0	0	0	0	0	0	0	0	0	0	0	0	0	0	0	0	0	0	0	0	0	0	0	0	230.82	24.03	74.62	66.49	23.66	16.72
Acetobacteraceae_u_s	Bacteria	Proteobacteria	Alphaproteobacteria	Rhodospirillales	Acetobacteraceae	Acetobacteraceae_u_g	Acetobacteraceae_u_s	0	0	0	0	0	0	0	0	0	0	0	0	0	0	0	0	0	0	0	0	0	0	0	0	0	0	0	0	0	0	0	0	0	0	0	0	0	0	0	0	0	0
Rhodospirillaceae_u_s	Bacteria	Proteobacteria	Alphaproteobacteria	Rhodospirillales	Rhodospirillaceae	Rhodospirillaceae_u_g	Rhodospirillaceae_u_s	22	0	0	0	0	0	0	0	0	0	16.87	0	0	0	0	0	0	0	0	0	0	0	0	0	0	0	0	0	0	0	0	0	0	0	0	0	24.01	78.46	20.32	19.86	29.85	42.99
Ruegeria_u_s	Bacteria	Proteobacteria	Alphaproteobacteria	Rhodobacterales	Rhodobacteraceae	Ruegeria	Ruegeria_u_s	0	0	0	0	0	0	0	0	0	0	29.66	0	0	0	0	0	0	0	0	0	0	18.23	0	0	0	0	0	0	0	0	3.76	0	0	0	12.5	0	0	16.48	0	11.48	0	0
Hyphomonadaceae_u_s	Bacteria	Proteobacteria	Alphaproteobacteria	Rhodobacterales	Hyphomonadaceae	Hyphomonadaceae_u_g	Hyphomonadaceae_u_s	0	0	0	0	0	0	0	0	0	0	0	0	0	0	0	0	0	0	0	0	0	0	0	0	0	0	0	0	0	0	0	0	0	0	0	0	112.39	0	27.63	0	74.46	0
Alteromonas_u_s	Bacteria	Proteobacteria	Gammaproteobacteria	Alteromonadales	Alteromonadaceae	Alteromonas	Alteromonas_u_s	0	0	0	0	0	10.88	0	0	0	0	0	0	0	0	0	0	0	0	0	0	0	16.88	0	0	0	0	0	0	0	0	0	0	0	0	0	0	0	0	20.02	0	0	9.12
Alteromonas macleodii	Bacteria	Proteobacteria	Gammaproteobacteria	Alteromonadales	Alteromonadaceae	Alteromonas	Alteromonas macleodii	0	0	0	0	79.02	0	0	0	0	0	0	0	0	0	0	0	0	0	0	0	0	0	0	11.42	0	0	0	0	0	0	0	0	0	0	0	0	0	0	0	0	0	0
Alteromonas mediterranea	Bacteria	Proteobacteria	Gammaproteobacteria	Alteromonadales	Alteromonadaceae	Alteromonas	Alteromonas mediterranea	0	0	0	0	0	0	0	0	0	0	0	0	0	0	0	0	0	0	0	0	0	0	0	0	0	0	0	0	0	0	0	0	0	0	0	0	0	0	0	0	0	0
Alteromonas marina	Bacteria	Proteobacteria	Gammaproteobacteria	Alteromonadales	Alteromonadaceae	Alteromonas	Alteromonas marina	0	0	0	0	0	0	0	0	0	0	0	0	0	0	0	0	0	0	0	0	0	0	0	0	0	0	0	0	0	0	0	0	0	0	0	0	0	0	0	0	0	0
Aminobacterium_u_s	Bacteria	Synergistetes	Synergistia	Synergistales	Synergistaceae	Aminobacterium	Aminobacterium_u_s	0	0	0	0	0	0	0	0	0	0	0	0	0	0	0	0	0	0	0	0	0	0	0	0	0	0	0	0	0	0	0	0	0	0	0	0	0	0	0	0	0	0
Anaeromyxobacter_u_s	Bacteria	Proteobacteria	Deltaproteobacteria	Myxococcales	Anaeromyxobacteraceae	Anaeromyxobacter	Anaeromyxobacter_u_s	0	0	0	0	0	0	0	0	0	0	0	0	0	0	0	0	0	0	0	0	0	0	0	0	0	0	0	0	0	0	0	0	0	0	7.88	0	12.11	48.17	27.3	10.65	13.19	0
Anaerostipes hadrus	Bacteria	Firmicutes	Clostridia	Clostridiales	Lachnospiraceae	Anaerostipes	Anaerostipes hadrus	0	0	0	0	0	0	0	0	0	0	0	0	0	0	0	0	0	0	2.93	0	0	0	0	0	0	0	0	0	0	0	0	0	0	0	0	0	0	3.04	8.12	0	4.16	6.23
Aphanocapsa montana	Bacteria	Cyanobacteria	Cyanobacteria_u_c	Synechococcales	Merismopediaceae	Aphanocapsa	Aphanocapsa montana	0	0	0	0	0	0	0	0	0	0	0	0	0	0	0	0	0	0	0	0	0	0	0	0	0	0	0	0	0	0	0	0	0	0	0	0	17.26	30.1	73.55	132.78	33.41	206.08
Aquimarina_u_s	Bacteria	Bacteroidetes	Flavobacteriia	Flavobacteriales	Flavobacteriaceae	Aquimarina	Aquimarina_u_s	0	0	0	0	0	0	0	0	0	0	0	0	0	0	0	0	0	0	0	0	0	0	0	0	0	0	0	0	0	0	0	0	0	0	0	0	0	0	0	2.69	3.18	0
Arcobacter_u_s	Bacteria	Proteobacteria	Epsilonproteobacteria	Campylobacterales	Campylobacteraceae	Arcobacter	Arcobacter_u_s	0	0	0	0	0	0	0	0	0	290.49	0	0	0	0	0	0	0	0	0	0	0	0	0	0	0	0	0	0	0	0	0	0	0	0	18.78	0	0	0	0	0	5.72	0
Arenibacter algicola	Bacteria	Bacteroidetes	Flavobacteriia	Flavobacteriales	Flavobacteriaceae	Arenibacter	Arenibacter algicola	0	0	0	0	0	0	0	0	0	0	0	0	0	0	0	0	0	0	0	0	0	0	0	0	0	0	0	0	0	0	0	0	0	0	0	0	0	0	0	0	0	7.04
Arenimonas_u_s	Bacteria	Proteobacteria	Gammaproteobacteria	Xanthomonadales	Xanthomonadaceae	Arenimonas	Arenimonas_u_s	0	0	0	0	0	0	0	0	0	0	0	0	0	0	0	0	0	0	0	0	0	0	0	0	0	0	0	0	0	0	0	0	0	0	0	0	2.52	3.99	3.85	0	0	5.92
Micrococcaceae_u_s	Bacteria	Actinobacteria	Actinobacteria	Micrococcales	Micrococcaceae	Micrococcaceae_u_g	Micrococcaceae_u_s	0	0	0	0	0	0	0	0	0	0	0	0	0	0	0	0	0	0	0	0	0	0	0	0	0	0	0	0	0	0	0	0	0	0	0	0	4.18	3.99	0	0	0	1.73
Arthrobacter_u_s	Bacteria	Actinobacteria	Actinobacteria	Micrococcales	Micrococcaceae	Arthrobacter	Arthrobacter_u_s	0	0	0	0	0	0	0	0	0	0	0	0	0	0	0	0	0	0	0	0	0	0	0	0	0	0	0	0	0	0	0	0	0	0	0	0	26.25	63.54	20.01	23.49	16.27	26.89
Asticcacaulis_u_s	Bacteria	Proteobacteria	Alphaproteobacteria	Caulobacterales	Caulobacteraceae	Asticcacaulis	Asticcacaulis_u_s	0	0	0	0	0	0	0	0	0	0	0	0	0	0	0	0	0	0	0	0	0	0	0	0	0	0	0	0	0	0	0	0	0	0	0	0	0	6.46	4.49	0	2.81	0
Atopobium vaginae	Bacteria	Actinobacteria	Coriobacteriia	Coriobacteriales	Atopobiaceae	Atopobium	Atopobium vaginae	0	0	0	0	0	0	0	0	0	0	0	0	0	0	0	0	0	0	0	0	0	0	0	0	0	0	0	0	0	0	0	0	0	0	0	0	16.13	0	52.28	33.92	7.81	0
Aureimonas_u_s	Bacteria	Proteobacteria	Alphaproteobacteria	Rhizobiales	Aurantimonadaceae	Aureimonas	Aureimonas_u_s	0	0	0	0	0	0	0	0	0	0	0	0	0	0	0	0	0	0	0	0	0	0	0	0	0	0	0	0	0	0	0	0	0	0	0	0	0	0	15.07	0	12.43	0
Azoarcus_u_s	Bacteria	Proteobacteria	Betaproteobacteria	Rhodocyclales	Zoogloeaceae	Azoarcus	Azoarcus_u_s	0	0	0	0	0	0	0	0	0	0	0	0	0	0	0	0	0	0	0	0	0	0	0	0	0	0	0	0	0	0	0	0	0	0	0	0	0	7.42	0	0	0	0
Azospirillum_u_s	Bacteria	Proteobacteria	Alphaproteobacteria	Rhodospirillales	Rhodospirillaceae	Azospirillum	Azospirillum_u_s	0	0	0	0	0	0	0	0	0	0	0	0	0	0	0	0	0	0	0	0	0	0	0	0	0	0	0	0	0	0	0	0	0	0	0	0	0	0	11.26	9.69	0	0
Bacillus_u_s	Bacteria	Firmicutes	Bacilli	Bacillales	Bacillaceae	Bacillus	Bacillus_u_s	0	0	0	0	0	0	0	0	0	0	0	0	0	0	0	0	0	0	0	0	0	0	0	0	0	0	0	0	0	0	0	0	0	0	0	0	0	0	0	0	0	0
Bacillus sp. JCM 19045	Bacteria	Firmicutes	Bacilli	Bacillales	Bacillaceae	Bacillus	Bacillus sp. JCM 19045	0	0	0	0	0	0	0	0	0	0	0	0	0	0	0	0	0	0	0	0	0	0	0	0	0	0	0	0	0	0	0	0	0	0	0	0	0	0	0	0	0	0
Bacillus subtilis	Bacteria	Firmicutes	Bacilli	Bacillales	Bacillaceae	Bacillus	Bacillus subtilis	17.89	0	0	0	0	0	0	0	0	0	0	0	0	0	0	0	0	0	0	0	0	0	0	0	0	0	0	0	6.8	12.67	0	0	0	0	0	0	17.17	10.67	24.77	31.52	18.9	0
Bacteroidales_u_s	Bacteria	Bacteroidetes	Bacteroidia	Bacteroidales	Bacteroidales_u_f	Bacteroidales_u_g	Bacteroidales_u_s	0	52.39	29.86	0	0	0	0	0	0	0	0	0	0	2.54	0	11.52	0	0	0	0	0	0	0	0	0	0	0	0	0	0	0	0	0	0	82.33	0	0	0	0	0	0	0
Marinilabiliaceae_u_s	Bacteria	Bacteroidetes	Bacteroidia	Marinilabiliales	Marinilabiliaceae	Marinilabiliaceae_u_g	Marinilabiliaceae_u_s	0	0	0	0	0	0	0	0	0	0	0	0	0	0	0	0	0	0	0	0	0	0	0	0	0	0	0	0	0	0	0	0	0	0	0	0	0	0	0	0	0	0
Alistipes obesi	Bacteria	Bacteroidetes	Bacteroidia	Bacteroidales	Rikenellaceae	Alistipes	Alistipes obesi	0	19.73	0	0	0	0	0	0	0	0	0	0	0	0	0	0	0	0	17.4	19.2	9.97	0	0	0	0	0	0	0	0	0	0	0	0	0	0	0	6.76	0	0	0	0	0
Bacteroides_u_s	Bacteria	Bacteroidetes	Bacteroidia	Bacteroidales	Bacteroidaceae	Bacteroides	Bacteroides_u_s	0	14.33	6.88	0	83.05	480.51	185.74	0	0	0	0	0	0	21.31	5.82	0	0	126.75	18.61	16.93	55.68	0	8.89	179.99	26.39	0	1100.67	0	2202.96	0	0	5.63	0	0	119.56	0	51.24	22.62	18.23	8.09	20.21	19.19
Bacteroides caccae	Bacteria	Bacteroidetes	Bacteroidia	Bacteroidales	Bacteroidaceae	Bacteroides	Bacteroides caccae	0	0	0	0	0	0	0	0	0	0	0	0	0	0	0	0	0	0	0	0	0	0	0	0	0	0	0	0	0	0	0	0	0	0	11.2	0	0	11.7	0	0	0	0
Bacteroides cellulosilyticus	Bacteria	Bacteroidetes	Bacteroidia	Bacteroidales	Bacteroidaceae	Bacteroides	Bacteroides cellulosilyticus	0	5.73	10.22	0	0	0	0	0	0	0	0	0	0	0	0	0	0	0	8.62	6.27	0	0	0	0	0	0	0	0	0	0	0	0	0	0	0	0	5.03	0	0	0	0	0
Bacteroides coprocola	Bacteria	Bacteroidetes	Bacteroidia	Bacteroidales	Bacteroidaceae	Bacteroides	Bacteroides coprocola	0	0	0	0	0	0	0	0	0	0	0	0	0	0	0	0	0	0	0	0	0	0	0	0	0	0	0	0	0	0	0	0	0	0	14.83	0	0	0	0	25.29	0	0
Bacteroides coprophilus	Bacteria	Bacteroidetes	Bacteroidia	Bacteroidales	Bacteroidaceae	Bacteroides	Bacteroides coprophilus	0	0	0	0	0	0	22.73	0	0	0	0	0	0	0	0	0	0	0	0	0	0	0	0	0	0	0	0	0	0	0	0	0	0	0	0	0	0	0	0	10.83	0	0
Bacteroides dorei	Bacteria	Bacteroidetes	Bacteroidia	Bacteroidales	Bacteroidaceae	Bacteroides	Bacteroides dorei	0	0	0	0	0	0	0	0	0	0	0	0	0	0	0	0	0	0	0	0	0	0	0	0	0	0	0	0	0	0	0	0	0	0	0	0	0	0	14.79	0	0	0
Bacteroides eggerthii	Bacteria	Bacteroidetes	Bacteroidia	Bacteroidales	Bacteroidaceae	Bacteroides	Bacteroides eggerthii	0	0	0	0	0	0	0	0	0	0	0	0	0	0	0	0	26.6	0	0	0	0	0	6.75	0	0	32.22	0	0	16.43	16.34	0	0	0	0	8.63	0	0	0	0	10.41	0	0
Bacteroides faecis	Bacteria	Bacteroidetes	Bacteroidia	Bacteroidales	Bacteroidaceae	Bacteroides	Bacteroides faecis	0	0	0	0	0	0	0	0	0	0	0	0	0	0	0	0	0	0	0	0	0	0	0	0	0	0	0	0	0	0	0	0	0	0	0	0	0	11.04	0	0	0	5.78
Bacteroides finegoldii	Bacteria	Bacteroidetes	Bacteroidia	Bacteroidales	Bacteroidaceae	Bacteroides	Bacteroides finegoldii	0	7.46	0	0	0	0	0	0	0	0	0	0	0	0	0	0	0	0	0	0	0	0	0	0	0	0	0	0	0	0	0	0	0	0	7.62	0	0	0	0	0	0	0
Bacteroides fragilis	Bacteria	Bacteroidetes	Bacteroidia	Bacteroidales	Bacteroidaceae	Bacteroides	Bacteroides fragilis	0	0	0	0	0	0	0	0	0	0	0	0	0	0	0	0	0	0	0	0	0	0	0	0	0	0	0	0	0	0	0	0	0	0	0	0	0	0	0	0	3.74	0
Bacteroides intestinalis	Bacteria	Bacteroidetes	Bacteroidia	Bacteroidales	Bacteroidaceae	Bacteroides	Bacteroides intestinalis	0	13.21	7.34	0	0	0	0	0	0	0	0	0	0	0	0	0	0	0	14.73	8.95	0	0	0	0	0	0	0	0	0	0	0	0	0	0	0	0	0	0	0	0	0	0
Bacteroides massiliensis	Bacteria	Bacteroidetes	Bacteroidia	Bacteroidales	Bacteroidaceae	Bacteroides	Bacteroides massiliensis	0	18.33	19.86	0	0	0	0	0	0	0	0	0	0	0	0	0	0	0	14.76	7.52	0	0	0	0	0	0	0	0	0	134.5	0	0	0	0	0	0	0	11.47	0	6.33	0	0
Bacteroides ovatus	Bacteria	Bacteroidetes	Bacteroidia	Bacteroidales	Bacteroidaceae	Bacteroides	Bacteroides ovatus	0	0	4.01	0	0	0	0	0	0	0	0	0	0	0	0	0	0	0	0	0	8.18	0	0	0	0	0	0	0	0	0	0	0	0	0	5.73	0	6.39	15.83	12.9	24.32	0	14.02
Bacteroides plebeius	Bacteria	Bacteroidetes	Bacteroidia	Bacteroidales	Bacteroidaceae	Bacteroides	Bacteroides plebeius	0	0	0	0	0	0	0	0	0	0	0	0	0	9.3	0	0	0	14.01	0	0	0	0	0	0	0	0	0	0	0	0	0	0	0	0	0	0	0	0	0	16.71	0	0
Bacteroides sp. 1_1_14	Bacteria	Bacteroidetes	Bacteroidia	Bacteroidales	Bacteroidaceae	Bacteroides	Bacteroides sp. 1_1_14	0	0	0	0	0	0	0	0	0	0	0	0	0	0	0	0	0	0	0	0	0	0	0	0	0	0	0	0	0	0	0	0	0	0	0	0	0	0	0	0	0	0
Bacteroides sp. 1_1_6	Bacteria	Bacteroidetes	Bacteroidia	Bacteroidales	Bacteroidaceae	Bacteroides	Bacteroides sp. 1_1_6	0	0	5.81	0	0	0	0	0	0	0	0	0	0	0	0	0	0	0	15.88	9.55	11.4	0	0	0	0	0	0	0	0	0	0	0	0	0	0	0	0	0	0	13.74	0	0
Bacteroides sp. 3_1_19	Bacteria	Bacteroidetes	Bacteroidia	Bacteroidales	Bacteroidaceae	Bacteroides	Bacteroides sp. 3_1_19	0	0	0	0	0	0	0	0	0	0	0	0	0	0	0	0	0	0	0	0	0	0	0	0	0	0	0	0	0	0	0	0	0	0	0	0	0	0	0	0	0	0
Bacteroides sp. 3_1_40A	Bacteria	Bacteroidetes	Bacteroidia	Bacteroidales	Bacteroidaceae	Bacteroides	Bacteroides sp. 3_1_40A	0	0	0	0	0	0	0	0	0	0	0	0	0	0	0	0	0	0	0	0	0	0	0	0	0	0	0	0	0	0	0	0	0	0	0	0	0	8.2	0	0	0	0
Bacteroides sp. 4_1_36	Bacteria	Bacteroidetes	Bacteroidia	Bacteroidales	Bacteroidaceae	Bacteroides	Bacteroides sp. 4_1_36	0	0	0	0	0	0	0	0	0	0	0	0	0	0	0	0	0	0	0	0	0	0	0	0	0	0	0	0	0	0	0	0	0	0	17.54	0	11.17	0	0	0	0	0
Bacteroides sp. 4_3_47FAA	Bacteria	Bacteroidetes	Bacteroidia	Bacteroidales	Bacteroidaceae	Bacteroides	Bacteroides sp. 4_3_47FAA	0	0	0	0	0	0	0	0	0	0	0	0	0	19.52	0	0	0	0	0	0	0	0	7.43	0	0	0	0	0	0	0	0	0	0	0	0	0	0	0	0	0	5.69	5.21
Bacteroides sp. D20	Bacteria	Bacteroidetes	Bacteroidia	Bacteroidales	Bacteroidaceae	Bacteroides	Bacteroides sp. D20	0	0	0	0	0	0	0	0	0	0	0	0	0	0	0	0	0	0	0	0	0	0	0	0	0	0	0	0	0	0	0	0	0	0	0	0	0	0	0	0	0	0
Bacteroides stercoris	Bacteria	Bacteroidetes	Bacteroidia	Bacteroidales	Bacteroidaceae	Bacteroides	Bacteroides stercoris	0	0	0	0	0	0	0	0	0	0	0	0	0	0	0	0	0	0	11.41	8.78	0	0	0	0	0	0	0	0	0	15.76	0	0	0	0	0	0	19.81	10.12	0	28.81	15.65	13.39
Bacteroides thetaiotaomicron	Bacteria	Bacteroidetes	Bacteroidia	Bacteroidales	Bacteroidaceae	Bacteroides	Bacteroides thetaiotaomicron	0	0	6.56	0	0	0	0	0	0	0	0	0	0	0	0	0	0	0	15.01	9.01	7.76	0	0	0	0	0	0	0	0	0	0	0	0	0	11.24	0	0	0	0	0	0	0
Bacteroides uniformis	Bacteria	Bacteroidetes	Bacteroidia	Bacteroidales	Bacteroidaceae	Bacteroides	Bacteroides uniformis	0	78.8	38.36	0	0	0	0	0	0	0	0	0	0	19.66	0	0	0	0	34.74	7.18	0	8.45	1.56	0	0	0	0	0	0	0	0	0	0	0	11.22	0	19.18	20.27	0	31.59	27.93	0
Bacteroides vulgatus	Bacteria	Bacteroidetes	Bacteroidia	Bacteroidales	Bacteroidaceae	Bacteroides	Bacteroides vulgatus	0	0	56.24	0	0	0	0	0	0	0	34.3	0	3.69	4491.47	0	0	97	0	107.67	0	27.31	0	143.42	217.18	0	0	0	0	0	11.81	0	0	0	0	279.77	0	6.65	6.96	0	5.47	5.55	5.13
Bacteroides xylanisolvens	Bacteria	Bacteroidetes	Bacteroidia	Bacteroidales	Bacteroidaceae	Bacteroides	Bacteroides xylanisolvens	0	0	0	0	0	0	0	0	0	0	0	0	0	0	0	0	0	0	0	0	0	0	5.02	0	0	0	0	0	0	0	0	0	0	0	5.53	0	0	6.55	0	0	2.85	0
Bacteroidetes_u_s	Bacteria	Bacteroidetes	Bacteroidetes_u_c	Bacteroidetes_u_o	Bacteroidetes_u_f	Bacteroidetes_u_g	Bacteroidetes_u_s	0	0	0	0	0	0	0	0	0	0	0	0	0	0	0	0	0	0	0	0	0	0	0	0	0	0	0	0	0	0	0	0	0	0	0	0	0	0	0	0	0	0
Pedobacter_u_s	Bacteria	Bacteroidetes	Sphingobacteriia	Sphingobacteriales	Sphingobacteriaceae	Pedobacter	Pedobacter_u_s	0	0	0	0	0	0	0	0	0	0	0	0	0	0	0	0	0	0	0	0	0	0	0	0	0	0	0	0	0	0	0	0	0	0	0	0	0	0	0	0	4	15.62
Balneolaceae_u_s	Bacteria	Balneolaeota	Balneolia	Balneolales	Balneolaceae	Balneolaceae_u_g	Balneolaceae_u_s	0	0	0	0	0	0	0	0	0	0	0	0	0	0	0	0	0	0	0	0	0	0	0	0	0	0	0	0	0	0	0	0	0	0	0	0	19155.1	3939.03	1770.28	3109.19	3647.81	1197.33
Barnesiella intestinihominis	Bacteria	Bacteroidetes	Bacteroidia	Bacteroidales	Barnesiellaceae	Barnesiella	Barnesiella intestinihominis	0	0	0	0	0	0	0	0	0	0	0	0	0	0	0	0	0	0	0	0	0	0	0	0	0	0	0	0	0	0	0	0	0	0	25.56	0	0	0	0	0	0	0
Bdellovibrio bacteriovorus	Bacteria	Proteobacteria	Oligoflexia	Bdellovibrionales	Bdellovibrionaceae	Bdellovibrio	Bdellovibrio bacteriovorus	0	0	0	0	0	0	0	0	0	0	0	0	0	0	0	0	0	0	0	0	0	0	0	0	0	0	0	0	0	0	0	0	0	0	0	0	0	18.89	0	0	0	0
Beijerinckia_u_s	Bacteria	Proteobacteria	Alphaproteobacteria	Rhizobiales	Beijerinckiaceae	Beijerinckia	Beijerinckia_u_s	0	0	0	0	0	0	0	0	0	0	0	0	0	0	0	0	0	0	0	0	0	0	0	0	0	0	0	0	0	0	0	0	0	0	0	0	0	0	12.77	0	0	0
Betaproteobacteria bacterium MOLA814	Bacteria	Proteobacteria	Betaproteobacteria	Betaproteobacteria_u_o	Betaproteobacteria_u_f	Betaproteobacteria_u_g	Betaproteobacteria bacterium MOLA814	0	0	0	0	0	0	0	0	0	0	0	0	0	0	0	0	0	0	0	0	0	0	0	0	0	0	0	0	0	0	0	0	0	0	0	0	0	0	0	0	0	0
Bifidobacterium adolescentis	Bacteria	Actinobacteria	Actinobacteria	Bifidobacteriales	Bifidobacteriaceae	Bifidobacterium	Bifidobacterium adolescentis	0	26.37	12.22	0	0	23.95	0	0	0	0	20.12	0	8.81	6.03	0	0	7.21	18.33	19.25	6.38	6.53	4.83	7.54	0	6.08	0	0	0	0	0	2.2	13.08	18.21	0	29.41	2.99	24.42	470.84	487.81	234.29	5.02	218.95
Bifidobacterium animalis	Bacteria	Actinobacteria	Actinobacteria	Bifidobacteriales	Bifidobacteriaceae	Bifidobacterium	Bifidobacterium animalis	0	35.66	41.43	0	0	0	0	0	0	0	0	0	0	0	0	0	0	0	0	0	0	0	0	0	0	0	0	0	0	0	0	0	0	0	0	0	0	45.98	0	0	0	52.12
Bifidobacterium bifidum	Bacteria	Actinobacteria	Actinobacteria	Bifidobacteriales	Bifidobacteriaceae	Bifidobacterium	Bifidobacterium bifidum	24.26	0	0	0	0	0	0	0	0	48.51	17.03	0	15.56	0	6.4	0	0	9.73	0	0	0	0	11.93	0	0	0	0	0	0	0	0	0	0	0	21.19	0	0	6.6	0	0	0	9.6
Bifidobacterium breve	Bacteria	Actinobacteria	Actinobacteria	Bifidobacteriales	Bifidobacteriaceae	Bifidobacterium	Bifidobacterium breve	0	131.98	112.89	0	0	0	0	0	0	0	0	0	0	0	0	0	0	0	0	0	0	0	0	0	0	0	0	0	0	0	0	0	0	0	0	0	7.27	5.37	43.52	0	4.21	0
Bifidobacterium catenulatum	Bacteria	Actinobacteria	Actinobacteria	Bifidobacteriales	Bifidobacteriaceae	Bifidobacterium	Bifidobacterium catenulatum	0	0	0	0	0	0	0	0	0	0	0	0	0	0	0	0	0	0	0	0	0	0	0	0	0	0	0	0	0	0	0	0	0	0	0	0	0	0	13.34	0	0	0
Bifidobacterium kashiwanohense	Bacteria	Actinobacteria	Actinobacteria	Bifidobacteriales	Bifidobacteriaceae	Bifidobacterium	Bifidobacterium kashiwanohense	0	0	0	0	0	0	0	0	0	0	0	0	0	0	0	0	0	13.75	0	0	0	0	0	0	0	0	0	0	0	0	0	0	0	0	0	0	62.39	7.25	462.59	6.69	60.9	5.78
Bifidobacterium longum	Bacteria	Actinobacteria	Actinobacteria	Bifidobacteriales	Bifidobacteriaceae	Bifidobacterium	Bifidobacterium longum	31.13	4.36	8.5	0	0	0	0	0	0	0	24.7	0	0	140.87	0	0	0	0	2.57	0	15.59	16.69	16.69	0	0	0	0	0	0	0	0	0	6.34	0	31.19	0	28.92	202.84	28.8	12.35	25.61	13.1
Bifidobacterium pseudocatenulatum	Bacteria	Actinobacteria	Actinobacteria	Bifidobacteriales	Bifidobacteriaceae	Bifidobacterium	Bifidobacterium pseudocatenulatum	0	0	0	0	0	0	0	0	0	0	0	0	0	0	0	0	0	0	0	0	0	0	0	0	0	0	0	0	0	0	0	0	0	0	0	0	60.53	144.62	173.6	28.28	11.09	95.18
Bifidobacterium sp. 12_1_47BFAA	Bacteria	Actinobacteria	Actinobacteria	Bifidobacteriales	Bifidobacteriaceae	Bifidobacterium	Bifidobacterium sp. 12_1_47BFAA	0	5.95	0	0	0	0	0	0	0	0	0	0	0	0	0	0	3.8	0	0	0	0	0	0	0	0	0	0	0	0	0	0	0	0	0	33.03	0	30.76	13.09	4.9	3.13	6.48	11.64
Bilophila_u_s	Bacteria	Proteobacteria	Deltaproteobacteria	Desulfovibrionales	Desulfovibrionaceae	Bilophila	Bilophila_u_s	0	13.62	14.83	0	0	0	0	0	0	0	0	0	0	0	0	0	0	0	11.47	0	0	0	0	0	0	0	0	0	0	0	0	0	0	0	0	0	0	12.5	0	21.18	0	10.34
Blastomonas_u_s	Bacteria	Proteobacteria	Alphaproteobacteria	Sphingomonadales	Sphingomonadaceae	Blastomonas	Blastomonas_u_s	0	0	0	0	0	0	0	0	0	0	0	0	0	0	0	0	0	0	0	0	0	0	0	0	0	0	0	0	0	0	0	0	0	0	0	0	0	0	3.48	0	5.64	0
Blastomonas sp. CACIA14H2	Bacteria	Proteobacteria	Alphaproteobacteria	Sphingomonadales	Sphingomonadaceae	Blastomonas	Blastomonas sp. CACIA14H2	0	0	0	0	0	0	0	0	0	0	0	0	0	0	0	0	0	0	0	0	0	0	0	0	0	0	0	0	0	0	0	0	0	0	0	0	0	0	0	0	0	0
Blattabacterium_u_s	Bacteria	Bacteroidetes	Flavobacteriia	Flavobacteriales	Blattabacteriaceae	Blattabacterium	Blattabacterium_u_s	0	0	0	0	0	0	0	0	0	0	0	0	0	0	0	0	0	0	0	0	0	0	0	0	0	0	0	0	0	0	0	0	0	0	0	0	0	0	0	11.81	15.67	0
Blautia producta	Bacteria	Firmicutes	Clostridia	Clostridiales	Lachnospiraceae	Blautia	Blautia producta	0	0	0	0	0	0	0	0	0	0	0	0	0	0	0	0	0	0	0	0	0	0	0	0	0	0	0	0	0	0	0	0	0	0	0	0	0	0	0	0	0	0
Blautia sp. KLE 1732	Bacteria	Firmicutes	Clostridia	Clostridiales	Lachnospiraceae	Blautia	Blautia sp. KLE 1732	0	15.2	21.44	0	0	0	0	0	0	0	0	0	0	0	0	0	0	0	16.87	15.28	0	0	58.99	0	0	0	0	0	0	0	0	0	0	0	42.36	0	23.89	27.07	14.28	14.14	7.36	22.9
Blautia wexlerae	Bacteria	Firmicutes	Clostridia	Clostridiales	Lachnospiraceae	Blautia	Blautia wexlerae	6.79	15.41	15.85	0	0	0	0	0	0	0	0	0	0	0	0	0	0	0	9.8	15.08	0	0	0	0	0	0	0	0	0	0	0	0	0	0	17.49	0	33.16	28.12	36.81	31.55	23.41	18.14
Bordetella bronchiseptica	Bacteria	Proteobacteria	Betaproteobacteria	Burkholderiales	Alcaligenaceae	Bordetella	Bordetella bronchiseptica	0	0	0	0	0	0	0	0	0	0	0	0	0	0	0	0	0	0	0	0	0	0	0	0	0	0	0	0	0	0	0	0	0	0	0	0	0	0	0	0	0	0
Bordetella petrii	Bacteria	Proteobacteria	Betaproteobacteria	Burkholderiales	Alcaligenaceae	Bordetella	Bordetella petrii	0	0	0	0	0	0	0	0	0	0	0	0	0	0	0	0	0	0	0	0	0	0	0	0	0	0	0	0	0	0	0	0	0	0	0	0	0	3.4	0	0	4.13	0
Borreliella burgdorferi	Bacteria	Spirochaetes	Spirochaetia	Spirochaetales	Borreliaceae	Borreliella	Borreliella burgdorferi	0	0	0	0	0	0	0	0	0	0	0	0	0	0	0	0	0	0	0	0	0	0	0	0	0	0	0	0	0	0	0	0	0	0	0	0	0	0	0	0	0	0
Brachybacterium paraconglomeratum	Bacteria	Actinobacteria	Actinobacteria	Micrococcales	Dermabacteraceae	Brachybacterium	Brachybacterium paraconglomeratum	0	0	0	0	0	0	0	0	0	0	0	0	0	0	0	0	0	0	0	0	0	0	0	0	0	0	0	0	0	0	0	0	0	0	0	0	109.67	0	9.05	0	7.61	0
Brachyspira_u_s	Bacteria	Spirochaetes	Spirochaetia	Brachyspirales	Brachyspiraceae	Brachyspira	Brachyspira_u_s	0	0	0	0	0	0	0	0	0	0	0	0	0	0	0	0	0	0	0	0	0	0	0	0	0	0	0	0	0	0	0	0	0	0	0	0	0	0	0	14.03	0	0
Bradyrhizobium_u_s	Bacteria	Proteobacteria	Alphaproteobacteria	Rhizobiales	Bradyrhizobiaceae	Bradyrhizobium	Bradyrhizobium_u_s	0	0	0	0	0	0	0	0	0	0	0	0	0	0	0	0	0	0	0	0	0	0	0	0	0	0	0	0	0	0	0	0	0	0	0	0	0	0	0	0	0	0
Brevibacterium casei	Bacteria	Actinobacteria	Actinobacteria	Micrococcales	Brevibacteriaceae	Brevibacterium	Brevibacterium casei	0	0	0	0	0	0	0	0	0	0	0	0	0	0	0	0	0	0	0	0	0	0	0	0	0	0	0	0	0	0	0	0	0	0	0	0	0	0	0	0	0	0
Brevibacterium linens	Bacteria	Actinobacteria	Actinobacteria	Micrococcales	Brevibacteriaceae	Brevibacterium	Brevibacterium linens	0	0	0	0	0	0	0	0	0	0	0	0	0	0	0	0	0	0	0	0	0	0	0	0	0	0	0	0	0	0	0	0	0	0	0	0	49.16	0	0	0	2.21	0
Brevibacterium senegalense	Bacteria	Actinobacteria	Actinobacteria	Micrococcales	Brevibacteriaceae	Brevibacterium	Brevibacterium senegalense	0	0	0	0	0	0	0	0	0	0	0	0	0	0	0	0	0	0	0	0	0	0	0	0	0	0	0	0	0	0	0	0	0	0	0	0	0	0	0	0	6.37	0
Brevibacterium sp. VCM10	Bacteria	Actinobacteria	Actinobacteria	Micrococcales	Brevibacteriaceae	Brevibacterium	Brevibacterium sp. VCM10	0	0	0	0	0	0	0	0	0	0	0	0	0	0	0	0	0	0	0	0	0	0	0	0	0	0	0	0	0	0	0	0	0	0	0	0	0	0	0	0	0	0
Brevundimonas_u_s	Bacteria	Proteobacteria	Alphaproteobacteria	Caulobacterales	Caulobacteraceae	Brevundimonas	Brevundimonas_u_s	0	0	0	0	0	0	0	0	0	0	0	0	0	0	0	0	0	0	0	0	0	0	0	0	0	0	0	0	0	0	0	0	0	0	0	0	21.27	0	10.48	0	0	0
Brevundimonas diminuta	Bacteria	Proteobacteria	Alphaproteobacteria	Caulobacterales	Caulobacteraceae	Brevundimonas	Brevundimonas diminuta	0	0	0	18.53	0	0	0	0	0	0	0	0	0	0	0	0	0	0	0	0	0	0	0	0	0	0	0	0	0	0	0	0	0	0	11.54	0	0	0	0	0	0	6.82
Brevundimonas naejangsanensis	Bacteria	Proteobacteria	Alphaproteobacteria	Caulobacterales	Caulobacteraceae	Brevundimonas	Brevundimonas naejangsanensis	0	0	0	0	0	0	0	0	0	0	0	0	0	0	0	0	0	0	0	0	0	0	0	0	0	0	0	0	0	0	0	0	0	0	0	0	0	0	0	0	0	0
Paraburkholderia_u_s	Bacteria	Proteobacteria	Betaproteobacteria	Burkholderiales	Burkholderiaceae	Paraburkholderia	Paraburkholderia_u_s	104.35	2.41	0	0	0	0	0	0	0	0	0	0	0	0	0	0	0	0	0	0	0	0	0	0	0	0	0	0	0	0	0	0	0	0	0	0	54.57	0	4.2	9.44	0	0
Burkholderia_u_s	Bacteria	Proteobacteria	Betaproteobacteria	Burkholderiales	Burkholderiaceae	Burkholderia	Burkholderia_u_s	0	0	0	0	0	0	0	0	0	0	0	0	0	0	0	0	0	0	0	0	0	0	0	0	0	0	0	0	0	0	0	0	0	0	0	0	0	0	0	0	0	0
Burkholderia mallei	Bacteria	Proteobacteria	Betaproteobacteria	Burkholderiales	Burkholderiaceae	Burkholderia	Burkholderia mallei	0	0	0	0	0	0	0	0	0	0	0	0	0	0	0	0	0	0	0	0	0	0	0	0	0	0	0	0	0	0	0	0	0	0	0	0	0	0	3.12	0	0	0
Burkholderiales_u_s	Bacteria	Proteobacteria	Betaproteobacteria	Burkholderiales	Burkholderiales_u_f	Burkholderiales_u_g	Burkholderiales_u_s	0	0	0	0	0	0	0	0	0	0	0	0	0	0	0	0	0	0	0	0	0	0	0	0	0	0	0	0	0	0	0	0	0	0	10.9	0	0	0	24.48	14.17	0	0
Comamonadaceae_u_s	Bacteria	Proteobacteria	Betaproteobacteria	Burkholderiales	Comamonadaceae	Comamonadaceae_u_g	Comamonadaceae_u_s	0	0	0	0	0	0	0	0	0	0	0	0	0	0	0	0	0	0	0	0	0	0	0	0	0	0	0	0	0	0	0	0	0	0	0	0	29.77	82.02	17.99	18.3	23.12	0
Butyricimonas_u_s	Bacteria	Bacteroidetes	Bacteroidia	Bacteroidales	Odoribacteraceae	Butyricimonas	Butyricimonas_u_s	0	382.52	190.73	0	0	0	0	0	0	0	0	0	0	0	0	0	0	0	74.92	208.74	145.07	0	0	0	0	0	0	0	0	0	0	0	0	0	0	0	0	0	0	7.58	0	0
Butyrivibrio crossotus	Bacteria	Firmicutes	Clostridia	Clostridiales	Lachnospiraceae	Butyrivibrio	Butyrivibrio crossotus	0	0	0	0	0	0	0	0	0	0	0	0	0	0	0	0	0	0	0	0	0	0	0	0	0	0	0	0	0	0	0	0	0	0	10.67	0	0	0	0	0	0	0
Campylobacter_u_s	Bacteria	Proteobacteria	Epsilonproteobacteria	Campylobacterales	Campylobacteraceae	Campylobacter	Campylobacter_u_s	0	0	0	0	0	0	0	0	0	0	0	0	0	0	0	0	0	0	0	0	0	0	0	0	0	0	0	0	0	0	0	0	0	0	0	0	0	0	0	0	0	0
Campylobacter coli	Bacteria	Proteobacteria	Epsilonproteobacteria	Campylobacterales	Campylobacteraceae	Campylobacter	Campylobacter coli	0	0	0	0	0	0	0	0	0	0	0	0	0	0	0	0	0	0	0	0	0	0	0	0	0	0	0	0	0	0	0	0	0	0	0	0	0	0	0	0	0	0
Sulfuricurvum_u_s	Bacteria	Proteobacteria	Epsilonproteobacteria	Campylobacterales	Helicobacteraceae	Sulfuricurvum	Sulfuricurvum_u_s	0	0	0	0	0	0	0	0	0	0	0	0	0	0	0	0	0	0	0	0	0	0	0	0	0	0	0	0	0	0	0	0	0	0	0	0	0	0	0	0	15.12	23.61
Candidatus Paracaedibacteraceae_u_s	Bacteria	Proteobacteria	Alphaproteobacteria	Holosporales	Candidatus Paracaedibacteraceae	Candidatus Paracaedibacteraceae_u_g	Candidatus Paracaedibacteraceae_u_s	0	0	0	0	0	0	0	0	0	0	0	39.35	0	0	0	0	0	0	0	0	0	0	0	0	0	0	0	0	0	0	0	0	0	0	0	0	0	0	0	0	0	39.74
Candidatus Accumulibacter_u_s	Bacteria	Proteobacteria	Betaproteobacteria	Betaproteobacteria_u_o	Betaproteobacteria_u_f	Candidatus Accumulibacter	Candidatus Accumulibacter_u_s	0	0	0	0	0	0	0	0	0	0	0	0	0	0	0	0	0	0	0	0	0	0	0	0	0	0	0	0	0	0	0	0	0	0	0	0	0	0	0	0	0	0
Alistipes ihumii	Bacteria	Bacteroidetes	Bacteroidia	Bacteroidales	Rikenellaceae	Alistipes	Alistipes ihumii	0	0	0	0	0	0	0	0	0	0	0	0	0	0	0	0	0	0	0	0	0	0	0	0	0	0	0	0	0	0	0	0	0	0	18.27	0	0	0	0	0	0	0
Candidatus Aquiluna sp. IMCC13023	Bacteria	Actinobacteria	Actinobacteria	Micrococcales	Microbacteriaceae	Candidatus Aquiluna	Candidatus Aquiluna sp. IMCC13023	0	0	0	0	0	0	0	0	0	0	0	0	0	0	0	0	0	0	0	0	0	0	0	0	0	0	0	0	0	0	0	0	0	0	0	0	114.8	139.08	66.99	61.76	64.08	67.59
Candidatus Atelocyanobacterium thalassa	Bacteria	Cyanobacteria	Oscillatoriophycideae	Chroococcales	Aphanothecaceae	Candidatus Atelocyanobacterium	Candidatus Atelocyanobacterium thalassa	0	2.76	0	0	0	0	0	0	0	0	0	0	0	0	0	0	0	0	0	0	0	0	0	0	0	0	0	0	0	0	0	0	0	0	0	0	3.2	4.43	2.52	5.61	7.55	17.17
Candidatus Carsonella ruddii	Bacteria	Proteobacteria	Gammaproteobacteria	Oceanospirillales	Halomonadaceae	Candidatus Carsonella	Candidatus Carsonella ruddii	0	0	0	0	0	0	0	0	0	0	0	0	0	0	0	0	0	0	0	0	0	0	0	0	0	0	0	0	0	0	0	0	0	0	0	0	0	0	0	5.82	0	0
Candidatus Endolissoclinum faulkneri	Bacteria	Proteobacteria	Alphaproteobacteria	Rhodospirillales	Rhodospirillaceae	Candidatus Endolissoclinum	Candidatus Endolissoclinum faulkneri	0	0	0	0	0	0	0	0	0	0	0	0	0	0	0	0	0	0	0	0	0	0	0	0	0	0	0	0	0	0	0	0	0	0	0	0	5.84	8.11	4.29	4.51	15.25	9.86
Kinetoplastibacterium_u_s	Bacteria	Proteobacteria	Betaproteobacteria	Betaproteobacteria_u_o	Betaproteobacteria_u_f	Kinetoplastibacterium	Kinetoplastibacterium_u_s	0	0	0	0	0	0	0	0	0	0	0	0	0	0	0	0	0	0	0	0	0	0	0	0	0	0	0	0	0	0	0	0	0	0	0	0	0	0	0	72.57	0	0
Candidatus Nitrosoarchaeum_u_s	Archaea	Thaumarchaeota	Thaumarchaeota_u_c	Nitrosopumilales	Nitrosopumilaceae	Candidatus Nitrosoarchaeum	Candidatus Nitrosoarchaeum_u_s	0	0	0	0	0	0	0	0	0	0	0	0	0	0	0	0	0	0	0	0	0	0	0	0	0	0	0	0	0	0	0	0	0	0	0	0	0	0	0	0	0	0
Candidatus Nitrosoarchaeum koreensis	Archaea	Thaumarchaeota	Thaumarchaeota_u_c	Nitrosopumilales	Nitrosopumilaceae	Candidatus Nitrosoarchaeum	Candidatus Nitrosoarchaeum koreensis	0	0	0	0	0	0	0	0	0	0	0	0	0	0	0	0	0	0	0	0	0	0	0	0	0	0	0	0	0	0	0	0	0	0	0	0	0	0	0	9.04	0	0
Candidatus Nitrosoarchaeum limnia	Archaea	Thaumarchaeota	Thaumarchaeota_u_c	Nitrosopumilales	Nitrosopumilaceae	Candidatus Nitrosoarchaeum	Candidatus Nitrosoarchaeum limnia	0	0	0	0	0	0	0	0	0	0	0	0	0	0	0	0	0	0	0	0	0	0	0	0	0	0	0	0	0	0	0	0	0	0	0	0	0	0	8.47	22.59	0	0
Candidatus Nitrosopumilus salaria	Archaea	Thaumarchaeota	Thaumarchaeota_u_c	Nitrosopumilales	Nitrosopumilaceae	Nitrosopumilus	Candidatus Nitrosopumilus salaria	0	0	0	0	0	0	0	0	0	0	0	0	0	0	0	0	0	0	0	0	0	0	0	0	0	0	0	0	0	0	0	0	0	0	0	0	0	0	11.45	21.37	7.96	0
Candidatus Nitrosopumilus piranensis	Archaea	Thaumarchaeota	Thaumarchaeota_u_c	Nitrosopumilales	Nitrosopumilaceae	Nitrosopumilus	Candidatus Nitrosopumilus piranensis	0	0	0	0	0	0	0	0	0	0	0	0	0	0	0	0	0	0	0	0	0	0	0	0	0	0	0	0	0	0	0	0	0	0	0	0	0	0	45.18	77.95	0	0
Candidatus Pelagibacter sp. HTCC7211	Bacteria	Proteobacteria	Alphaproteobacteria	Pelagibacterales	Pelagibacteraceae	Candidatus Pelagibacter	Candidatus Pelagibacter sp. HTCC7211	0	0	0	0	0	0	0	0	0	0	0	0	0	0	0	0	0	0	0	0	0	0	0	0	0	0	0	0	0	0	0	0	0	0	0	0	17.05	0	20.29	93.69	98.63	85.87
Candidatus Pelagibacter sp. IMCC9063	Bacteria	Proteobacteria	Alphaproteobacteria	Pelagibacterales	Pelagibacteraceae	Candidatus Pelagibacter	Candidatus Pelagibacter sp. IMCC9063	0	0	0	0	0	0	0	0	0	0	0	0	0	0	0	0	0	0	0	0	0	0	0	0	0	0	0	0	0	0	0	0	0	0	0	0	0	6.87	0	0	0	0
Candidatus Pelagibacter ubique	Bacteria	Proteobacteria	Alphaproteobacteria	Pelagibacterales	Pelagibacteraceae	Candidatus Pelagibacter	Candidatus Pelagibacter ubique	0	0	0	0	0	0	0	0	0	0	0	0	0	0	0	0	0	0	0	0	0	0	0	0	0	0	0	0	0	0	0	0	0	0	0	0	46.73	19.22	52.29	256.24	339.56	246.41
Candidatus Photodesmus_u_s	Bacteria	Proteobacteria	Gammaproteobacteria	Vibrionales	Vibrionaceae	Candidatus Photodesmus	Candidatus Photodesmus_u_s	0	0	0	0	0	0	0	0	0	0	0	0	0	0	0	0	0	0	0	0	0	0	0	0	137.74	0	0	0	0	0	0	0	0	0	0	0	0	0	0	0	0	0
Candidatus Puniceispirillum marinum	Bacteria	Proteobacteria	Alphaproteobacteria	Alphaproteobacteria_u_o	Alphaproteobacteria_u_f	Candidatus Puniceispirillum	Candidatus Puniceispirillum marinum	0	0	0	0	0	0	0	0	0	0	0	0	0	0	0	0	0	0	0	0	0	0	0	0	0	0	0	0	0	0	0	0	0	0	0	0	13.7	11.52	14.73	22.3	65.94	7.78
Rhodoluna lacicola	Bacteria	Actinobacteria	Actinobacteria	Micrococcales	Microbacteriaceae	Rhodoluna	Rhodoluna lacicola	0	0	0	0	0	0	0	0	0	0	0	0	0	0	0	0	0	0	0	0	0	0	0	0	0	0	0	0	0	0	0	0	0	0	0	0	0	26.41	0	0	0	0
Candidatus Sulcia muelleri	Bacteria	Bacteroidetes	Flavobacteriia	Flavobacteriales	Flavobacteriales_u_f	Candidatus Sulcia	Candidatus Sulcia muelleri	0	0	0	0	0	0	0	0	0	0	0	0	0	0	0	0	0	0	0	0	0	0	0	0	0	0	0	0	0	0	0	0	0	0	0	0	0	0	0	84.84	22.55	0
Candidatus Synechococcus spongiarum	Bacteria	Cyanobacteria	Cyanobacteria_u_c	Synechococcales	Synechococcaceae	Synechococcus	Candidatus Synechococcus spongiarum	0	0	0	0	0	0	0	0	0	0	0	0	0	0	0	0	0	0	0	0	0	0	0	0	0	0	0	0	0	0	0	0	0	0	0	0	10.19	17.72	27.39	14.47	0	0
Capnocytophaga_u_s	Bacteria	Bacteroidetes	Flavobacteriia	Flavobacteriales	Flavobacteriaceae	Capnocytophaga	Capnocytophaga_u_s	0	0	0	0	0	0	0	0	0	0	0	0	0	0	0	0	0	0	0	0	0	0	0	0	0	0	0	0	0	0	0	0	0	0	0	0	0	3.38	0	4.6	5.18	0
Candidatus Cardinium_u_s	Bacteria	Bacteroidetes	Cytophagia	Cytophagales	Amoebophilaceae	Candidatus Cardinium	Candidatus Cardinium_u_s	0	0	0	0	0	0	0	0	0	0	0	0	0	0	0	0	0	0	0	0	0	0	0	0	0	0	0	0	0	0	0	0	0	0	0	0	0	0	0	3.01	0	0
Cardiobacterium_u_s	Bacteria	Proteobacteria	Gammaproteobacteria	Cardiobacteriales	Cardiobacteriaceae	Cardiobacterium	Cardiobacterium_u_s	0	0	0	0	0	0	0	0	0	0	0	0	0	0	0	0	0	0	0	0	0	0	0	0	0	0	0	0	0	0	0	0	0	0	0	0	2.78	7.54	3.75	3.2	2.54	0
Carnobacterium_u_s	Bacteria	Firmicutes	Bacilli	Lactobacillales	Carnobacteriaceae	Carnobacterium	Carnobacterium_u_s	0	0	0	0	0	0	0	0	0	0	0	0	0	0	0	0	0	0	0	0	0	0	0	0	0	0	0	0	0	0	0	0	0	0	0	0	0	0	0	0	0	0
Castellaniella defragrans	Bacteria	Proteobacteria	Betaproteobacteria	Burkholderiales	Alcaligenaceae	Castellaniella	Castellaniella defragrans	0	0	0	0	0	0	0	0	0	0	0	0	0	0	0	0	0	0	0	0	0	0	0	0	0	0	0	0	0	0	0	0	0	0	0	0	0	0	0	0	0	0
Catenibacterium mitsuokai	Bacteria	Firmicutes	Erysipelotrichia	Erysipelotrichales	Erysipelotrichaceae	Catenibacterium	Catenibacterium mitsuokai	0	50.83	88.93	0	0	0	0	0	0	0	0	0	0	0	0	0	0	0	62.55	58.05	11.52	0	0	0	0	0	0	0	0	0	0	0	0	0	0	0	0	0	0	0	0	0
Cellvibrio_u_s	Bacteria	Proteobacteria	Gammaproteobacteria	Cellvibrionales	Cellvibrionaceae	Cellvibrio	Cellvibrio_u_s	0	0	0	0	0	0	0	0	0	0	0	0	0	0	0	0	0	0	0	0	0	0	0	0	0	0	0	0	0	0	0	0	0	0	0	0	10.3	23.24	3.01	4.05	22.62	0
Chitinilyticum_u_s	Bacteria	Proteobacteria	Betaproteobacteria	Neisseriales	Chromobacteriaceae	Chitinilyticum	Chitinilyticum_u_s	0	0	0	0	0	0	0	0	0	0	0	0	0	0	0	0	0	0	0	0	0	0	0	0	0	0	0	0	0	0	0	0	0	0	0	0	0	7.04	0	0	0	0
Christensenella_u_s	Bacteria	Firmicutes	Clostridia	Clostridiales	Christensenellaceae	Christensenella	Christensenella_u_s	0	266.22	65.1	0	0	0	0	0	0	0	4.89	0	0	0	0	0	0	0	273.55	145.3	54.28	10.02	0	0	0	0	0	0	0	0	0	0	0	0	0	2.56	0	0	75.24	43.83	38.76	32.01
Christensenella minuta	Bacteria	Firmicutes	Clostridia	Clostridiales	Christensenellaceae	Christensenella	Christensenella minuta	0	0	0	0	0	0	0	0	0	0	0	0	0	0	0	0	0	0	0	0	0	0	0	0	0	0	0	0	0	0	0	0	0	0	0	0	0	6.53	0	0	0	0
Christensenella timonensis	Bacteria	Firmicutes	Clostridia	Clostridiales	Christensenellaceae	Christensenella	Christensenella timonensis	0	0	0	0	0	0	0	0	0	0	0	0	0	0	0	0	0	0	0	0	0	0	0	0	0	0	0	0	0	0	0	0	0	0	6.02	0	7.22	9.77	0	0	0	0
Chromohalobacter_u_s	Bacteria	Proteobacteria	Gammaproteobacteria	Oceanospirillales	Halomonadaceae	Chromohalobacter	Chromohalobacter_u_s	0	0	0	0	0	0	0	0	0	0	0	0	0	0	0	0	0	0	0	0	0	0	0	0	0	0	0	0	0	0	0	0	0	0	0	0	0	0	0	0	0	0
Chromohalobacter israelensis	Bacteria	Proteobacteria	Gammaproteobacteria	Oceanospirillales	Halomonadaceae	Chromohalobacter	Chromohalobacter israelensis	0	0	0	0	0	0	0	0	0	0	0	0	0	0	0	0	0	0	0	0	0	0	0	0	0	0	0	0	0	0	0	0	0	0	0	0	0	0	0	0	0	0
Chromohalobacter salexigens	Bacteria	Proteobacteria	Gammaproteobacteria	Oceanospirillales	Halomonadaceae	Chromohalobacter	Chromohalobacter salexigens	0	0	0	0	0	0	0	0	0	0	0	0	0	0	0	0	0	0	0	0	0	0	0	0	0	0	0	0	0	0	0	0	0	0	0	0	0	0	0	0	0	0
Chryseobacterium_u_s	Bacteria	Bacteroidetes	Flavobacteriia	Flavobacteriales	Flavobacteriaceae	Chryseobacterium	Chryseobacterium_u_s	0	0	0	0	0	0	0	0	0	0	0	0	0	0	0	0	0	0	0	0	0	0	0	0	0	0	0	0	0	0	0	0	0	0	0	0	4.36	7.09	0	0	0	0
Citreicella sp. SE45	Bacteria	Proteobacteria	Alphaproteobacteria	Rhodobacterales	Rhodobacteraceae	Citreicella	Citreicella sp. SE45	0	0	0	0	0	0	0	0	0	0	0	0	0	0	0	0	0	0	0	0	0	0	0	0	0	0	0	0	0	0	0	0	0	0	0	0	0	0	0	0	0	0
Citromicrobium bathyomarinum	Bacteria	Proteobacteria	Alphaproteobacteria	Sphingomonadales	Sphingomonadaceae	Citromicrobium	Citromicrobium bathyomarinum	0	0	0	0	0	0	0	0	0	0	0	0	0	0	0	0	0	0	0	0	0	0	0	0	0	0	0	0	0	0	0	0	0	0	0	0	0	0	0	0	0	0
Citromicrobium sp. JLT1363	Bacteria	Proteobacteria	Alphaproteobacteria	Sphingomonadales	Sphingomonadaceae	Citromicrobium	Citromicrobium sp. JLT1363	0	0	0	0	0	0	0	0	0	0	0	0	0	0	0	0	0	0	0	0	0	0	0	0	0	0	0	0	0	0	0	0	0	0	0	0	0	0	0	0	0	0
Clavibacter_u_s	Bacteria	Actinobacteria	Actinobacteria	Micrococcales	Microbacteriaceae	Clavibacter	Clavibacter_u_s	0	0	0	0	0	0	0	0	0	0	0	0	0	0	0	0	0	0	0	0	0	0	0	0	0	0	0	0	0	0	0	0	0	0	0	0	0	0	0	0	0	0
Clostridiaceae bacterium MS3	Bacteria	Firmicutes	Clostridia	Clostridiales	Clostridiaceae	Clostridiaceae_u_g	Clostridiaceae bacterium MS3	0	0	0	0	0	0	0	0	0	0	0	0	0	0	0	0	0	0	0	6.26	0	0	0	0	0	0	0	0	0	0	0	0	0	0	0	0	0	0	0	0	0	0
Lachnospiraceae_u_s	Bacteria	Firmicutes	Clostridia	Clostridiales	Lachnospiraceae	Lachnospiraceae_u_g	Lachnospiraceae_u_s	0	0	7.26	0	0	0	0	0	0	0	0	0	0	0	10.19	0	0	0	4.7	12.99	0	199.46	18.46	0	0	0	0	0	86.34	0	0	0	0	0	0	0	18.9	12.12	24.12	30.19	5.87	0
Oscillospiraceae_u_s	Bacteria	Firmicutes	Clostridia	Clostridiales	Oscillospiraceae	Oscillospiraceae_u_g	Oscillospiraceae_u_s	0	32.46	34.02	0	0	0	0	0	0	0	0	0	0	0	0	0	0	0	39.02	81.95	37.22	0	0	0	0	0	0	0	0	0	0	0	0	0	13.3	0	0	19.21	0	0	0	0
Lachnoclostridium phytofermentans	Bacteria	Firmicutes	Clostridia	Clostridiales	Lachnospiraceae	Lachnoclostridium	Lachnoclostridium phytofermentans	0	3.14	0	0	0	0	0	0	0	0	0	0	0	0	0	0	0	0	0	0	0	0	0	0	0	0	0	0	0	0	0	0	0	0	0	0	0	0	0	0	0	0
Hungatella hathewayi	Bacteria	Firmicutes	Clostridia	Clostridiales	Clostridiaceae	Hungatella	Hungatella hathewayi	0	0	12.32	0	0	0	0	0	0	0	0	0	0	0	0	0	0	0	12.14	18.41	5.93	0	0	0	0	0	0	0	0	0	0	0	0	0	0	0	0	0	0	0	0	0
Clostridiales_u_s	Bacteria	Firmicutes	Clostridia	Clostridiales	Clostridiales_u_f	Clostridiales_u_g	Clostridiales_u_s	31.09	1635.13	422.22	0	0	0	11.59	0	0	0	0	0	0	115	0	0	13.67	0	896.34	778.39	318.94	0	0	0	0	1.35	0	0	0	5.95	0	0	37.21	0	209.19	0	14.88	29.7	89.22	115.51	27.76	33.4
Flavonifractor plautii	Bacteria	Firmicutes	Clostridia	Clostridiales	Clostridiales_u_f	Flavonifractor	Flavonifractor plautii	0	0	0	0	0	0	0	0	0	0	0	0	0	0	0	0	0	0	0	0	0	0	0	0	0	0	0	0	0	0	0	0	0	0	0	0	0	0	0	0	0	0
Peptostreptococcaceae_u_s	Bacteria	Firmicutes	Clostridia	Clostridiales	Peptostreptococcaceae	Peptostreptococcaceae_u_g	Peptostreptococcaceae_u_s	0	1506.45	363.17	0	0	0	0	0	0	0	0	0	0	0	0	0	0	0	2075.01	953.43	472.29	0	0	0	1.59	0	0	0	0	0	0	0	0	0	0	0	0	0	5.84	11.81	12.28	7.45
Ruminococcaceae_u_s	Bacteria	Firmicutes	Clostridia	Clostridiales	Ruminococcaceae	Ruminococcaceae_u_g	Ruminococcaceae_u_s	0	0	0	0	0	0	0	0	0	0	0	0	0	0	0	0	0	0	0	0	0	0	0	0	0	0	0	0	0	0	0	0	0	0	16.64	0	0	0	0	0	0	0
Clostridiales bacterium VE202-03	Bacteria	Firmicutes	Clostridia	Clostridiales	Clostridiales_u_f	Clostridiales_u_g	Clostridiales bacterium VE202-03	0	0	0	0	0	0	0	0	0	0	0	0	0	0	0	0	0	0	0	0	0	0	0	0	0	0	0	0	0	0	0	0	0	0	30.9	0	0	0	0	0	0	5.01
Clostridiales bacterium VE202-06	Bacteria	Firmicutes	Clostridia	Clostridiales	Clostridiales_u_f	Clostridiales_u_g	Clostridiales bacterium VE202-06	0	0	0	0	0	0	0	0	0	0	0	0	0	0	0	0	0	0	0	0	0	0	0	0	0	0	0	0	0	0	0	0	0	0	0	0	0	0	0	0	0	0
Clostridiales bacterium VE202-09	Bacteria	Firmicutes	Clostridia	Clostridiales	Clostridiales_u_f	Clostridiales_u_g	Clostridiales bacterium VE202-09	0	0	0	0	0	0	0	0	0	0	0	0	0	0	0	0	0	0	0	0	0	0	0	0	0	0	0	0	0	0	0	0	0	0	0	0	0	0	0	0	0	0
Clostridiales bacterium VE202-14	Bacteria	Firmicutes	Clostridia	Clostridiales	Clostridiales_u_f	Clostridiales_u_g	Clostridiales bacterium VE202-14	0	0	0	0	0	0	0	0	0	0	0	0	0	0	0	0	0	0	0	0	0	0	0	0	0	0	0	0	0	0	0	0	0	0	0	0	15.71	12.05	9.66	0	0	6.69
Clostridiales bacterium VE202-26	Bacteria	Firmicutes	Clostridia	Clostridiales	Clostridiales_u_f	Clostridiales_u_g	Clostridiales bacterium VE202-26	0	0	0	0	0	0	0	0	0	0	0	0	0	0	0	0	0	0	0	0	0	0	0	0	0	0	0	0	0	0	0	0	0	0	0	0	0	0	0	0	0	0
Clostridiales bacterium VE202-27	Bacteria	Firmicutes	Clostridia	Clostridiales	Clostridiales_u_f	Clostridiales_u_g	Clostridiales bacterium VE202-27	0	0	0	0	0	0	0	0	0	0	0	0	0	0	0	0	0	0	0	0	0	0	0	0	0	0	0	0	0	0	0	0	0	0	0	0	0	0	0	0	0	0
Clostridium_u_s	Bacteria	Firmicutes	Clostridia	Clostridiales	Clostridiaceae	Clostridium	Clostridium_u_s	0	86.78	110.04	0	0	0	0	0	0	0	0	0	0	0	0	0	0	0	42.6	124.48	15.11	0	0	0	0	0	0	0	0	0	0	0	0	0	0	0	0	0	71.79	6.32	0	0
[Clostridium] bolteae	Bacteria	Firmicutes	Clostridia	Clostridiales	Lachnospiraceae	Lachnoclostridium	[Clostridium] bolteae	0	0	9.61	0	0	0	0	0	0	0	0	0	0	0	0	0	0	0	9.57	6.45	0	0	0	0	0	0	0	0	0	22.23	0	0	0	0	0	0	0	0	0	0	0	0
[Clostridium] citroniae	Bacteria	Firmicutes	Clostridia	Clostridiales	Lachnospiraceae	Lachnoclostridium	[Clostridium] citroniae	0	0	0	0	0	0	0	0	0	0	0	0	0	0	0	0	0	0	0	7.33	0	0	0	0	0	0	0	0	0	0	0	0	0	0	0	0	0	0	0	0	0	0
[Clostridium] clostridioforme	Bacteria	Firmicutes	Clostridia	Clostridiales	Lachnospiraceae	Lachnoclostridium	[Clostridium] clostridioforme	0	0	0	0	0	0	0	0	0	0	0	0	0	0	0	0	0	0	0	0	0	0	0	0	0	0	0	0	0	0	0	0	0	0	12.28	0	0	0	0	0	0	0
[Clostridium] leptum	Bacteria	Firmicutes	Clostridia	Clostridiales	Ruminococcaceae	Ruminiclostridium	[Clostridium] leptum	0	17.45	9.22	0	0	0	0	0	0	0	0	0	0	0	0	0	0	0	20.16	0	0	0	0	0	0	0	0	0	0	0	0	0	0	0	0	0	0	7.69	0	0	0	6.18
Clostridium sp. ATCC BAA-442	Bacteria	Firmicutes	Clostridia	Clostridiales	Clostridiaceae	Clostridium	Clostridium sp. ATCC BAA-442	0	0	0	0	0	0	0	0	0	0	0	0	0	0	0	0	0	0	0	0	0	0	0	0	0	0	0	0	0	0	0	0	0	0	0	0	0	0	0	4.68	6.21	0
Clostridium sp. KLE 1755	Bacteria	Firmicutes	Clostridia	Clostridiales	Clostridiaceae	Clostridium	Clostridium sp. KLE 1755	0	0	0	0	0	0	0	0	0	0	0	0	0	0	0	0	0	0	0	0	0	0	0	0	0	0	0	0	0	0	0	0	0	0	0	0	0	0	0	0	0	0
Clostridium sp. L2-50	Bacteria	Firmicutes	Clostridia	Clostridiales	Clostridiaceae	Clostridium	Clostridium sp. L2-50	0	58.25	25.27	0	0	0	0	0	0	0	0	0	0	0	0	0	0	0	46.04	48.17	6.57	0	0	0	0	0	0	0	0	0	0	0	0	0	0	0	0	0	0	0	0	0
Clostridium sp. SS2/1	Bacteria	Firmicutes	Clostridia	Clostridiales	Clostridiaceae	Clostridium	Clostridium sp. SS2/1	0	0	0	0	0	0	0	0	0	0	0	0	0	0	0	0	0	0	0	0	0	0	0	0	0	0	0	0	0	0	0	0	0	0	9.49	0	0	0	0	0	0	0
Cobetia_u_s	Bacteria	Proteobacteria	Gammaproteobacteria	Oceanospirillales	Halomonadaceae	Cobetia	Cobetia_u_s	0	0	0	0	0	0	0	0	0	0	0	0	0	0	0	0	0	0	0	0	0	0	0	0	0	0	0	0	0	0	0	0	0	0	0	0	0	0	0	0	0	0
Cohnella_u_s	Bacteria	Firmicutes	Bacilli	Bacillales	Paenibacillaceae	Cohnella	Cohnella_u_s	0	0	0	0	0	0	0	0	0	0	0	0	0	0	0	0	0	0	0	0	0	0	0	0	0	0	0	0	0	0	0	0	0	0	0	0	1.65	0	0	0	0	0
Collinsella aerofaciens	Bacteria	Actinobacteria	Coriobacteriia	Coriobacteriales	Coriobacteriaceae	Collinsella	Collinsella aerofaciens	8.11	0	0	0	0	0	0	0	0	0	0	0	0	0	0	0	0	0	0	0	0	0	18.44	0	0	0	0	0	0	0	0	0	0	0	9.9	0	16.95	68.07	17.77	154.86	0	45.5
Collinsella sp. 4_8_47FAA	Bacteria	Actinobacteria	Coriobacteriia	Coriobacteriales	Coriobacteriaceae	Collinsella	Collinsella sp. 4_8_47FAA	8.51	241.28	0	0	13.13	0	0	0	0	0	0	0	18.3	19.7	0	0	0	0	10.02	0	0	0	28.87	19.94	0	0	0	0	0	0	0	0	0	0	269.61	0	21.57	134.1	22.55	157.47	0	40.51
Comamonas testosteroni	Bacteria	Proteobacteria	Betaproteobacteria	Burkholderiales	Comamonadaceae	Comamonas	Comamonas testosteroni	0	0	0	0	0	0	0	0	0	0	0	0	0	0	0	0	0	0	0	0	0	0	0	0	0	0	0	0	0	0	0	0	0	0	0	0	0	0	0	0	0	7.59
Commensalibacter_u_s	Bacteria	Proteobacteria	Alphaproteobacteria	Rhodospirillales	Acetobacteraceae	Commensalibacter	Commensalibacter_u_s	0	0	0	0	0	0	0	0	0	0	0	0	0	0	0	0	0	0	0	0	0	0	0	0	0	0	0	0	0	0	0	0	0	0	0	0	4.39	4.07	5.21	2.23	22.25	3.34
Conchiformibius_u_s	Bacteria	Proteobacteria	Betaproteobacteria	Neisseriales	Neisseriaceae	Conchiformibius	Conchiformibius_u_s	0	0	0	0	0	0	0	0	0	0	0	0	0	0	0	0	0	0	0	0	0	0	0	0	0	0	0	0	0	0	0	0	0	0	0	0	0	0	0	0	0	0
Congregibacter litoralis	Bacteria	Proteobacteria	Gammaproteobacteria	Cellvibrionales	Halieaceae	Congregibacter	Congregibacter litoralis	0	0	0	0	0	0	0	0	0	0	0	0	0	0	0	0	0	0	0	0	0	0	0	0	0	0	0	0	0	0	0	0	0	0	0	0	0	11.47	0	0	0	0
Coprococcus_u_s	Bacteria	Firmicutes	Clostridia	Clostridiales	Lachnospiraceae	Coprococcus	Coprococcus_u_s	0	0	0	0	10.3	0	0	0	0	0	0	0	0	0	0	0	0	0	0	0	0	0	0	0	0	0	0	0	0	0	0	0	0	0	0	0	0	0	0	0	0	0
Coprococcus catus	Bacteria	Firmicutes	Clostridia	Clostridiales	Lachnospiraceae	Coprococcus	Coprococcus catus	0	0	0	0	0	0	0	0	0	0	0	0	0	0	0	0	0	0	8.58	0	0	0	0	0	0	0	0	0	0	0	0	0	0	0	0	0	0	0	0	0	0	0
Coprococcus comes	Bacteria	Firmicutes	Clostridia	Clostridiales	Lachnospiraceae	Coprococcus	Coprococcus comes	0	43.61	62.65	0	0	0	0	0	0	0	0	0	0	0	0	0	0	0	70.88	48.84	0	0	0	0	0	0	0	0	0	0	0	0	0	0	6.91	0	12.48	0	0	0	7.98	0
Coprococcus eutactus	Bacteria	Firmicutes	Clostridia	Clostridiales	Lachnospiraceae	Coprococcus	Coprococcus eutactus	0	0	0	0	0	0	0	0	0	0	0	0	0	0	0	0	0	0	0	0	0	0	0	0	0	0	0	0	0	0	0	0	0	0	0	0	0	0	0	0	0	0
Coprococcus sp. ART55/1	Bacteria	Firmicutes	Clostridia	Clostridiales	Lachnospiraceae	Coprococcus	Coprococcus sp. ART55/1	13.48	0	0	0	0	0	0	0	0	0	0	0	0	0	0	0	0	0	0	0	0	0	0	0	0	0	0	0	0	0	0	0	0	0	0	0	0	0	0	101.27	0	0
Coprothermobacter_u_s	Bacteria	Firmicutes	Clostridia	Thermoanaerobacterales	Thermodesulfobiaceae	Coprothermobacter	Coprothermobacter_u_s	0	0	0	0	0	0	0	0	0	0	0	0	0	0	0	0	0	0	0	0	0	0	0	0	0	0	0	0	0	0	0	0	0	0	0	0	0	0	0	20.74	0	0
Corynebacterium glucuronolyticum	Bacteria	Actinobacteria	Actinobacteria	Corynebacteriales	Corynebacteriaceae	Corynebacterium	Corynebacterium glucuronolyticum	0	0	0	0	0	0	0	0	0	0	0	0	0	0	0	0	0	0	0	0	0	0	0	0	0	0	0	0	0	0	0	0	0	0	0	0	0	0	0	0	0	0
Corynebacterium pseudogenitalium	Bacteria	Actinobacteria	Actinobacteria	Corynebacteriales	Corynebacteriaceae	Corynebacterium	Corynebacterium pseudogenitalium	0	0	0	0	0	0	0	0	0	0	0	0	0	0	0	0	0	0	0	0	0	0	0	0	0	0	0	0	0	0	0	0	0	0	0	0	0	0	0	0	0	0
Corynebacterium pyruviciproducens	Bacteria	Actinobacteria	Actinobacteria	Corynebacteriales	Corynebacteriaceae	Corynebacterium	Corynebacterium pyruviciproducens	7.4	0	0	0	0	0	0	0	0	0	0	0	0	0	0	0	0	0	0	0	0	0	0	0	0	0	0	0	0	0	0	0	0	0	0	0	0	0	0	0	0	0
Cryobacterium_u_s	Bacteria	Actinobacteria	Actinobacteria	Micrococcales	Microbacteriaceae	Cryobacterium	Cryobacterium_u_s	0	0	0	0	0	0	0	0	0	0	0	0	0	0	0	0	0	0	0	0	0	0	0	0	0	0	0	0	0	0	0	0	0	0	0	0	10.13	15.23	9.65	0	8.3	0
Cupriavidus_u_s	Bacteria	Proteobacteria	Betaproteobacteria	Burkholderiales	Burkholderiaceae	Cupriavidus	Cupriavidus_u_s	0	0	0	0	0	0	0	0	0	0	0	0	0	0	0	0	0	0	0	0	0	0	0	0	0	0	0	0	0	0	0	0	0	0	0	0	5.35	0	0	0	0	0
Cyanobacterium_u_s	Bacteria	Cyanobacteria	Oscillatoriophycideae	Chroococcales	Cyanobacteriaceae	Cyanobacterium	Cyanobacterium_u_s	0	0	0	0	0	0	0	0	0	0	0	0	0	0	0	0	0	0	0	0	0	0	0	0	0	0	0	0	0	0	0	0	0	0	0	0	0	0	0	0	0	0
Cyanobium_u_s	Bacteria	Cyanobacteria	Cyanobacteria_u_c	Synechococcales	Synechococcaceae	Cyanobium	Cyanobium_u_s	0	81.03	53.46	0	17.02	0	0	0	0	0	46.64	0	0	0	0	0	0	0	0	0	0	0	51.41	270.54	0	0	0	24.61	0	0	22.14	0	0	0	49.91	0	0	0	0	0	0	0
Cyanobium gracile	Bacteria	Cyanobacteria	Cyanobacteria_u_c	Synechococcales	Synechococcaceae	Cyanobium	Cyanobium gracile	81.04	0	0	0	0	0	0	0	0	0	0	0	0	0	0	0	0	0	0	0	0	18.74	0	0	0	0	0	0	11.83	38.44	0	0	0	0	0	0	933.75	549.09	805	396.35	143.71	54.4
Cyanobium sp. PCC 7001	Bacteria	Cyanobacteria	Cyanobacteria_u_c	Synechococcales	Synechococcaceae	Cyanobium	Cyanobium sp. PCC 7001	49.94	0	0	8.28	0	0	0	0	0	0	0	0	0	0	0	0	0	0	0	0	0	29.37	0	0	0	0	0	0	16.12	24.15	0	0	0	0	0	0	314.05	578.15	873.58	458.67	150.26	70.15
Cyclobacterium_u_s	Bacteria	Bacteroidetes	Cytophagia	Cytophagales	Cyclobacteriaceae	Cyclobacterium	Cyclobacterium_u_s	0	0	0	0	0	0	0	0	0	0	0	0	0	0	0	0	0	0	0	0	0	0	0	0	0	0	0	0	0	0	0	0	0	0	0	0	0	0	0	0	0	0
Cytophaga_u_s	Bacteria	Bacteroidetes	Cytophagia	Cytophagales	Cytophagaceae	Cytophaga	Cytophaga_u_s	0	0	0	0	0	0	0	0	0	0	2.79	0	0	0	0	0	0	0	0	0	0	0	0	0	0	0	0	0	0	0	0	0	0	0	0	0	4.34	8.53	3.9	1.63	7.08	2.56
Defluviimonas sp. 20V17	Bacteria	Proteobacteria	Alphaproteobacteria	Rhodobacterales	Rhodobacteraceae	Defluviimonas	Defluviimonas sp. 20V17	0	0	0	0	0	0	0	0	0	0	0	0	0	0	0	0	0	0	0	0	0	0	0	0	0	0	0	0	0	0	0	0	0	0	0	0	0	0	0	0	0	0
Dehalococcoides mccartyi	Bacteria	Chloroflexi	Dehalococcoidia	Dehalococcoidales	Dehalococcoidaceae	Dehalococcoides	Dehalococcoides mccartyi	0	0	0	0	0	0	0	0	0	0	0	0	0	0	0	0	0	0	0	0	0	0	0	0	0	0	0	0	0	0	0	0	0	0	0	0	0	0	0	0	0	0
Deinococcus swuensis	Bacteria	Deinococcus-Thermus	Deinococci	Deinococcales	Deinococcaceae	Deinococcus	Deinococcus swuensis	0	0	0	0	0	0	0	0	0	0	0	0	0	0	0	0	0	0	0	0	0	0	0	0	0	0	0	0	0	0	0	0	0	0	0	0	0	0	0	0	0	0
Delftia_u_s	Bacteria	Proteobacteria	Betaproteobacteria	Burkholderiales	Comamonadaceae	Delftia	Delftia_u_s	0	0	0	0	0	0	0	0	0	0	0	0	0	0	0	0	0	0	0	0	0	0	0	0	0	0	0	0	0	0	0	0	0	0	0	0	0	0	0	0	0	0
Delftia acidovorans	Bacteria	Proteobacteria	Betaproteobacteria	Burkholderiales	Comamonadaceae	Delftia	Delftia acidovorans	0	0	0	0	0	0	0	0	0	0	0	0	0	0	0	0	0	0	0	0	0	0	0	0	0	0	0	0	0	0	0	0	0	0	0	0	0	0	0	0	0	0
Delftia sp. 670	Bacteria	Proteobacteria	Betaproteobacteria	Burkholderiales	Comamonadaceae	Delftia	Delftia sp. 670	0	0	0	5.71	0	0	0	0	0	0	0	0	0	0	0	0	0	0	0	0	0	0	0	0	0	0	0	0	0	0	0	0	0	0	0	0	0	0	0	0	0	0
Delftia sp. Cs1-4	Bacteria	Proteobacteria	Betaproteobacteria	Burkholderiales	Comamonadaceae	Delftia	Delftia sp. Cs1-4	0	0	0	0	0	0	0	0	0	0	0	0	0	0	0	0	0	0	0	0	0	0	0	0	0	0	0	0	0	0	0	0	0	0	0	0	0	0	0	0	0	0
Dermacoccus sp. Ellin185	Bacteria	Actinobacteria	Actinobacteria	Micrococcales	Dermacoccaceae	Dermacoccus	Dermacoccus sp. Ellin185	0	0	0	0	0	0	0	0	0	0	0	0	0	0	0	0	0	0	0	0	0	0	0	0	0	0	0	0	0	0	0	0	0	0	0	0	0	0	0	0	0	0
Desulfobacter_u_s	Bacteria	Proteobacteria	Deltaproteobacteria	Desulfobacterales	Desulfobacteraceae	Desulfobacter	Desulfobacter_u_s	0	0	0	0	0	0	0	0	0	0	0	0	0	0	0	0	0	0	0	0	0	0	0	0	0	0	0	0	0	0	0	0	0	0	0	0	0	0	3.84	1.97	0	0
Desulfobulbus_u_s	Bacteria	Proteobacteria	Deltaproteobacteria	Desulfobacterales	Desulfobulbaceae	Desulfobulbus	Desulfobulbus_u_s	0	0	0	0	0	0	0	0	0	0	0	0	0	0	0	0	0	0	0	0	0	0	0	0	0	0	0	0	0	0	0	0	0	0	0	0	0	0	2.45	0	0	1.36
Desulfococcus_u_s	Bacteria	Proteobacteria	Deltaproteobacteria	Desulfobacterales	Desulfobacteraceae	Desulfococcus	Desulfococcus_u_s	0	0	0	0	0	0	0	0	0	0	0	0	0	0	0	0	0	0	0	0	0	0	0	0	0	0	0	0	0	0	0	0	0	0	0	0	0	0	0	0	70.69	0
Desulfomicrobium_u_s	Bacteria	Proteobacteria	Deltaproteobacteria	Desulfovibrionales	Desulfomicrobiaceae	Desulfomicrobium	Desulfomicrobium_u_s	0	0	0	0	0	0	0	0	0	0	0	0	0	0	0	0	0	0	0	0	0	0	0	0	0	0	0	0	0	0	0	0	0	0	0	0	2.4	3.28	4.84	0	0	0
Desulfotomaculum_u_s	Bacteria	Firmicutes	Clostridia	Clostridiales	Peptococcaceae	Desulfotomaculum	Desulfotomaculum_u_s	0	0	0	0	0	0	0	0	0	0	0	0	0	0	0	0	0	0	0	0	0	0	0	0	0	0	0	0	0	0	0	0	0	0	0	0	0	0	1.98	0	0	0
Desulfovibrionaceae_u_s	Bacteria	Proteobacteria	Deltaproteobacteria	Desulfovibrionales	Desulfovibrionaceae	Desulfovibrionaceae_u_g	Desulfovibrionaceae_u_s	0	0	0	1.16	0	0	0	0	0	0	0	0	0	0	0	0	0	0	0	0	0	0	0	0	0	0	0	0	0	0	0	0	0	0	0	0	0	0	0	0	3.38	0
Desulfovibrio_u_s	Bacteria	Proteobacteria	Deltaproteobacteria	Desulfovibrionales	Desulfovibrionaceae	Desulfovibrio	Desulfovibrio_u_s	0	0	0	0	0	0	0	0	0	0	0	0	0	0	0	0	0	0	0	0	0	0	0	0	0	0	0	0	0	0	0	0	0	0	0	0	2.87	11.5	11.07	10.21	4.03	0
Halodesulfovibrio aestuarii	Bacteria	Proteobacteria	Deltaproteobacteria	Desulfovibrionales	Desulfovibrionaceae	Halodesulfovibrio	Halodesulfovibrio aestuarii	0	0	0	0	0	0	0	0	0	0	0	0	0	0	0	0	0	0	0	0	0	0	0	0	0	0	0	0	0	0	0	0	0	0	0	0	0	0	0	0	0	0
Desulfovibrio desulfuricans	Bacteria	Proteobacteria	Deltaproteobacteria	Desulfovibrionales	Desulfovibrionaceae	Desulfovibrio	Desulfovibrio desulfuricans	0	0	0	0	0	0	0	0	0	0	0	0	0	0	0	0	0	0	0	0	0	0	0	0	0	0	0	0	0	0	0	0	0	0	0	0	0	5.73	0	0	0	0
Desulfovibrio piger	Bacteria	Proteobacteria	Deltaproteobacteria	Desulfovibrionales	Desulfovibrionaceae	Desulfovibrio	Desulfovibrio piger	0	0	0	0	0	0	0	0	0	0	0	0	0	0	0	0	0	0	0	0	0	0	0	0	0	0	0	0	0	0	0	0	0	0	7.53	0	0	0	0	0	0	0
Devosia_u_s	Bacteria	Proteobacteria	Alphaproteobacteria	Rhizobiales	Hyphomicrobiaceae	Devosia	Devosia_u_s	0	0	0	0	0	0	0	0	0	0	0	0	0	0	0	0	0	0	0	0	0	0	0	0	0	0	0	0	0	0	0	0	0	0	0	0	0	7.42	0	0	0	0
Dialister_u_s	Bacteria	Firmicutes	Negativicutes	Veillonellales	Veillonellaceae	Dialister	Dialister_u_s	0	0	0	0	0	0	0	0	0	0	0	0	0	0	0	0	0	0	0	0	0	0	0	0	0	0	0	0	0	0	0	0	0	0	0	0	0	0	0	0	0	0
Dialister invisus	Bacteria	Firmicutes	Negativicutes	Veillonellales	Veillonellaceae	Dialister	Dialister invisus	0	37.1	78.63	0	0	0	0	0	7.17	0	0	0	0	7.17	0	13.5	0	0	37.14	26.73	10.36	0	15.82	0	7.25	0	0	0	0	0	0	0	0	0	28.68	0	0	0	0	0	0	0
Dictyoglomus_u_s	Bacteria	Dictyoglomi	Dictyoglomia	Dictyoglomales	Dictyoglomaceae	Dictyoglomus	Dictyoglomus_u_s	0	0	0	0	0	0	0	0	0	0	0	0	0	0	0	0	0	0	0	0	0	0	0	0	0	0	0	0	0	0	0	0	0	0	0	0	0	0	0	0	2.42	0
Dietzia_u_s	Bacteria	Actinobacteria	Actinobacteria	Corynebacteriales	Dietziaceae	Dietzia	Dietzia_u_s	0	0	0	0	0	0	0	0	0	0	0	0	0	0	0	0	0	0	0	0	0	0	0	0	0	0	0	0	0	0	0	0	0	0	0	0	15.81	48.32	25.19	15.92	0	0
Dinoroseobacter shibae	Bacteria	Proteobacteria	Alphaproteobacteria	Rhodobacterales	Rhodobacteraceae	Dinoroseobacter	Dinoroseobacter shibae	0	0	0	0	0	0	0	0	0	0	0	0	0	0	0	0	0	0	0	0	0	0	0	0	0	0	0	0	0	0	0	0	0	0	0	0	0	0	0	0	0	0
Donghicola sp. S598	Bacteria	Proteobacteria	Alphaproteobacteria	Rhodobacterales	Rhodobacteraceae	Donghicola	Donghicola sp. S598	0	0	0	0	0	0	0	0	0	0	0	0	0	0	0	0	0	0	0	0	0	0	0	0	0	0	0	0	0	0	0	0	0	0	0	0	0	0	0	0	0	0
Dorea_u_s	Bacteria	Firmicutes	Clostridia	Clostridiales	Lachnospiraceae	Dorea	Dorea_u_s	0	0	0	0	0	0	0	0	0	0	0	0	0	0	0	0	0	0	0	0	0	0	5.04	0	0	0	0	0	0	0	0	0	0	0	0	0	0	0	0	0	0	11.67
Dorea formicigenerans	Bacteria	Firmicutes	Clostridia	Clostridiales	Lachnospiraceae	Dorea	Dorea formicigenerans	0	12.27	15.01	0	0	0	0	0	0	0	0	0	0	0	0	0	0	0	16.06	9.54	0	0	0	0	0	0	0	0	0	0	0	0	0	0	15.69	0	0	5.69	0	0	0	0
Dorea longicatena	Bacteria	Firmicutes	Clostridia	Clostridiales	Lachnospiraceae	Dorea	Dorea longicatena	8.22	38.71	72.22	0	0	0	0	0	0	0	0	0	0	8.43	0	0	0	0	62.05	39.25	0	0	0	0	0	0	0	0	0	0	0	0	0	0	44.95	0	19.3	13.11	7.61	9	14.35	11.61
Dorea sp. AGR2135	Bacteria	Firmicutes	Clostridia	Clostridiales	Lachnospiraceae	Dorea	Dorea sp. AGR2135	0	0	0	0	0	0	0	0	0	0	0	0	0	0	0	0	0	0	0	0	0	0	0	0	0	0	0	0	0	0	0	0	0	0	0	0	0	4.51	0	5.07	0	0
Dyadobacter_u_s	Bacteria	Bacteroidetes	Cytophagia	Cytophagales	Cytophagaceae	Dyadobacter	Dyadobacter_u_s	0	0	0	0	0	0	0	0	0	0	0	0	0	0	0	0	0	0	0	0	0	0	0	0	0	0	0	0	0	0	0	0	0	0	0	0	0	0	0	0	0	40.78
Dyella_u_s	Bacteria	Proteobacteria	Gammaproteobacteria	Xanthomonadales	Rhodanobacteraceae	Dyella	Dyella_u_s	0	0	0	0	0	0	0	0	0	0	0	0	0	0	0	0	0	0	0	0	0	0	0	0	0	0	0	0	0	0	0	0	0	0	0	0	0	0	2.73	3.7	0	0
Echinicola_u_s	Bacteria	Bacteroidetes	Cytophagia	Cytophagales	Cyclobacteriaceae	Echinicola	Echinicola_u_s	0	0	0	0	0	0	0	0	0	0	0	0	0	0	0	0	0	0	0	0	0	0	0	0	0	0	0	0	0	0	0	0	0	0	0	0	0	0	0	4.68	0	0
Eggerthella lenta	Bacteria	Actinobacteria	Coriobacteriia	Eggerthellales	Eggerthellaceae	Eggerthella	Eggerthella lenta	0	0	0	0	0	0	0	0	0	0	0	0	0	0	0	0	0	0	0	0	0	0	0	0	0	0	0	0	0	0	0	0	0	0	0	0	9.73	9.14	0	9.46	7.36	0
Eggerthella sp. 1_3_56FAA	Bacteria	Actinobacteria	Coriobacteriia	Eggerthellales	Eggerthellaceae	Eggerthella	Eggerthella sp. 1_3_56FAA	0	0	0	0	0	0	0	0	0	0	0	0	0	0	0	0	0	0	0	0	0	0	0	0	0	0	0	0	0	0	0	0	0	0	0	0	0	0	0	11.18	0	5.19
Eggerthella sp. HGA1	Bacteria	Actinobacteria	Coriobacteriia	Eggerthellales	Eggerthellaceae	Eggerthella	Eggerthella sp. HGA1	0	0	0	48.71	0	0	45.36	26.23	0	62.47	0	0	0	0	0	0	0	0	0	0	0	0	0	55.78	0	0	0	0	0	0	0	0	0	0	7.17	0	8.78	7.59	0	0	0	0
Elizabethkingia_u_s	Bacteria	Bacteroidetes	Flavobacteriia	Flavobacteriales	Flavobacteriaceae	Elizabethkingia	Elizabethkingia_u_s	0	0	0	0	0	0	0	0	0	0	0	0	0	0	0	0	0	0	0	0	0	0	0	0	0	0	0	0	0	0	0	0	0	0	0	0	0	0	0	0	0	0
Elizabethkingia anophelis	Bacteria	Bacteroidetes	Flavobacteriia	Flavobacteriales	Flavobacteriaceae	Elizabethkingia	Elizabethkingia anophelis	0	0	0	0	0	0	0	0	0	0	0	0	0	0	0	0	0	0	0	0	0	0	0	0	0	0	0	0	0	0	0	0	0	0	0	0	0	0	0	0	0	0
Enterobacter cloacae	Bacteria	Proteobacteria	Gammaproteobacteria	Enterobacterales	Enterobacteriaceae	Enterobacter	Enterobacter cloacae	0	10.25	0	1.71	0	0	0	6.62	0	0	1.41	0	0	0	0	7.05	0	4.96	0	0	0	0	0	0	34.45	0	0	0	1.71	0	2.36	0	0	0	40	3.42	0	2.36	0	0	4.56	7.49
Yersiniaceae_u_s	Bacteria	Proteobacteria	Gammaproteobacteria	Enterobacterales	Yersiniaceae	Yersiniaceae_u_g	Yersiniaceae_u_s	0	0	0	0	0	0	0	0	0	0	0	0	0	0	0	0	0	0	0	0	0	0	0	0	0	0	0	0	0	0	0	0	0	0	0	0	0	0	0	0	0	0
Enterobacteriaceae_u_s	Bacteria	Proteobacteria	Gammaproteobacteria	Enterobacterales	Enterobacteriaceae	Enterobacteriaceae_u_g	Enterobacteriaceae_u_s	0	0	0	5.45	0	0	0	0	0	0	0	0	0	0	0	0	0	0	0	0	0	0	0	0	0	0	0	0	0	0	0	0	0	0	0	0	0	0	0	0	0	0
Enterococcus_u_s	Bacteria	Firmicutes	Bacilli	Lactobacillales	Enterococcaceae	Enterococcus	Enterococcus_u_s	0	0	50.5	0	0	0	0	0	0	0	0	0	0	0	0	0	0	0	0	0	0	0	0	0	0	0	0	0	0	0	0	0	0	0	0	0	0	0	0	0	0	0
Enterococcus avium	Bacteria	Firmicutes	Bacilli	Lactobacillales	Enterococcaceae	Enterococcus	Enterococcus avium	0	0	0	0	0	0	0	0	0	0	0	0	0	0	0	0	0	0	0	0	0	0	0	0	0	0	0	0	0	0	0	0	0	0	0	0	0	0	0	0	0	0
Enterococcus faecalis	Bacteria	Firmicutes	Bacilli	Lactobacillales	Enterococcaceae	Enterococcus	Enterococcus faecalis	0	80.34	0	0	0	0	0	0	0	0	0	0	0	0	0	0	0	0	0	6.13	7.24	0	0	0	0	0	0	0	0	0	0	0	0	0	0	0	0	845.93	0	0	0	1114.57
Enterococcus faecium	Bacteria	Firmicutes	Bacilli	Lactobacillales	Enterococcaceae	Enterococcus	Enterococcus faecium	0	0	0	0	0	0	0	0	0	0	0	0	0	0	0	0	0	0	0	0	0	0	0	0	0	0	0	0	0	0	0	0	0	0	0	0	0	0	0	0	0	6.11
Enterococcus mundtii	Bacteria	Firmicutes	Bacilli	Lactobacillales	Enterococcaceae	Enterococcus	Enterococcus mundtii	0	0	0	0	0	0	0	0	0	0	0	0	0	0	0	0	0	0	0	0	0	0	0	0	0	0	0	0	0	0	0	0	0	0	0	0	0	0	0	0	0	0
Enterorhabdus_u_s	Bacteria	Actinobacteria	Coriobacteriia	Eggerthellales	Eggerthellaceae	Enterorhabdus	Enterorhabdus_u_s	0	0	0	0	0	0	0	0	0	0	0	0	0	0	0	0	0	0	0	0	0	0	0	0	0	0	0	0	0	0	0	0	0	0	12.37	0	0	0	0	0	0	0
Enterovibrio_u_s	Bacteria	Proteobacteria	Gammaproteobacteria	Vibrionales	Vibrionaceae	Enterovibrio	Enterovibrio_u_s	0	0	0	0	0	0	0	0	0	0	0	0	0	0	0	0	0	0	0	0	0	0	0	0	0	0	0	0	0	0	0	0	0	0	0	0	0	0	0	0	0	0
Enterovibrio calviensis	Bacteria	Proteobacteria	Gammaproteobacteria	Vibrionales	Vibrionaceae	Enterovibrio	Enterovibrio calviensis	0	0	0	0	0	0	0	0	0	0	0	0	0	0	0	0	0	0	0	0	0	0	0	0	0	0	0	0	0	0	0	0	1.99	0	0	0	0	0	0	0	0	0
Erwinia_u_s	Bacteria	Proteobacteria	Gammaproteobacteria	Enterobacterales	Erwiniaceae	Erwinia	Erwinia_u_s	0	0	0	0	0	0	0	0	0	0	0	0	0	0	0	0	0	0	0	0	0	0	0	0	0	0	0	0	0	0	0	0	0	0	0	0	3.16	0	2.04	0	0	0
Erythrobacter_u_s	Bacteria	Proteobacteria	Alphaproteobacteria	Sphingomonadales	Erythrobacteraceae	Erythrobacter	Erythrobacter_u_s	0	0	0	0	0	0	0	0	0	0	0	0	0	0	0	0	0	0	0	0	0	0	0	0	0	0	0	0	0	0	0	0	0	0	0	0	0	177.11	150.57	1819.37	16.61	232.72
Erythrobacter litoralis	Bacteria	Proteobacteria	Alphaproteobacteria	Sphingomonadales	Erythrobacteraceae	Erythrobacter	Erythrobacter litoralis	0	0	0	0	0	0	0	0	0	0	0	0	0	0	0	0	0	0	0	0	0	0	0	0	0	0	0	0	0	0	0	0	0	0	0	0	0	21.88	0	0	58.65	0
Erythrobacter sp. JL475	Bacteria	Proteobacteria	Alphaproteobacteria	Sphingomonadales	Erythrobacteraceae	Erythrobacter	Erythrobacter sp. JL475	0	0	0	0	0	0	0	0	0	0	0	0	0	0	0	0	0	0	0	0	0	0	0	0	0	0	0	0	0	0	0	0	0	0	0	0	0	64.18	31.9	0	0	0
Escherichia_u_s	Bacteria	Proteobacteria	Gammaproteobacteria	Enterobacterales	Enterobacteriaceae	Escherichia	Escherichia_u_s	0	0	0	0	0	0	0	0	0	0	0	1.33	0	0	2.95	8.83	3.63	0	0	0	4.66	0	0	0	0	0	0	3.38	17.78	3.81	3.38	0	0	0	0	16.04	0	0	0	0	0	0
Escherichia coli	Bacteria	Proteobacteria	Gammaproteobacteria	Enterobacterales	Enterobacteriaceae	Escherichia	Escherichia coli	4.81	14.49	17.18	9.44	69.32	129.07	6.1	2.01	5.73	210.58	1423.52	18.31	311.42	326.73	70.97	38.58	81.16	428.85	69.97	7.28	21.1	64.66	224.02	208.14	53.78	2.04	93.29	83.08	193.44	77.09	27.35	379.25	99.66	38.83	32.91	44.97	254.08	0	484.06	72.01	225.66	15.13
Holdemanella biformis	Bacteria	Firmicutes	Erysipelotrichia	Erysipelotrichales	Erysipelotrichaceae	Holdemanella	Holdemanella biformis	0	0	8.74	0	0	0	0	0	0	0	0	0	0	0	0	0	0	0	11.92	0	0	0	0	0	0	0	0	0	0	0	0	0	0	0	43.35	0	0	0	0	0	0	0
[Eubacterium] eligens	Bacteria	Firmicutes	Clostridia	Clostridiales	Eubacteriaceae	Eubacterium	[Eubacterium] eligens	0	9.4	9.47	0	0	0	0	0	0	0	0	0	0	0	0	0	0	0	0	13.8	0	0	0	0	0	0	0	0	0	0	0	0	0	0	9.96	0	27.64	8.77	16.33	64.29	15.1	7.33
[Eubacterium] hallii	Bacteria	Firmicutes	Clostridia	Clostridiales	Eubacteriaceae	Eubacterium	[Eubacterium] hallii	0	117.11	132.28	0	0	0	0	0	0	0	0	0	0	0	0	0	0	0	107.8	118.04	13.8	0	0	0	0	0	0	0	0	0	0	0	0	0	40.03	0	18.62	27.56	8.88	20.32	14.71	14.01
Eubacterium ramulus	Bacteria	Firmicutes	Clostridia	Clostridiales	Eubacteriaceae	Eubacterium	Eubacterium ramulus	0	0	8.9	0	0	0	0	0	0	0	0	0	0	0	0	0	0	0	8.14	0	0	0	0	0	0	0	0	0	0	0	0	0	0	0	0	0	0	0	0	0	0	0
[Eubacterium] rectale	Bacteria	Firmicutes	Clostridia	Clostridiales	Lachnospiraceae	Lachnospiraceae_u_g	[Eubacterium] rectale	0	10.36	11.74	0	9.57	10.85	0	0	6.51	5.89	7.99	0	7.17	13.43	0	0	0	0	8.42	7.57	7.17	0	7.8	0	0	0	8.51	0	10.85	0	0	6.66	0	0	30.64	0	38.61	22.33	19.62	62.92	31.68	10.48
[Eubacterium] siraeum	Bacteria	Firmicutes	Clostridia	Clostridiales	Ruminococcaceae	Ruminiclostridium	[Eubacterium] siraeum	0	44.9	16.46	0	0	0	0	0	0	0	0	0	0	0	0	0	0	0	34.09	41.93	0	0	0	0	0	0	0	0	0	0	0	0	0	0	0	0	0	0	0	0	0	0
Eubacterium sp. 3_1_31	Bacteria	Firmicutes	Clostridia	Clostridiales	Eubacteriaceae	Eubacterium	Eubacterium sp. 3_1_31	0	0	0	0	0	0	0	0	0	0	0	0	0	0	0	0	0	0	0	0	0	0	0	0	0	0	0	0	0	0	0	0	0	0	0	0	0	13.82	0	0	0	7.36
Eubacterium ventriosum	Bacteria	Firmicutes	Clostridia	Clostridiales	Eubacteriaceae	Eubacterium	Eubacterium ventriosum	0	0	0	0	0	0	0	0	0	0	0	0	0	0	0	0	0	0	0	0	0	0	0	0	0	0	0	0	0	0	0	0	0	0	0	0	34.11	0	0	0	22.66	0
Ewingella americana	Bacteria	Proteobacteria	Gammaproteobacteria	Enterobacterales	Yersiniaceae	Ewingella	Ewingella americana	0	0	0	0	0	0	0	0	0	0	0	0	0	0	0	0	0	0	0	0	0	0	0	0	0	0	0	0	0	0	0	0	0	0	0	0	0	0	0	0	0	0
Exiguobacterium_u_s	Bacteria	Firmicutes	Bacilli	Bacillales	Bacillales_u_f	Exiguobacterium	Exiguobacterium_u_s	0	0	0	0	0	0	0	0	0	0	0	0	0	0	0	0	0	0	0	0	0	0	0	0	0	0	0	0	0	0	0	0	0	0	0	0	11.3	0	7.5	0	0	0
Exiguobacterium mexicanum	Bacteria	Firmicutes	Bacilli	Bacillales	Bacillales_u_f	Exiguobacterium	Exiguobacterium mexicanum	0	0	0	0	0	0	0	0	0	0	0	0	0	0	0	0	0	0	0	0	0	0	0	0	0	0	0	0	0	0	0	0	0	0	0	0	0	0	0	0	0	8.23
Faecalibacterium prausnitzii	Bacteria	Firmicutes	Clostridia	Clostridiales	Ruminococcaceae	Faecalibacterium	Faecalibacterium prausnitzii	11.32	27.46	26.55	32.22	13.96	12.92	10.97	9.45	31	0	20.3	0	16.98	77.53	0	9.67	0	28.88	18.39	19.69	15.66	9.75	122.37	0	12.75	12.28	16.64	0	10.29	11.99	0	0	7.72	6.39	114	10.97	108.16	202.82	47.43	57.18	65.14	163.83
Ferrimonas_u_s	Bacteria	Proteobacteria	Gammaproteobacteria	Alteromonadales	Ferrimonadaceae	Ferrimonas	Ferrimonas_u_s	0	0	0	0	0	0	0	0	0	0	0	0	0	0	0	0	0	0	0	0	0	0	0	0	0	0	0	0	0	0	0	0	0	0	0	0	0	5.9	2.98	0	4.52	0
Flammeovirga_u_s	Bacteria	Bacteroidetes	Cytophagia	Cytophagales	Flammeovirgaceae	Flammeovirga	Flammeovirga_u_s	0	0	1.5	0	0	0	0	0	0	0	0	0	0	0	0	0	0	0	0	0	0	0	0	0	0	0	0	0	0	0	0	0	0	0	0	0	8.49	8.11	0	13.67	22.22	0
Flavihumibacter_u_s	Bacteria	Bacteroidetes	Chitinophagia	Chitinophagales	Chitinophagaceae	Flavihumibacter	Flavihumibacter_u_s	0	0	0	0	0	0	0	0	0	0	0	0	0	0	0	0	0	0	0	0	0	0	0	0	0	0	0	0	0	0	0	0	0	0	0	0	31.09	56.78	108.3	63	12.83	19
Flavobacteria bacterium BAL38	Bacteria	Bacteroidetes	Flavobacteriia	Flavobacteriales	Flavobacteriales_u_f	Flavobacteriales_u_g	Flavobacteria bacterium BAL38	0	0	0	0	0	0	0	0	0	0	0	0	0	0	0	0	0	0	0	0	0	0	0	0	0	0	0	0	0	0	0	0	0	0	0	0	0	0	0	0	0	0
Flavobacteria bacterium MS024-2A	Bacteria	Bacteroidetes	Flavobacteriia	Flavobacteriia_u_o	Flavobacteriia_u_f	Flavobacteriia_u_g	Flavobacteria bacterium MS024-2A	0	0	0	0	0	0	0	0	0	0	0	0	0	0	0	0	0	0	0	0	0	0	0	0	0	0	0	0	0	0	0	0	0	0	0	0	38.99	28.36	14.32	91.23	221.51	258.94
Flavobacteria bacterium MS024-3C	Bacteria	Bacteroidetes	Flavobacteriia	Flavobacteriia_u_o	Flavobacteriia_u_f	Flavobacteriia_u_g	Flavobacteria bacterium MS024-3C	0	0	0	0	0	0	0	0	0	0	0	0	0	0	0	0	0	0	0	0	0	0	0	0	0	0	0	0	0	0	0	0	0	0	0	0	33.94	479.12	25.05	60.12	240.36	122.14
Flavobacteriaceae_u_s	Bacteria	Bacteroidetes	Flavobacteriia	Flavobacteriales	Flavobacteriaceae	Flavobacteriaceae_u_g	Flavobacteriaceae_u_s	0	0	0	0	0	0	0	0	0	0	0	0	0	0	0	0	0	0	0	0	0	0	0	0	0	0	0	0	0	0	0	0	0	0	0	0	0	0	0	0	28.17	0
Flavobacteriales_u_s	Bacteria	Bacteroidetes	Flavobacteriia	Flavobacteriales	Flavobacteriales_u_f	Flavobacteriales_u_g	Flavobacteriales_u_s	0	0	0	0	0	0	0	0	0	0	0	0	0	0	0	0	0	0	0	0	0	0	0	0	0	0	0	0	0	0	0	0	0	0	0	0	0	0	0	7.79	6.22	3.75
Dokdonia_u_s	Bacteria	Bacteroidetes	Flavobacteriia	Flavobacteriales	Flavobacteriaceae	Dokdonia	Dokdonia_u_s	0	0	0	0	0	0	0	0	0	0	0	0	0	0	0	0	0	0	0	0	0	0	0	0	0	0	0	0	0	0	0	0	0	0	0	0	0	5.52	6.25	4.88	14.34	3.96
Flavobacterium_u_s	Bacteria	Bacteroidetes	Flavobacteriia	Flavobacteriales	Flavobacteriaceae	Flavobacterium	Flavobacterium_u_s	0	0	0	0	0	0	0	0	0	0	0	0	0	0	0	0	0	0	0	0	0	0	0	0	0	0	0	0	0	0	0	0	0	0	0	0	10.55	3.86	3.37	0	0	0
Flavobacterium sasangense	Bacteria	Bacteroidetes	Flavobacteriia	Flavobacteriales	Flavobacteriaceae	Flavobacterium	Flavobacterium sasangense	0	0	0	0	0	0	0	0	0	0	0	0	0	0	0	0	0	0	0	0	0	0	0	0	0	0	0	0	0	0	0	0	0	0	0	0	0	0	0	0	0	0
Flavobacterium sp. SCGC AAA160-P02	Bacteria	Bacteroidetes	Flavobacteriia	Flavobacteriales	Flavobacteriaceae	Flavobacterium	Flavobacterium sp. SCGC AAA160-P02	0	0	0	0	0	0	0	0	0	0	0	0	0	0	0	0	0	0	0	0	0	0	0	0	0	0	0	0	0	0	0	0	0	0	21.19	0	13.94	0	0	0	0	0
Flavobacterium sp. SCGC AAA536-P05	Bacteria	Bacteroidetes	Flavobacteriia	Flavobacteriales	Flavobacteriaceae	Flavobacterium	Flavobacterium sp. SCGC AAA536-P05	0	0	0	0	0	0	0	0	0	0	0	0	0	0	0	0	0	0	0	0	0	0	0	0	0	0	0	0	0	0	0	0	0	0	0	0	0	0	0	7.02	8.59	0
Fodinicurvata_u_s	Bacteria	Proteobacteria	Alphaproteobacteria	Rhodospirillales	Rhodospirillaceae	Fodinicurvata	Fodinicurvata_u_s	0	0	0	0	0	0	0	0	0	0	0	0	0	0	0	0	0	0	0	0	0	0	0	0	0	0	0	0	0	0	0	0	0	0	0	0	0	0	0	0	0	0
Xanthomarina gelatinilytica	Bacteria	Bacteroidetes	Flavobacteriia	Flavobacteriales	Flavobacteriaceae	Xanthomarina	Xanthomarina gelatinilytica	0	0	0	0	0	0	0	0	0	0	0	0	0	0	0	0	0	0	0	0	0	0	0	0	0	0	0	0	0	0	0	0	0	0	0	0	0	0	0	0	0	0
Francisella tularensis	Bacteria	Proteobacteria	Gammaproteobacteria	Thiotrichales	Francisellaceae	Francisella	Francisella tularensis	0	0	0	0	0	0	0	0	0	0	0	0	0	0	0	0	0	0	0	0	0	0	0	0	0	0	0	0	6.63	8.08	0	0	0	0	0	0	0	0	19.89	46.09	0	0
Francisellaceae_u_s	Bacteria	Proteobacteria	Gammaproteobacteria	Thiotrichales	Francisellaceae	Francisellaceae_u_g	Francisellaceae_u_s	0	0	0	0	0	0	0	0	0	0	0	0	0	0	0	0	0	0	0	0	0	0	0	0	0	0	0	0	0	0	0	0	0	0	0	0	0	0	0	0	0	0
Francisella_u_s	Bacteria	Proteobacteria	Gammaproteobacteria	Thiotrichales	Francisellaceae	Francisella	Francisella_u_s	0	0	0	0	0	0	0	0	0	0	0	0	0	0	0	0	0	0	0	0	0	0	0	0	0	0	0	0	0	0	0	0	0	0	0	0	0	0	0	0	0	0
Francisella noatunensis	Bacteria	Proteobacteria	Gammaproteobacteria	Thiotrichales	Francisellaceae	Francisella	Francisella noatunensis	0	0	0	0	0	0	0	0	0	0	0	0	0	0	0	0	0	0	0	0	0	0	0	0	0	0	0	0	0	0	0	0	0	0	0	0	0	0	0	5.91	0	0
Francisella philomiragia	Bacteria	Proteobacteria	Gammaproteobacteria	Thiotrichales	Francisellaceae	Francisella	Francisella philomiragia	0	0	0	0	0	0	0	0	0	0	0	0	0	0	0	0	0	0	0	0	0	0	0	0	0	0	0	0	0	0	0	0	0	0	0	0	0	0	0	9.73	0	0
Francisella sp. TX077308	Bacteria	Proteobacteria	Gammaproteobacteria	Thiotrichales	Francisellaceae	Francisella	Francisella sp. TX077308	0	0	0	0	0	0	0	0	0	0	0	0	0	0	0	0	0	0	0	0	0	0	0	0	0	0	0	0	0	0	0	0	0	0	0	0	0	0	0	0	0	0
Francisella sp. W12-1067	Bacteria	Proteobacteria	Gammaproteobacteria	Thiotrichales	Francisellaceae	Francisella	Francisella sp. W12-1067	0	0	0	0	0	0	0	0	0	0	0	0	0	0	0	0	0	0	0	0	0	0	0	0	0	0	0	0	0	0	0	0	0	0	0	0	0	0	0	7.32	0	0
Fusobacterium_u_s	Bacteria	Fusobacteria	Fusobacteriia	Fusobacteriales	Fusobacteriaceae	Fusobacterium	Fusobacterium_u_s	0	0	0	0	0	0	0	0	0	0	0	0	0	0	0	0	0	0	0	0	0	0	0	0	0	0	0	0	0	0	0	0	0	0	7.65	0	0	0	0	0	0	0
Fusobacterium nucleatum	Bacteria	Fusobacteria	Fusobacteriia	Fusobacteriales	Fusobacteriaceae	Fusobacterium	Fusobacterium nucleatum	0	0	0	0	0	0	0	0	0	0	0	0	0	0	0	0	0	0	0	0	0	0	0	0	0	0	0	0	0	0	0	0	0	0	0	0	0	0	0	22.2	31.69	0
Gemmata_u_s	Bacteria	Planctomycetes	Planctomycetia	Planctomycetales	Gemmataceae	Gemmata	Gemmata_u_s	17.82	0	0	0	0	0	0	0	0	0	0	0	0	0	0	0	0	0	0	0	0	0	0	0	0	0	0	0	0	0	0	0	0	0	9.83	0	30.11	35.72	28.17	6.08	12.69	8.18
Gemmatimonadaceae_u_s	Bacteria	Gemmatimonadetes	Gemmatimonadetes	Gemmatimonadales	Gemmatimonadaceae	Gemmatimonadaceae_u_g	Gemmatimonadaceae_u_s	0	0	0	0	0	0	0	0	0	0	0	0	0	0	0	0	0	0	0	0	0	0	0	0	0	0	0	0	0	0	0	0	0	0	0	0	0	0	0	0	0	0
Gemmatimonadetes bacterium SCGC AAA240-J22	Bacteria	Gemmatimonadetes	Gemmatimonadetes_u_c	Gemmatimonadetes_u_o	Gemmatimonadetes_u_f	Gemmatimonadetes_u_g	Gemmatimonadetes bacterium SCGC AAA240-J22	0	0	0	0	0	0	0	0	0	0	0	0	0	0	0	0	0	0	0	0	0	0	0	0	0	0	0	0	0	0	0	0	0	0	0	0	0	0	0	0	0	0
Gemmatimonas_u_s	Bacteria	Gemmatimonadetes	Gemmatimonadetes	Gemmatimonadales	Gemmatimonadaceae	Gemmatimonas	Gemmatimonas_u_s	0	0	0	0	0	0	0	0	0	0	0	0	0	0	0	0	0	0	2.85	0	0	0	0	0	0	0	0	0	0	0	0	0	0	0	0	0	13.87	7.34	7.92	0	8.02	0
Gemmobacter nectariphilus	Bacteria	Proteobacteria	Alphaproteobacteria	Rhodobacterales	Rhodobacteraceae	Gemmobacter	Gemmobacter nectariphilus	0	0	0	0	0	0	0	0	0	0	0	0	0	0	0	0	0	0	0	0	0	0	0	0	0	0	0	0	0	0	0	0	0	0	0	0	0	9.16	0	0	0	0
Geoalkalibacter_u_s	Bacteria	Proteobacteria	Deltaproteobacteria	Desulfuromonadales	Geobacteraceae	Geoalkalibacter	Geoalkalibacter_u_s	0	0	0	0	0	0	0	0	0	0	0	0	0	0	0	0	0	0	0	0	0	0	0	0	0	0	0	0	0	0	0	0	0	0	11.03	0	0	18.27	0	0	0	0
Geobacter_u_s	Bacteria	Proteobacteria	Deltaproteobacteria	Desulfuromonadales	Geobacteraceae	Geobacter	Geobacter_u_s	0	0	0	0	0	0	0	0	0	0	0	0	0	0	0	0	0	0	0	0	0	0	0	0	0	0	0	0	0	0	0	0	0	0	0	0	0	10.86	33.26	0	3.05	0
Gillisia_u_s	Bacteria	Bacteroidetes	Flavobacteriia	Flavobacteriales	Flavobacteriaceae	Gillisia	Gillisia_u_s	0	0	0	0	0	0	0	0	0	0	0	0	0	0	0	0	0	0	0	0	0	0	0	0	0	0	0	0	0	0	0	0	0	0	0	0	5.22	5.64	4.11	0	8.11	2.53
Gilvimarinus_u_s	Bacteria	Proteobacteria	Gammaproteobacteria	Cellvibrionales	Cellvibrionaceae	Gilvimarinus	Gilvimarinus_u_s	0	0	0	0	0	0	0	0	0	0	0	0	0	0	0	0	0	0	0	0	0	0	0	0	0	0	0	0	0	0	0	0	0	0	0	0	0	13.56	0	0	0	0
Paraglaciecola_u_s	Bacteria	Proteobacteria	Gammaproteobacteria	Alteromonadales	Alteromonadaceae	Paraglaciecola	Paraglaciecola_u_s	0	0	0	0	0	0	0	0	0	0	0	0	0	0	0	0	0	0	0	0	0	0	0	0	0	0	0	0	0	1.72	0	0	0	0	0	0	0	0	0	0	0	0
Glaciecola_u_s	Bacteria	Proteobacteria	Gammaproteobacteria	Alteromonadales	Alteromonadaceae	Glaciecola	Glaciecola_u_s	0	0	0	0	0	0	0	0	0	0	0	0	0	0	0	0	0	0	0	0	0	0	0	0	0	0	0	0	0	0	0	0	0	0	0	0	0	0	0	0	1.97	0
Erysipelotrichaceae_u_s	Bacteria	Firmicutes	Erysipelotrichia	Erysipelotrichales	Erysipelotrichaceae	Erysipelotrichaceae_u_g	Erysipelotrichaceae_u_s	0	15.17	0	0	0	0	0	0	0	0	0	0	0	0	0	0	0	0	0	0	0	0	0	0	0	0	0	0	0	0	0	0	0	0	0	0	0	0	5.38	12.73	0	0
Alteromonadales_u_s	Bacteria	Proteobacteria	Gammaproteobacteria	Alteromonadales	Alteromonadales_u_f	Alteromonadales_u_g	Alteromonadales_u_s	0	0	0	0	0	0	0	0	0	0	0	0	0	0	0	0	0	0	0	0	0	0	0	0	1.65	0	0	2.23	0	0	0	0	0	26.75	11.35	0	0	0	0	0	0	0
Nautiliaceae_u_s	Bacteria	Proteobacteria	Epsilonproteobacteria	Nautiliales	Nautiliaceae	Nautiliaceae_u_g	Nautiliaceae_u_s	0	0	0	0	0	0	0	0	0	0	0	0	0	0	0	0	0	0	0	0	0	0	0	0	0	0	0	0	0	0	0	0	0	0	0	0	29.73	0	0	0	0	0
Methyloversatilis_u_s	Bacteria	Proteobacteria	Betaproteobacteria	Nitrosomonadales	Sterolibacteriaceae	Methyloversatilis	Methyloversatilis_u_s	0	0	0	0	0	0	0	0	0	0	0	0	0	0	0	0	0	0	0	0	0	0	0	0	0	0	0	0	0	0	0	0	0	0	0	0	19.15	5.68	19.72	16.94	17.75	9.41
Xanthomonadaceae_u_s	Bacteria	Proteobacteria	Gammaproteobacteria	Xanthomonadales	Xanthomonadaceae	Xanthomonadaceae_u_g	Xanthomonadaceae_u_s	0	0	0	0	0	0	0	0	0	0	0	0	0	0	0	0	0	0	0	0	0	0	0	0	0	0	0	0	0	0	0	0	0	0	0	0	0	0	0	0	0	0
Neisseriaceae_u_s	Bacteria	Proteobacteria	Betaproteobacteria	Neisseriales	Neisseriaceae	Neisseriaceae_u_g	Neisseriaceae_u_s	0	0	0	0	0	0	0	0	0	0	0	0	0	0	0	0	0	0	0	0	0	0	0	0	0	0	0	0	0	0	0	0	0	0	0	0	0	0	0	0	0	0
Candidatus Fervidibacteria_u_s	Bacteria	Candidatus Fervidibacteria	Candidatus Fervidibacteria_u_c	Candidatus Fervidibacteria_u_o	Candidatus Fervidibacteria_u_f	Candidatus Fervidibacteria_u_g	Candidatus Fervidibacteria_u_s	0	0	0	0	0	0	0	0	0	0	0	0	0	0	0	0	0	0	0	0	0	0	0	0	0	0	0	0	0	0	0	0	0	0	0	0	2.9	2.9	5.96	2.02	0	0
Opitutaceae_u_s	Bacteria	Verrucomicrobia	Opitutae	Opitutales	Opitutaceae	Opitutaceae_u_g	Opitutaceae_u_s	0	0	0	0	0	0	0	0	0	0	0	0	0	0	0	0	0	0	0	0	0	0	0	0	0	0	0	0	0	0	0	0	0	0	0	0	8.27	7.2	18.55	5.42	10.72	79.82
Acidimicrobiaceae_u_s	Bacteria	Actinobacteria	Acidimicrobiia	Acidimicrobiales	Acidimicrobiaceae	Acidimicrobiaceae_u_g	Acidimicrobiaceae_u_s	0	0	0	0	0	0	0	0	0	0	0	0	0	0	0	0	0	0	0	0	0	0	0	0	0	0	0	0	0	0	0	0	0	0	0	0	0	0	0	0	0	0
Gammaproteobacteria_u_s	Bacteria	Proteobacteria	Gammaproteobacteria	Gammaproteobacteria_u_o	Gammaproteobacteria_u_f	Gammaproteobacteria_u_g	Gammaproteobacteria_u_s	0	0	0	0	0	0	0	0	0	0	0	0	0	0	0	0	0	0	0	0	0	0	0	0	0	0	0	0	0	0	0	0	0	0	0	0	32.91	41.88	73.53	159.68	10.2	105.26
Ectothiorhodospiraceae_u_s	Bacteria	Proteobacteria	Gammaproteobacteria	Chromatiales	Ectothiorhodospiraceae	Ectothiorhodospiraceae_u_g	Ectothiorhodospiraceae_u_s	0	0	0	0	0	0	0	0	0	0	0	0	0	0	0	0	0	0	0	0	0	0	0	0	0	0	0	0	0	0	0	0	0	0	0	0	0	13.83	4.86	0	0	0
Cardiobacteriaceae_u_s	Bacteria	Proteobacteria	Gammaproteobacteria	Cardiobacteriales	Cardiobacteriaceae	Cardiobacteriaceae_u_g	Cardiobacteriaceae_u_s	0	0	0	0	0	0	0	0	0	0	0	0	0	0	0	0	0	0	0	0	0	0	0	0	0	0	0	0	0	0	0	0	0	0	0	0	0	0	0	0	0	0
Methyloversatilis discipulorum	Bacteria	Proteobacteria	Betaproteobacteria	Nitrosomonadales	Sterolibacteriaceae	Methyloversatilis	Methyloversatilis discipulorum	0	0	0	0	0	0	0	0	0	0	0	0	0	0	0	0	0	0	0	0	0	0	0	0	0	0	0	0	0	0	0	0	0	0	0	0	0	0	0	0	0	0
Saccharospirillaceae_u_s	Bacteria	Proteobacteria	Gammaproteobacteria	Oceanospirillales	Saccharospirillaceae	Saccharospirillaceae_u_g	Saccharospirillaceae_u_s	0	0	0	0	0	0	0	0	0	0	0	0	0	0	0	0	0	0	0	0	0	0	0	0	0	0	0	0	0	0	0	0	0	0	0	0	0	0	0	0	0	0
Halieaceae_u_s	Bacteria	Proteobacteria	Gammaproteobacteria	Cellvibrionales	Halieaceae	Halieaceae_u_g	Halieaceae_u_s	33.38	0	0	0	0	0	0	0	0	0	0	0	0	0	0	0	0	9.85	0	0	0	0	0	0	0	0	0	0	0	0	0	0	0	0	0	0	25.72	0	44.25	26.34	134.71	16.55
Porticoccaceae_u_s	Bacteria	Proteobacteria	Gammaproteobacteria	Cellvibrionales	Porticoccaceae	Porticoccaceae_u_g	Porticoccaceae_u_s	0	0	0	0	0	0	0	0	0	0	0	0	0	0	0	0	0	0	0	0	0	0	0	0	0	0	0	0	0	0	0	0	0	0	0	0	0	4.36	0	0	7.52	0
Spongiibacter_u_s	Bacteria	Proteobacteria	Gammaproteobacteria	Cellvibrionales	Spongiibacteraceae	Spongiibacter	Spongiibacter_u_s	0	0	0	0	0	0	0	0	0	0	0	0	0	0	0	0	0	0	0	0	0	0	0	0	0	0	0	0	0	0	0	0	0	0	0	0	12.41	26.42	0	4.67	0	0
Chromatiaceae_u_s	Bacteria	Proteobacteria	Gammaproteobacteria	Chromatiales	Chromatiaceae	Chromatiaceae_u_g	Chromatiaceae_u_s	0	0	0	0	0	0	0	0	0	0	0	0	0	0	0	0	0	0	0	0	0	0	0	0	0	0	0	0	0	0	0	0	0	0	0	0	0	23.1	11.03	0	11.51	3.9
Archangiaceae_u_s	Bacteria	Proteobacteria	Deltaproteobacteria	Myxococcales	Archangiaceae	Archangiaceae_u_g	Archangiaceae_u_s	0	0	0	0	0	0	0	0	0	0	0	0	0	0	0	0	0	0	0	0	0	0	0	0	0	0	0	0	0	0	0	0	0	0	0	0	2.16	4.25	3.2	4.07	0	0
Myxococcaceae_u_s	Bacteria	Proteobacteria	Deltaproteobacteria	Myxococcales	Myxococcaceae	Myxococcaceae_u_g	Myxococcaceae_u_s	0	0	0	0	0	0	0	0	0	0	0	0	0	0	0	0	0	0	0	0	0	0	0	0	0	0	0	0	0	0	0	0	0	0	0	0	5.95	5.68	3.15	5.7	0	0
Myxococcales_u_s	Bacteria	Proteobacteria	Deltaproteobacteria	Myxococcales	Myxococcales_u_f	Myxococcales_u_g	Myxococcales_u_s	0	0	0	0	0	0	0	0	0	0	0	0	0	0	0	0	0	0	0	0	0	0	0	0	0	0	0	0	0	0	0	0	0	0	0	0	13.72	28.24	54.47	14.34	13.26	0
Azonexaceae_u_s	Bacteria	Proteobacteria	Betaproteobacteria	Rhodocyclales	Azonexaceae	Azonexaceae_u_g	Azonexaceae_u_s	0	0	0	0	0	0	0	0	0	0	0	0	0	0	0	0	0	0	0	0	0	0	0	0	0	0	0	0	0	0	0	0	0	0	0	0	0	0	0	0	0	0
Legionellaceae_u_s	Bacteria	Proteobacteria	Gammaproteobacteria	Legionellales	Legionellaceae	Legionellaceae_u_g	Legionellaceae_u_s	0	0	0	0	0	0	0	0	0	0	0	0	0	0	0	0	0	0	0	0	0	0	0	0	0	0	0	0	0	0	0	0	0	0	0	0	0	369.68	0	2792.24	0	0
Rhodocyclaceae_u_s	Bacteria	Proteobacteria	Betaproteobacteria	Rhodocyclales	Rhodocyclaceae	Rhodocyclaceae_u_g	Rhodocyclaceae_u_s	0	0	0	0	0	0	0	0	0	0	0	0	0	0	0	0	0	0	0	0	0	0	0	0	0	0	0	0	0	0	0	0	0	0	0	0	4.89	0	4.72	0	3.37	0
Candidatus Brocadiaceae_u_s	Bacteria	Planctomycetes	Planctomycetia	Candidatus Brocadiales	Candidatus Brocadiaceae	Candidatus Brocadiaceae_u_g	Candidatus Brocadiaceae_u_s	0	0	0	0	0	0	0	0	0	0	0	0	0	0	0	0	0	0	0	0	0	0	0	0	0	0	0	0	0	0	0	0	0	0	0	0	0	58.9	68.23	88.43	0	0
Isosphaeraceae_u_s	Bacteria	Planctomycetes	Planctomycetia	Planctomycetales	Isosphaeraceae	Isosphaeraceae_u_g	Isosphaeraceae_u_s	0	56.68	0	5780.37	0	0	0	0	0	0	0	0	0	0	0	0	0	0	0	0	0	0	0	0	0	0	0	0	99.49	0	0	0	0	0	0	0	1154.63	519.28	1782.67	292.72	0	0
Ignavibacteriales_u_s	Bacteria	Ignavibacteriae	Ignavibacteria	Ignavibacteriales	Ignavibacteriales_u_f	Ignavibacteriales_u_g	Ignavibacteriales_u_s	0	0	0	0	0	0	0	0	0	0	0	0	0	0	0	0	0	0	0	0	0	0	0	0	0	0	0	0	0	0	0	0	0	0	0	0	0	169.58	140.76	51.83	0	41.19
Ktedonobacteria_u_s	Bacteria	Chloroflexi	Ktedonobacteria	Ktedonobacteria_u_o	Ktedonobacteria_u_f	Ktedonobacteria_u_g	Ktedonobacteria_u_s	0	0	0	0	0	0	0	0	0	0	0	0	0	0	0	0	0	0	0	0	0	0	0	0	0	0	0	0	0	0	0	0	0	0	0	0	0	0	0	0	0	0
Sphaerobacteraceae_u_s	Bacteria	Chloroflexi	Thermomicrobia	Sphaerobacterales	Sphaerobacteraceae	Sphaerobacteraceae_u_g	Sphaerobacteraceae_u_s	0	0	0	0	0	0	0	0	0	0	0	0	0	0	0	0	0	0	0	0	0	0	0	0	0	0	0	0	0	0	0	0	0	0	0	0	0	34.94	44.48	25.09	0	0
Chlorobaculum_u_s	Bacteria	Chlorobi	Chlorobia	Chlorobiales	Chlorobiaceae	Chlorobaculum	Chlorobaculum_u_s	0	0	0	0	0	0	0	0	0	0	0	0	0	0	0	0	0	0	0	0	0	0	0	0	0	0	0	0	0	0	0	0	0	0	0	0	0	12.04	9.83	6.16	0	0
Blastocatellia_u_s	Bacteria	Acidobacteria	Blastocatellia	Blastocatellia_u_o	Blastocatellia_u_f	Blastocatellia_u_g	Blastocatellia_u_s	0	0	0	0	0	0	0	0	0	0	0	0	0	0	0	0	0	0	0	0	0	0	0	0	0	0	0	0	0	0	0	0	0	0	0	0	0	0	183.99	0	0	0
Holophagaceae_u_s	Bacteria	Acidobacteria	Holophagae	Holophagales	Holophagaceae	Holophagaceae_u_g	Holophagaceae_u_s	0	0	0	0	0	0	0	0	0	0	0	0	0	0	0	0	0	0	0	6.18	5.09	0	0	0	0	0	0	0	0	0	0	0	0	0	0	0	29.64	60.54	102.62	31.31	7.97	0
Ilumatobacter_u_s	Bacteria	Actinobacteria	Acidimicrobiia	Acidimicrobiales	Acidimicrobiaceae	Ilumatobacter	Ilumatobacter_u_s	0	0	0	0	0	0	0	0	0	0	26.81	0	0	0	0	0	0	0	0	0	0	0	0	0	1.43	0	0	0	0	0	0	0	0	0	47.1	0	0	0	0	0	0	0
Chlorobiaceae_u_s	Bacteria	Chlorobi	Chlorobia	Chlorobiales	Chlorobiaceae	Chlorobiaceae_u_g	Chlorobiaceae_u_s	0	0	0	0	0	0	0	0	0	0	0	0	0	0	0	0	0	0	0	0	0	0	0	0	0	0	0	0	0	0	793.07	0	0	0	0	0	0	0	0	0	0	0
Gloeobacter_u_s	Bacteria	Cyanobacteria	Gloeobacteria	Gloeobacterales	Gloeobacteraceae	Gloeobacter	Gloeobacter_u_s	0	0	0	0	0	0	0	0	0	0	0	0	0	0	0	0	0	0	0	0	0	0	0	0	0	0	0	0	0	0	0	0	0	0	0	0	18.94	44.09	88.46	38.75	18.63	12.14
Glycomyces_u_s	Bacteria	Actinobacteria	Actinobacteria	Glycomycetales	Glycomycetaceae	Glycomyces	Glycomyces_u_s	0	0	0	0	0	0	0	0	0	0	0	0	0	0	0	0	0	0	0	0	0	0	0	0	0	0	0	0	0	0	0	0	0	0	0	0	8.18	21.39	15.03	21.82	0	0
Gordonia terrae	Bacteria	Actinobacteria	Actinobacteria	Corynebacteriales	Gordoniaceae	Gordonia	Gordonia terrae	0	0	0	0	0	0	0	0	0	0	0	0	0	0	0	0	0	0	0	0	0	0	0	0	0	0	0	0	0	0	0	0	0	0	0	0	0	0	0	0	0	0
Gordonibacter pamelaeae	Bacteria	Actinobacteria	Coriobacteriia	Eggerthellales	Eggerthellaceae	Gordonibacter	Gordonibacter pamelaeae	0	0	0	0	0	0	0	0	0	0	0	0	0	0	0	0	0	0	0	0	0	0	0	0	0	0	0	0	0	0	0	0	0	0	0	0	0	0	0	7.47	0	0
Gracilibacteria bacterium JGI 0000069-P22	Bacteria	Candidatus Gracilibacteria	Candidatus Gracilibacteria_u_c	Candidatus Gracilibacteria_u_o	Candidatus Gracilibacteria_u_f	Candidatus Gracilibacteria_u_g	Gracilibacteria bacterium JGI 0000069-P22	0	0	0	0	0	0	0	0	0	0	0	0	0	0	0	0	0	0	0	0	0	0	0	0	0	0	0	0	0	0	0	0	0	0	0	0	0	2.57	0	0	0	0
Gramella_u_s	Bacteria	Bacteroidetes	Flavobacteriia	Flavobacteriales	Flavobacteriaceae	Gramella	Gramella_u_s	0	0	0	0	0	0	0	0	0	0	0	0	0	0	0	0	0	0	0	0	0	0	0	0	0	0	0	0	0	0	0	0	0	0	0	0	0	3.59	0	0	4.17	9.91
Grimontia_u_s	Bacteria	Proteobacteria	Gammaproteobacteria	Vibrionales	Vibrionaceae	Grimontia	Grimontia_u_s	0	0	0	0	0	0	0	0	0	0	0	0	0	0	0	0	0	0	0	0	0	0	0	0	0	0	0	0	0	0	0	0	0	0	0	0	0	0	3.06	0	0	0
Grimontia indica	Bacteria	Proteobacteria	Gammaproteobacteria	Vibrionales	Vibrionaceae	Grimontia	Grimontia indica	0	0	0	0	0	0	0	0	0	0	0	0	0	0	0	0	0	0	0	0	0	0	0	0	0	0	0	0	0	0	0	0	0	0	0	0	0	0	0	0	0	0
Hahella_u_s	Bacteria	Proteobacteria	Gammaproteobacteria	Oceanospirillales	Hahellaceae	Hahella	Hahella_u_s	24.37	0	0	0	0	0	0	0	0	0	0	0	0	0	0	0	0	0	0	0	0	211.71	0	0	0	0	0	0	0	10.07	0	0	0	0	0	0	123.55	120.38	80.17	60.06	66.74	35.42
Haloferax sp. ATCC BAA-644	Archaea	Euryarchaeota	Halobacteria	Haloferacales	Haloferacaceae	Haloferax	Haloferax sp. ATCC BAA-644	0	0	0	0	0	0	0	0	0	0	0	0	0	0	0	4.15	0	3.42	0	0	0	0	0	0	0	0	0	0	0	0	0	0	9.18	0	0	0	0	0	0	0	0	0
Halomonas_u_s	Bacteria	Proteobacteria	Gammaproteobacteria	Oceanospirillales	Halomonadaceae	Halomonas	Halomonas_u_s	0	0	0	0	15.59	0	0	0	0	0	0	0	0	0	0	0	0	0	0	0	0	11.57	13.6	8.97	0	0	0	0	0	0	0	0	0	0	0	0	5.72	9.69	49.56	0	0	12.21
Halomonas campaniensis	Bacteria	Proteobacteria	Gammaproteobacteria	Oceanospirillales	Halomonadaceae	Halomonas	Halomonas campaniensis	0	0	0	0	0	0	0	0	0	0	0	0	0	0	0	0	0	0	0	0	0	0	0	0	0	0	0	0	0	0	0	0	0	0	0	0	0	0	0	0	0	0
Halomonas hydrothermalis	Bacteria	Proteobacteria	Gammaproteobacteria	Oceanospirillales	Halomonadaceae	Halomonas	Halomonas hydrothermalis	0	0	0	0	0	0	0	0	0	0	0	0	0	0	0	0	0	0	0	0	0	0	0	0	0	0	0	0	0	0	0	0	0	0	0	0	0	0	0	0	0	0
Halomonas sp. SUBG004	Bacteria	Proteobacteria	Gammaproteobacteria	Oceanospirillales	Halomonadaceae	Halomonas	Halomonas sp. SUBG004	0	0	0	0	0	0	0	0	0	0	0	0	0	0	0	0	0	0	0	0	0	0	0	0	0	0	0	0	0	0	0	0	0	0	0	0	0	0	0	0	0	0
Halomonas stevensii	Bacteria	Proteobacteria	Gammaproteobacteria	Oceanospirillales	Halomonadaceae	Halomonas	Halomonas stevensii	0	0	0	0	0	0	0	0	0	0	0	0	0	0	0	0	0	0	0	0	0	0	0	0	0	0	0	0	0	0	0	0	0	0	0	0	0	0	0	0	0	0
Halomonas zincidurans	Bacteria	Proteobacteria	Gammaproteobacteria	Oceanospirillales	Halomonadaceae	Halomonas	Halomonas zincidurans	0	0	0	0	0	0	0	0	0	0	0	0	0	0	0	0	0	0	0	0	0	0	0	0	0	0	0	0	0	0	0	0	0	0	0	0	0	0	0	0	0	0
Halorubrum distributum	Archaea	Euryarchaeota	Halobacteria	Haloferacales	Halorubraceae	Halorubrum	Halorubrum distributum	2.42	0	0	4.63	5.23	6.49	8.49	0	0	4.63	5.81	0	0	0	0	3.48	12.09	15.95	0	0	0	2.42	0	13.6	3.48	4.63	4.63	0	9.19	0	0	3.48	0	65.35	22.57	10.62	2.94	0	0	0	9.19	0
Herbaspirillum_u_s	Bacteria	Proteobacteria	Betaproteobacteria	Burkholderiales	Oxalobacteraceae	Herbaspirillum	Herbaspirillum_u_s	0	0	0	0	0	0	0	0	0	0	0	0	0	0	0	0	0	0	0	0	0	0	0	0	0	0	0	0	0	0	0	0	0	0	0	0	0	0	0	0	0	0
Hirschia_u_s	Bacteria	Proteobacteria	Alphaproteobacteria	Rhodobacterales	Hyphomonadaceae	Hirschia	Hirschia_u_s	0	0	0	0	0	0	0	0	0	0	0	0	0	0	0	0	0	0	0	0	0	0	0	0	0	0	0	0	0	0	0	0	0	0	0	0	2.8	15.23	0	0	0	0
Hoeflea phototrophica	Bacteria	Proteobacteria	Alphaproteobacteria	Rhizobiales	Phyllobacteriaceae	Hoeflea	Hoeflea phototrophica	0	0	0	0	0	0	0	0	0	0	0	0	0	0	0	0	0	0	0	0	0	0	0	0	0	0	0	0	0	0	0	0	0	0	0	0	0	0	0	0	0	0
Holospora_u_s	Bacteria	Proteobacteria	Alphaproteobacteria	Holosporales	Holosporaceae	Holospora	Holospora_u_s	0	0	0	0	0	0	0	0	0	6.74	0	0	0	0	0	0	0	0	0	0	0	0	0	0	0	0	0	0	0	25.75	0	0	0	0	0	0	8.42	6.74	60.66	75.34	16.33	6.74
Hydrocarboniphaga effusa	Bacteria	Proteobacteria	Gammaproteobacteria	Nevskiales	Sinobacteraceae	Hydrocarboniphaga	Hydrocarboniphaga effusa	0	0	0	0	0	0	0	0	0	0	0	0	0	0	0	0	0	0	0	0	0	0	0	0	0	0	0	0	0	0	0	0	0	0	0	0	0	0	0	0	0	0
Hydrogenophaga_u_s	Bacteria	Proteobacteria	Betaproteobacteria	Burkholderiales	Comamonadaceae	Hydrogenophaga	Hydrogenophaga_u_s	0	0	0	0	0	0	0	0	0	0	0	0	0	0	0	0	0	0	0	0	0	0	0	0	0	0	0	0	0	0	0	0	0	0	0	0	17.23	7.25	5.08	0	8.05	0
Hylemonella gracilis	Bacteria	Proteobacteria	Betaproteobacteria	Burkholderiales	Comamonadaceae	Hylemonella	Hylemonella gracilis	0	0	0	0	0	0	0	0	0	0	0	0	0	0	0	0	0	0	0	0	0	0	0	0	0	0	0	0	0	0	0	0	0	0	0	0	0	12.72	0	0	0	0
Hymenobacter_u_s	Bacteria	Bacteroidetes	Cytophagia	Cytophagales	Hymenobacteraceae	Hymenobacter	Hymenobacter_u_s	0	0	0	0	0	0	0	0	0	0	0	0	0	0	0	0	0	0	0	0	0	0	0	0	0	0	0	0	0	0	0	0	0	0	0	0	0	0	78.66	0	0	0
Hyphomicrobium_u_s	Bacteria	Proteobacteria	Alphaproteobacteria	Rhizobiales	Hyphomicrobiaceae	Hyphomicrobium	Hyphomicrobium_u_s	0	0	0	0	0	0	0	0	0	0	0	0	0	0	0	0	0	0	0	0	0	0	0	0	0	0	0	0	0	0	0	0	0	0	0	0	63.63	17.01	10.95	16.41	7.13	0
Hyphomicrobium denitrificans	Bacteria	Proteobacteria	Alphaproteobacteria	Rhizobiales	Hyphomicrobiaceae	Hyphomicrobium	Hyphomicrobium denitrificans	0	0	0	0	0	0	0	0	0	0	0	0	0	0	0	0	0	0	0	0	0	0	0	0	0	0	0	0	0	0	0	0	0	0	0	0	6.35	0	0	0	0	0
Hyphomonas_u_s	Bacteria	Proteobacteria	Alphaproteobacteria	Rhodobacterales	Hyphomonadaceae	Hyphomonas	Hyphomonas_u_s	0	0	0	0	0	0	0	0	0	0	0	0	0	0	0	0	0	0	0	0	0	0	0	0	0	0	0	0	0	0	0	0	0	0	0	0	60.94	7.79	11.55	3.86	9.8	0
Hyphomonas sp. CY54-11-8	Bacteria	Proteobacteria	Alphaproteobacteria	Rhodobacterales	Hyphomonadaceae	Hyphomonas	Hyphomonas sp. CY54-11-8	0	0	0	0	0	0	0	0	0	0	0	0	0	0	0	0	0	0	0	0	0	0	0	0	0	0	0	0	0	0	0	0	0	0	0	0	0	0	0	0	0	0
Hyphomonas sp. T16B2	Bacteria	Proteobacteria	Alphaproteobacteria	Rhodobacterales	Hyphomonadaceae	Hyphomonas	Hyphomonas sp. T16B2	0	0	0	0	44.68	0	0	0	0	0	0	0	0	0	0	0	0	0	0	0	0	0	0	0	0	0	0	0	0	0	0	0	0	0	0	0	0	0	0	0	0	0
Idiomarina_u_s	Bacteria	Proteobacteria	Gammaproteobacteria	Alteromonadales	Idiomarinaceae	Idiomarina	Idiomarina_u_s	13.59	0	0	0	0	18.46	0	0	0	0	0	0	0	0	0	0	0	0	0	0	0	0	0	0	0	0	0	0	2.89	0	0	0	0	0	0	0	0	0	0	0	7.48	0
Idiomarina baltica	Bacteria	Proteobacteria	Gammaproteobacteria	Alteromonadales	Idiomarinaceae	Idiomarina	Idiomarina baltica	0	0	0	0	66.87	0	0	0	0	0	0	0	0	0	0	0	0	0	0	0	0	0	0	8.56	0	0	0	0	0	0	0	0	0	0	0	0	0	0	0	0	0	0
Idiomarina loihiensis	Bacteria	Proteobacteria	Gammaproteobacteria	Alteromonadales	Idiomarinaceae	Idiomarina	Idiomarina loihiensis	0	0	0	0	58.92	0	0	0	0	0	0	0	0	0	0	0	0	0	0	0	0	6.04	0	10.29	0	0	0	0	0	0	0	0	0	0	0	0	0	0	0	0	0	0
Idiomarina sp. 28-8	Bacteria	Proteobacteria	Gammaproteobacteria	Alteromonadales	Idiomarinaceae	Idiomarina	Idiomarina sp. 28-8	0	0	0	0	10.68	0	0	0	0	0	0	0	0	0	0	0	0	0	0	0	0	0	0	0	0	0	0	0	0	0	0	0	0	0	0	0	0	0	0	0	0	0
Idiomarina atlantica	Bacteria	Proteobacteria	Gammaproteobacteria	Alteromonadales	Idiomarinaceae	Idiomarina	Idiomarina atlantica	0	0	0	0	0	0	0	0	0	0	0	0	0	0	0	0	0	0	0	0	0	0	0	0	0	0	0	0	0	0	0	0	0	0	0	0	0	0	0	0	0	0
Ilumatobacter nonamiensis	Bacteria	Actinobacteria	Acidimicrobiia	Acidimicrobiales	Acidimicrobiaceae	Ilumatobacter	Ilumatobacter nonamiensis	0	0	0	0	0	0	0	0	0	0	0	0	0	0	0	0	0	0	0	0	0	0	0	0	0	0	0	0	0	0	0	0	0	0	0	0	13.98	40.01	16.78	15.34	20.53	14.97
Imtechella halotolerans	Bacteria	Bacteroidetes	Flavobacteriia	Flavobacteriales	Flavobacteriaceae	Imtechella	Imtechella halotolerans	0	0	0	0	0	0	0	0	0	0	0	0	0	0	0	15.49	20.56	17.18	0	0	345.34	0	0	0	0	0	0	17.54	0	0	0	0	160.68	16.97	22.77	10.2	0	0	36.74	0	0	0
Inquilinus limosus	Bacteria	Proteobacteria	Alphaproteobacteria	Rhodospirillales	Rhodospirillaceae	Inquilinus	Inquilinus limosus	0	0	0	0	0	0	0	0	0	0	0	0	0	0	0	0	0	0	0	0	0	0	0	0	0	0	0	0	0	0	0	0	0	0	0	0	0	0	0	0	0	0
Intestinibacter bartlettii	Bacteria	Firmicutes	Clostridia	Clostridiales	Peptostreptococcaceae	Intestinibacter	Intestinibacter bartlettii	0	56.6	37.01	0	0	0	0	0	0	0	0	0	0	0	0	0	0	0	60.79	43.46	19.3	0	0	0	0	0	0	0	0	0	0	0	0	0	0	0	0	0	0	0	0	0
Jeotgalicoccus_u_s	Bacteria	Firmicutes	Bacilli	Bacillales	Staphylococcaceae	Jeotgalicoccus	Jeotgalicoccus_u_s	0	0	0	0	0	0	0	0	0	0	0	0	0	0	0	0	0	0	0	0	0	0	0	0	0	0	0	0	0	0	0	0	0	0	85.55	0	0	0	0	0	32.51	0
Jonesia_u_s	Bacteria	Actinobacteria	Actinobacteria	Micrococcales	Jonesiaceae	Jonesia	Jonesia_u_s	0	0	0	0	0	0	0	0	0	0	0	0	0	0	0	0	0	0	0	0	0	0	0	0	0	0	0	0	0	0	0	0	0	0	0	0	0	3.04	0	0	0	0
Kaistia_u_s	Bacteria	Proteobacteria	Alphaproteobacteria	Rhizobiales	Rhizobiaceae	Kaistia	Kaistia_u_s	0	0	0	0	0	0	0	0	0	0	0	0	0	0	0	0	0	0	0	0	0	0	0	0	0	0	0	0	0	0	0	0	0	0	0	0	0	0	0	0	0	0
Kangiella_u_s	Bacteria	Proteobacteria	Gammaproteobacteria	Oceanospirillales	Kangiellaceae	Kangiella	Kangiella_u_s	0	0	0	0	0	0	0	0	0	0	0	0	0	0	0	0	0	0	0	0	0	0	0	0	0	0	0	0	0	0	0	0	0	0	3.36	0	0	4.81	3.19	0	8.11	0
Klebsiella pneumoniae	Bacteria	Proteobacteria	Gammaproteobacteria	Enterobacterales	Enterobacteriaceae	Klebsiella	Klebsiella pneumoniae	0	0	0	0	0	0	0	0	0	0	0	0	0	0	0	0	0	0	0	0	0	0	0	0	0	0	24.49	0	0	0	0	0	0	0	0	0	0	0	0	0	0	0
Kocuria_u_s	Bacteria	Actinobacteria	Actinobacteria	Micrococcales	Micrococcaceae	Kocuria	Kocuria_u_s	0	0	0	0	0	0	0	0	0	0	0	0	0	0	0	0	0	0	0	0	0	0	0	0	0	0	0	0	0	0	0	0	0	0	0	0	0	2.9	0	0	11.36	13.97
Kocuria palustris	Bacteria	Actinobacteria	Actinobacteria	Micrococcales	Micrococcaceae	Kocuria	Kocuria palustris	0	0	0	0	0	0	0	0	0	0	0	0	0	0	0	0	0	0	0	0	0	0	0	0	0	0	0	0	0	0	0	0	0	0	0	0	0	0	0	0	0	0
Kocuria rhizophila	Bacteria	Actinobacteria	Actinobacteria	Micrococcales	Micrococcaceae	Kocuria	Kocuria rhizophila	0	0	0	0	0	0	0	0	0	0	0	0	0	0	0	0	0	0	0	6.54	0	0	0	0	0	0	0	0	0	0	0	0	0	0	15.82	0	0	0	0	0	0	0
Kribbella_u_s	Bacteria	Actinobacteria	Actinobacteria	Propionibacteriales	Nocardioidaceae	Kribbella	Kribbella_u_s	0	0	0	0	0	0	0	0	0	0	0	0	0	0	0	0	0	0	0	0	0	0	0	0	0	0	0	0	0	0	0	0	0	0	0	0	0	8.74	6.74	0	0	0
Kutzneria_u_s	Bacteria	Actinobacteria	Actinobacteria	Pseudonocardiales	Pseudonocardiaceae	Kutzneria	Kutzneria_u_s	0	0	0	0	0	0	0	0	0	0	0	0	0	0	0	0	0	0	0	0	0	0	0	0	0	0	0	0	0	0	0	0	0	0	0	0	0	10.89	6.78	9.51	0	0
Kytococcus sedentarius	Bacteria	Actinobacteria	Actinobacteria	Micrococcales	Dermacoccaceae	Kytococcus	Kytococcus sedentarius	0	0	0	0	0	0	0	0	0	0	0	0	0	0	0	0	0	0	0	0	0	0	0	0	0	0	0	0	0	0	0	0	0	0	0	0	0	0	0	0	13.13	0
Labrenzia_u_s	Bacteria	Proteobacteria	Alphaproteobacteria	Rhodobacterales	Rhodobacteraceae	Labrenzia	Labrenzia_u_s	0	0	0	0	0	0	0	0	0	0	0	0	0	0	0	0	0	0	0	0	0	0	14.96	0	0	0	0	0	0	0	0	0	0	0	0	0	0	9.1	0	0	0	0
Labrenzia aggregata	Bacteria	Proteobacteria	Alphaproteobacteria	Rhodobacterales	Rhodobacteraceae	Labrenzia	Labrenzia aggregata	0	0	0	0	0	0	0	0	0	0	0	0	0	0	0	0	0	0	0	0	0	0	0	0	0	0	0	0	0	0	0	0	0	0	0	0	0	0	0	0	0	0
Lachnospiraceae bacterium 2_1_58FAA	Bacteria	Firmicutes	Clostridia	Clostridiales	Lachnospiraceae	Lachnospiraceae_u_g	Lachnospiraceae bacterium 2_1_58FAA	0	0	0	0	0	0	0	0	0	0	0	0	0	0	0	0	0	0	0	0	0	0	0	0	0	0	0	0	0	0	0	0	0	0	0	0	0	0	0	0	0	0
Lachnospiraceae bacterium 5_1_63FAA	Bacteria	Firmicutes	Clostridia	Clostridiales	Lachnospiraceae	Lachnospiraceae_u_g	Lachnospiraceae bacterium 5_1_63FAA	0	0	0	0	0	0	0	0	0	0	0	0	0	0	0	0	0	0	0	0	0	0	0	0	0	0	0	0	0	0	0	0	0	0	5.74	0	4.32	7.15	11.7	0	0	6.18
Lachnospiraceae bacterium 6_1_37FAA	Bacteria	Firmicutes	Clostridia	Clostridiales	Lachnospiraceae	Lachnospiraceae_u_g	Lachnospiraceae bacterium 6_1_37FAA	0	0	0	0	0	0	0	0	0	0	0	0	0	0	0	0	0	0	0	0	0	0	0	0	0	0	0	0	0	0	0	0	0	0	0	0	0	0	0	13	0	0
Lachnospiraceae bacterium 7_1_58FAA	Bacteria	Firmicutes	Clostridia	Clostridiales	Lachnospiraceae	Lachnospiraceae_u_g	Lachnospiraceae bacterium 7_1_58FAA	0	0	0	0	0	0	0	0	0	0	0	0	0	0	0	0	0	0	0	0	0	0	0	0	0	0	0	0	0	0	0	0	0	0	0	0	0	0	0	0	0	0
Lactobacillus_u_s	Bacteria	Firmicutes	Bacilli	Lactobacillales	Lactobacillaceae	Lactobacillus	Lactobacillus_u_s	0	0	0	0	0	0	0	0	0	0	0	0	0	0	0	0	0	0	0	0	0	0	0	0	0	0	0	0	0	0	0	0	0	0	0	0	49.86	110.62	83.67	155.87	165.88	7.7
Lactobacillus amylovorus	Bacteria	Firmicutes	Bacilli	Lactobacillales	Lactobacillaceae	Lactobacillus	Lactobacillus amylovorus	0	0	0	0	0	0	0	0	0	0	0	0	0	0	0	0	0	0	0	0	0	0	0	0	0	0	0	0	0	0	0	0	0	0	12.21	0	0	0	0	0	0	0
Lactobacillus animalis	Bacteria	Firmicutes	Bacilli	Lactobacillales	Lactobacillaceae	Lactobacillus	Lactobacillus animalis	0	0	0	0	0	0	0	0	0	0	0	0	0	0	0	0	0	0	0	0	0	0	0	0	0	0	0	0	0	0	0	0	0	0	0	0	0	0	0	0	0	0
Lactobacillus delbrueckii	Bacteria	Firmicutes	Bacilli	Lactobacillales	Lactobacillaceae	Lactobacillus	Lactobacillus delbrueckii	0	0	0	0	0	0	0	0	0	0	0	0	0	0	0	0	0	0	0	0	0	0	0	0	0	0	0	0	0	0	0	0	0	0	0	0	0	0	0	0	0	0
Lactobacillus gasseri	Bacteria	Firmicutes	Bacilli	Lactobacillales	Lactobacillaceae	Lactobacillus	Lactobacillus gasseri	0	13.13	0	0	0	0	0	0	0	0	0	0	0	0	0	0	0	0	0	21.48	8.81	0	0	0	0	0	0	0	0	0	0	0	0	0	0	0	0	0	0	0	0	0
Lactobacillus murinus	Bacteria	Firmicutes	Bacilli	Lactobacillales	Lactobacillaceae	Lactobacillus	Lactobacillus murinus	0	0	0	0	0	0	0	0	0	0	0	0	0	0	0	0	0	0	0	0	0	0	0	0	0	0	0	0	0	0	0	0	0	0	9.55	0	0	0	0	0	0	0
Lactobacillus plantarum	Bacteria	Firmicutes	Bacilli	Lactobacillales	Lactobacillaceae	Lactobacillus	Lactobacillus plantarum	0	5.31	5.41	0	0	0	0	0	0	0	0	0	0	0	0	0	0	0	0	0	0	0	0	0	0	0	0	0	0	0	0	0	0	0	0	0	0	0	0	0	0	0
Lactobacillus rhamnosus	Bacteria	Firmicutes	Bacilli	Lactobacillales	Lactobacillaceae	Lactobacillus	Lactobacillus rhamnosus	0	6.53	10.48	0	0	0	0	0	0	0	0	0	0	0	0	0	0	0	0	0	0	0	0	0	0	0	0	0	0	0	0	0	0	0	0	0	0	0	0	0	0	0
Lactobacillus salivarius	Bacteria	Firmicutes	Bacilli	Lactobacillales	Lactobacillaceae	Lactobacillus	Lactobacillus salivarius	0	0	2.74	0	0	0	0	0	0	0	0	0	0	0	0	0	0	0	0	0	0	0	0	0	0	0	0	0	0	0	0	0	0	0	0	0	0	0	0	0	0	0
Lactococcus lactis	Bacteria	Firmicutes	Bacilli	Lactobacillales	Streptococcaceae	Lactococcus	Lactococcus lactis	0	0	0	0	0	0	0	0	0	0	0	0	0	0	0	0	0	0	0	0	0	0	0	0	0	0	0	0	0	0	0	0	0	0	0	0	0	0	4.64	0	0	0
Leclercia adecarboxylata	Bacteria	Proteobacteria	Gammaproteobacteria	Enterobacterales	Enterobacteriaceae	Leclercia	Leclercia adecarboxylata	0	0	0	0	17	7.72	10.82	0	11.67	6.57	39.04	0	20.96	42.18	17.62	0	10.09	40.95	0	0	0	12.07	205.04	0	0	0	6.02	0	8.64	0	9.48	12.05	22.35	0	554.04	11.51	0	0	0	0	0	0
Leeuwenhoekiella_u_s	Bacteria	Bacteroidetes	Flavobacteriia	Flavobacteriales	Flavobacteriaceae	Leeuwenhoekiella	Leeuwenhoekiella_u_s	0	0	0	0	0	0	0	0	0	0	0	0	0	0	0	0	0	0	0	0	0	0	0	0	0	0	0	0	0	0	0	0	0	0	0	0	0	5.76	0	0	71.49	0
Legionella_u_s	Bacteria	Proteobacteria	Gammaproteobacteria	Legionellales	Legionellaceae	Legionella	Legionella_u_s	0	0	0	0	0	0	0	0	0	0	0	0	0	0	0	0	0	0	0	0	0	0	0	0	0	0	0	0	0	0	0	0	0	0	0	0	0	0	0	0	0	0
Legionella tunisiensis	Bacteria	Proteobacteria	Gammaproteobacteria	Legionellales	Legionellaceae	Legionella	Legionella tunisiensis	0	0	0	0	0	0	0	0	0	0	0	0	0	0	0	0	0	0	0	0	0	0	0	0	0	0	0	0	0	22.43	0	0	0	0	0	0	0	0	0	0	0	0
Leisingera daeponensis	Bacteria	Proteobacteria	Alphaproteobacteria	Rhodobacterales	Rhodobacteraceae	Leisingera	Leisingera daeponensis	5.84	0	0	0	0	0	0	0	0	0	0	0	0	0	0	0	0	0	0	0	0	0	0	0	0	0	0	0	0	0	0	0	0	0	20.15	0	0	0	0	0	0	0
Leisingera_u_s	Bacteria	Proteobacteria	Alphaproteobacteria	Rhodobacterales	Rhodobacteraceae	Leisingera	Leisingera_u_s	0	0	0	0	0	0	0	0	0	0	0	0	0	0	0	0	0	0	0	0	0	0	0	0	0	0	0	0	0	0	0	0	0	0	0	0	0	32.55	0	0	7.41	0
Leptospira_u_s	Bacteria	Spirochaetes	Spirochaetia	Spirochaetia_u_o	Leptospiraceae	Leptospira	Leptospira_u_s	0	0	0	0	0	0	0	0	0	0	0	0	0	0	0	0	0	0	0	0	0	0	0	0	0	0	0	0	0	0	0	0	0	0	0	0	0	0	2.94	0	7.22	2.13
Leuconostoc_u_s	Bacteria	Firmicutes	Bacilli	Lactobacillales	Leuconostocaceae	Leuconostoc	Leuconostoc_u_s	0	0	0	0	0	0	0	0	0	0	0	0	0	0	0	0	0	0	0	0	0	0	0	0	0	0	0	0	0	0	0	0	0	0	0	0	0	0	0	0	0	0
Leuconostoc mesenteroides	Bacteria	Firmicutes	Bacilli	Lactobacillales	Leuconostocaceae	Leuconostoc	Leuconostoc mesenteroides	0	0	0	0	0	0	0	0	0	3.39	0	11.55	0	0	0	0	0	0	0	0	0	0	0	0	0	0	0	0	28.49	46.96	0	0	0	0	0	0	0	0	0	30.55	0	0
Lewinella_u_s	Bacteria	Bacteroidetes	Saprospiria	Saprospirales	Lewinellaceae	Lewinella	Lewinella_u_s	0	0	0	0	0	0	0	0	0	0	0	0	0	0	0	0	0	0	0	0	0	0	0	0	0	0	0	0	0	0	0	0	0	0	0	0	250.11	235.92	357.99	221.04	630.27	853.35
Limnobacter sp. MED105	Bacteria	Proteobacteria	Betaproteobacteria	Burkholderiales	Burkholderiaceae	Limnobacter	Limnobacter sp. MED105	0	0	0	0	0	0	0	0	0	0	0	0	0	0	0	0	0	0	0	0	0	0	0	0	0	0	0	0	0	0	0	0	0	0	0	0	0	0	0	0	9.71	26.88
Limnohabitans_u_s	Bacteria	Proteobacteria	Betaproteobacteria	Burkholderiales	Comamonadaceae	Limnohabitans	Limnohabitans_u_s	0	0	0	0	0	0	0	0	0	0	0	0	0	0	0	0	0	0	0	0	0	0	0	0	0	0	0	0	0	0	0	0	0	0	0	0	0	47.31	11.34	5.15	30.63	0
Limnohabitans sp. Rim28	Bacteria	Proteobacteria	Betaproteobacteria	Burkholderiales	Comamonadaceae	Limnohabitans	Limnohabitans sp. Rim28	0	0	0	0	0	0	0	0	0	0	0	0	0	0	0	0	0	0	0	0	0	0	0	0	0	0	0	0	0	0	0	0	0	0	0	0	8.1	0	0	0	0	0
Listeria monocytogenes	Bacteria	Firmicutes	Bacilli	Bacillales	Listeriaceae	Listeria	Listeria monocytogenes	0	0	0	0	0	0	0	0	0	0	0	0	0	0	0	0	0	0	0	0	0	0	0	0	0	0	0	0	0	0	0	0	0	0	52.04	0	0	0	0	0	0	0
Loktanella cinnabarina	Bacteria	Proteobacteria	Alphaproteobacteria	Rhodobacterales	Rhodobacteraceae	Loktanella	Loktanella cinnabarina	0	0	0	0	0	0	0	0	0	0	0	0	0	0	0	0	0	0	0	0	0	0	0	0	0	0	0	0	0	0	0	0	0	0	0	0	0	0	0	0	0	0
Loktanella hongkongensis	Bacteria	Proteobacteria	Alphaproteobacteria	Rhodobacterales	Rhodobacteraceae	Loktanella	Loktanella hongkongensis	0	0	0	0	0	0	0	0	0	0	0	0	0	0	0	0	0	0	0	0	0	0	0	0	0	0	0	0	0	0	0	0	0	0	0	0	0	0	0	0	0	0
Loktanella vestfoldensis	Bacteria	Proteobacteria	Alphaproteobacteria	Rhodobacterales	Rhodobacteraceae	Loktanella	Loktanella vestfoldensis	0	0	0	0	0	0	0	0	0	0	0	0	0	0	0	0	0	0	0	0	0	0	0	0	0	0	0	0	0	0	0	0	0	0	0	0	0	0	0	0	0	0
Lyngbya confervoides	Bacteria	Cyanobacteria	Oscillatoriophycideae	Oscillatoriales	Oscillatoriaceae	Lyngbya	Lyngbya confervoides	0	0	0	0	0	0	0	0	0	0	0	0	0	0	0	0	0	0	0	0	0	0	0	0	0	0	0	0	0	0	0	0	0	0	0	0	0	7.05	15.2	26.67	5.47	40.01
Lysinibacillus sphaericus	Bacteria	Firmicutes	Bacilli	Bacillales	Bacillaceae	Lysinibacillus	Lysinibacillus sphaericus	0	0	0	0	0	0	0	0	0	0	0	0	0	0	0	0	0	0	0	0	0	0	0	0	0	0	0	0	0	0	0	0	0	0	0	0	0	0	0	0	0	0
Lysobacter_u_s	Bacteria	Proteobacteria	Gammaproteobacteria	Xanthomonadales	Xanthomonadaceae	Lysobacter	Lysobacter_u_s	0	0	0	0	0	0	0	0	0	0	0	0	0	0	0	0	0	0	0	0	0	0	0	0	0	0	0	0	0	0	0	0	0	0	0	0	0	3.47	0	2.25	0	0
Lysobacter antibioticus	Bacteria	Proteobacteria	Gammaproteobacteria	Xanthomonadales	Xanthomonadaceae	Lysobacter	Lysobacter antibioticus	0	0	0	0	0	0	0	0	0	0	0	0	0	0	0	0	0	0	0	0	0	0	0	0	0	0	0	0	0	0	0	0	0	0	0	0	0	0	0	0	0	0
Magnetospirillum_u_s	Bacteria	Proteobacteria	Alphaproteobacteria	Rhodospirillales	Rhodospirillaceae	Magnetospirillum	Magnetospirillum_u_s	0	0	0	0	0	0	0	0	0	0	0	0	0	0	0	0	0	0	0	0	0	0	0	0	0	0	0	0	0	0	0	0	0	0	0	0	4.67	7.56	8.22	0	0	0
Maribacter_u_s	Bacteria	Bacteroidetes	Flavobacteriia	Flavobacteriales	Flavobacteriaceae	Maribacter	Maribacter_u_s	0	0	0	0	0	0	0	0	0	0	0	0	0	0	0	0	0	0	0	0	0	0	0	0	0	0	0	0	0	0	0	0	0	0	0	0	0	3.29	0	0	6.6	0
Maribius sp. MOLA 401	Bacteria	Proteobacteria	Alphaproteobacteria	Rhodobacterales	Rhodobacteraceae	Maribius	Maribius sp. MOLA 401	0	0	0	0	0	0	0	0	0	0	0	0	0	0	0	0	0	0	0	0	0	0	0	0	0	0	0	0	0	0	0	0	0	0	0	0	0	0	0	0	0	0
Maricaulis maris	Bacteria	Proteobacteria	Alphaproteobacteria	Rhodobacterales	Hyphomonadaceae	Maricaulis	Maricaulis maris	0	0	0	0	0	0	0	0	0	0	0	0	0	0	0	0	0	0	0	0	0	0	0	0	0	0	0	0	0	0	0	0	0	0	0	0	9.97	0	0	0	0	0
Marichromatium purpuratum	Bacteria	Proteobacteria	Gammaproteobacteria	Chromatiales	Chromatiaceae	Marichromatium	Marichromatium purpuratum	0	0	0	0	0	0	0	0	0	0	0	0	0	0	0	0	0	0	0	0	0	0	0	0	0	0	0	0	0	0	0	0	0	0	0	0	0	0	0	0	0	0
Marine Group I thaumarchaeote SCGC AAA799-B03	Archaea	Thaumarchaeota	Thaumarchaeota_u_c	Thaumarchaeota_u_o	Thaumarchaeota_u_f	Thaumarchaeota_u_g	Marine Group I thaumarchaeote SCGC AAA799-B03	0	0	0	0	0	0	0	0	0	0	0	0	0	0	0	0	0	0	0	0	0	0	0	0	0	0	0	0	0	0	0	0	0	0	0	0	0	0	19.71	33.64	0	0
Marine Group I thaumarchaeote SCGC AAA799-D11	Archaea	Thaumarchaeota	Thaumarchaeota_u_c	Thaumarchaeota_u_o	Thaumarchaeota_u_f	Thaumarchaeota_u_g	Marine Group I thaumarchaeote SCGC AAA799-D11	0	0	0	0	0	0	0	0	0	0	0	0	0	0	0	0	0	0	0	0	0	0	0	0	0	0	0	0	0	0	0	0	0	0	0	0	0	0	29.76	274.33	0	0
Marine Group I thaumarchaeote SCGC AAA799-E16	Archaea	Thaumarchaeota	Thaumarchaeota_u_c	Thaumarchaeota_u_o	Thaumarchaeota_u_f	Thaumarchaeota_u_g	Marine Group I thaumarchaeote SCGC AAA799-E16	0	0	0	0	0	0	0	0	0	0	0	0	0	0	0	0	0	0	0	0	0	0	0	0	0	0	0	0	0	0	0	0	0	0	0	0	0	0	11.97	27.56	0	0
Marine Group I thaumarchaeote SCGC AAA799-N04	Archaea	Thaumarchaeota	Thaumarchaeota_u_c	Thaumarchaeota_u_o	Thaumarchaeota_u_f	Thaumarchaeota_u_g	Marine Group I thaumarchaeote SCGC AAA799-N04	0	0	0	0	0	0	0	0	0	0	0	0	0	0	0	0	0	0	0	0	0	0	0	0	0	0	0	0	0	0	0	0	0	0	0	0	0	0	0	3.94	0	0
Marine Group I thaumarchaeote SCGC AAA799-P11	Archaea	Thaumarchaeota	Thaumarchaeota_u_c	Thaumarchaeota_u_o	Thaumarchaeota_u_f	Thaumarchaeota_u_g	Marine Group I thaumarchaeote SCGC AAA799-P11	0	0	0	0	0	0	0	0	0	0	0	0	0	0	0	0	0	0	0	0	0	0	0	0	0	0	0	0	0	0	0	0	0	0	0	0	0	0	54.86	88.37	0	0
Candidatus Marinimicrobia_u_s	Bacteria	Candidatus Marinimicrobia	Candidatus Marinimicrobia_u_c	Candidatus Marinimicrobia_u_o	Candidatus Marinimicrobia_u_f	Candidatus Marinimicrobia_u_g	Candidatus Marinimicrobia_u_s	0	0	0	0	0	0	0	0	0	0	0	0	0	0	0	0	0	0	0	0	0	0	0	0	0	0	0	0	0	0	0	0	0	0	0	0	0	0	0	10.5	0	0
Marinimicrobia bacterium SCGC AAA298-D23	Bacteria	Candidatus Marinimicrobia	Candidatus Marinimicrobia_u_c	Candidatus Marinimicrobia_u_o	Candidatus Marinimicrobia_u_f	Candidatus Marinimicrobia_u_g	Marinimicrobia bacterium SCGC AAA298-D23	0	0	0	0	0	0	0	0	0	0	0	0	0	0	0	0	0	0	0	0	0	0	0	0	0	0	0	0	0	0	0	0	0	0	0	0	0	0	14.14	85.23	145.08	0
Marinimicrobium_u_s	Bacteria	Proteobacteria	Gammaproteobacteria	Cellvibrionales	Cellvibrionaceae	Marinimicrobium	Marinimicrobium_u_s	0	0	0	0	0	0	0	0	0	0	0	0	0	0	0	0	0	0	0	0	0	0	0	0	0	0	0	0	0	0	0	0	0	0	0	0	0	4.06	0	10.67	7.85	0
Marinobacter_u_s	Bacteria	Proteobacteria	Gammaproteobacteria	Alteromonadales	Alteromonadaceae	Marinobacter	Marinobacter_u_s	0	0	0	0	62.2	0	0	0	0	0	0	0	0	0	0	0	0	0	0	0	0	12.1	0	1.08	0	0	0	0	0	0	0	0	0	0	0	0	0	0	0	0	0	1.58
Marinobacter adhaerens	Bacteria	Proteobacteria	Gammaproteobacteria	Alteromonadales	Alteromonadaceae	Marinobacter	Marinobacter adhaerens	0	0	0	0	0	0	0	0	0	0	0	0	0	0	0	0	0	0	0	0	0	0	0	0	0	0	0	0	0	0	0	0	0	0	0	0	0	0	0	0	0	0
Marinobacter hydrocarbonoclasticus	Bacteria	Proteobacteria	Gammaproteobacteria	Alteromonadales	Alteromonadaceae	Marinobacter	Marinobacter hydrocarbonoclasticus	0	0	0	0	0	0	0	0	0	0	0	0	0	0	0	0	0	0	0	0	0	0	0	0	0	0	0	0	0	0	0	0	0	0	0	0	0	0	0	0	0	0
Marinobacter manganoxydans	Bacteria	Proteobacteria	Gammaproteobacteria	Alteromonadales	Alteromonadaceae	Marinobacter	Marinobacter manganoxydans	0	0	0	0	0	0	0	0	0	0	0	0	0	0	0	0	0	0	0	0	0	0	0	0	0	0	0	0	0	0	0	0	0	0	0	0	0	0	0	0	0	0
Marinobacter salarius	Bacteria	Proteobacteria	Gammaproteobacteria	Alteromonadales	Alteromonadaceae	Marinobacter	Marinobacter salarius	0	0	0	0	0	0	0	0	0	0	0	0	0	0	0	0	0	0	0	0	0	0	0	0	0	0	0	0	0	0	0	0	0	0	0	0	0	0	0	0	0	0
Marinobacter sp. ES-1	Bacteria	Proteobacteria	Gammaproteobacteria	Alteromonadales	Alteromonadaceae	Marinobacter	Marinobacter sp. ES-1	0	0	0	0	0	0	0	0	0	0	0	0	0	0	0	0	0	0	0	0	0	0	0	0	0	0	0	0	0	0	0	0	0	0	0	0	0	0	0	0	0	0
Marinobacterium_u_s	Bacteria	Proteobacteria	Gammaproteobacteria	Oceanospirillales	Oceanospirillaceae	Marinobacterium	Marinobacterium_u_s	0	0	0	0	0	0	0	0	0	0	0	0	0	0	0	0	0	0	0	0	0	0	0	0	0	0	0	0	0	0	0	0	0	0	0	0	3.08	40.46	0	0	6.51	25.04
Marinococcus halotolerans	Bacteria	Firmicutes	Bacilli	Bacillales	Bacillaceae	Marinococcus	Marinococcus halotolerans	0	0	0	0	0	0	0	0	0	0	0	0	0	0	0	0	0	0	0	0	0	0	0	0	0	0	0	0	0	0	0	0	0	0	0	0	0	0	0	0	0	0
Marinomonas_u_s	Bacteria	Proteobacteria	Gammaproteobacteria	Oceanospirillales	Oceanospirillaceae	Marinomonas	Marinomonas_u_s	0	0	0	0	0	0	0	0	0	0	0	0	0	0	0	0	0	0	0	0	0	0	0	0	0	0	0	0	0	0	0	0	6.82	1.95	4.31	0	0	0	0	0	0	0
Marinomonas sp. MWYL1	Bacteria	Proteobacteria	Gammaproteobacteria	Oceanospirillales	Oceanospirillaceae	Marinomonas	Marinomonas sp. MWYL1	0	0	0	0	0	0	0	0	0	0	0	0	0	0	0	0	0	0	0	0	0	0	0	0	0	0	0	0	0	0	0	0	0	19.16	0	0	0	0	0	0	0	0
Maritimibacter alkaliphilus	Bacteria	Proteobacteria	Alphaproteobacteria	Rhodobacterales	Rhodobacteraceae	Maritimibacter	Maritimibacter alkaliphilus	0	0	0	0	0	0	0	0	0	0	0	0	0	0	0	0	0	0	0	0	0	0	0	0	0	0	0	0	0	0	0	0	0	0	0	0	0	0	0	0	0	0
Marmoricola_u_s	Bacteria	Actinobacteria	Actinobacteria	Propionibacteriales	Nocardioidaceae	Marmoricola	Marmoricola_u_s	0	0	0	0	0	0	0	0	0	0	0	0	0	0	0	0	0	0	0	0	0	0	0	0	0	0	0	0	0	0	0	0	0	0	0	0	0	7.76	0	10.83	0	6.13
Martelella_u_s	Bacteria	Proteobacteria	Alphaproteobacteria	Rhizobiales	Aurantimonadaceae	Martelella	Martelella_u_s	0	0	0	0	0	0	0	0	0	0	0	0	0	0	0	0	0	0	0	0	0	0	0	0	0	0	0	0	0	0	0	0	0	0	0	0	0	0	0	0	0	0
Massilia_u_s	Bacteria	Proteobacteria	Betaproteobacteria	Burkholderiales	Oxalobacteraceae	Massilia	Massilia_u_s	0	0	0	0	0	0	0	0	0	0	0	0	0	0	0	0	0	0	0	0	0	0	0	0	0	0	0	0	0	0	0	0	0	0	0	0	0	0	0	0	0	4.67
Megamonas_u_s	Bacteria	Firmicutes	Negativicutes	Selenomonadales	Selenomonadaceae	Megamonas	Megamonas_u_s	0	0	0	0	0	0	0	0	0	0	0	0	0	0	0	0	0	0	0	0	0	0	0	0	0	0	0	0	0	0	0	0	0	0	11.2	0	0	0	0	0	0	0
Megasphaera_u_s	Bacteria	Firmicutes	Negativicutes	Veillonellales	Veillonellaceae	Megasphaera	Megasphaera_u_s	0	0	0	0	0	0	0	0	0	0	0	0	0	7.16	0	0	0	0	0	0	3.34	0	23.29	0	0	0	0	0	0	0	0	0	0	0	0	0	0	0	15.64	0	0	0
Megasphaera massiliensis	Bacteria	Firmicutes	Negativicutes	Veillonellales	Veillonellaceae	Megasphaera	Megasphaera massiliensis	0	0	0	0	0	0	0	0	0	0	0	0	0	0	0	0	0	0	0	0	0	0	681.42	0	0	0	0	0	0	0	0	0	0	0	107.47	0	0	6.64	0	13.3	0	0
Mesoflavibacter zeaxanthinifaciens	Bacteria	Bacteroidetes	Flavobacteriia	Flavobacteriales	Flavobacteriaceae	Mesoflavibacter	Mesoflavibacter zeaxanthinifaciens	0	0	0	0	0	0	0	0	0	0	0	0	0	0	0	0	0	0	0	0	0	0	0	0	0	0	0	0	0	0	0	0	0	0	0	0	0	0	0	0	0	0
Mesonia mobilis	Bacteria	Bacteroidetes	Flavobacteriia	Flavobacteriales	Flavobacteriaceae	Mesonia	Mesonia mobilis	0	0	0	0	0	0	0	0	0	0	0	0	0	0	0	0	0	0	0	0	0	0	0	0	0	0	0	0	0	0	0	0	0	0	0	0	0	0	0	0	0	0
Mesorhizobium_u_s	Bacteria	Proteobacteria	Alphaproteobacteria	Rhizobiales	Phyllobacteriaceae	Mesorhizobium	Mesorhizobium_u_s	0	0	0	0	0	0	0	0	0	0	0	0	0	0	0	0	0	0	0	0	0	0	0	0	0	0	0	0	0	0	0	0	0	0	0	0	0	0	0	0	0	0
Methanobrevibacter smithii	Archaea	Euryarchaeota	Methanobacteria	Methanobacteriales	Methanobacteriaceae	Methanobrevibacter	Methanobrevibacter smithii	0	227.69	2.92	0	0	0	0	0	0	0	0	0	0	0	0	0	0	0	365.32	255.87	18.21	0	0	0	0	0	0	0	0	0	0	0	0	0	0	0	0	0	0	7.79	0	0
Methanosarcina_u_s	Archaea	Euryarchaeota	Methanomicrobia	Methanosarcinales	Methanosarcinaceae	Methanosarcina	Methanosarcina_u_s	0	0	0	0	0	0	0	0	0	0	0	0	0	0	0	0	0	0	0	0	0	0	0	0	0	0	0	0	0	0	0	0	0	0	0	0	0	7.65	0	0	0	0
Methylacidiphilum_u_s	Bacteria	Verrucomicrobia	Methylacidiphilae	Methylacidiphilales	Methylacidiphilaceae	Methylacidiphilum	Methylacidiphilum_u_s	0	0	0	0	0	0	0	0	0	0	0	0	0	0	0	0	0	0	0	0	0	95.88	0	0	0	0	0	0	0	0	0	0	0	0	0	0	92.65	129.57	122.63	12.88	31.42	8.92
Methylibium_u_s	Bacteria	Proteobacteria	Betaproteobacteria	Burkholderiales	Burkholderiales_u_f	Methylibium	Methylibium_u_s	0	0	0	0	0	0	0	0	0	0	0	0	0	0	0	0	0	0	0	0	0	0	0	0	0	0	0	0	0	0	0	0	0	0	0	0	10.77	0	0	0	2.21	0
Methylobacter_u_s	Bacteria	Proteobacteria	Gammaproteobacteria	Methylococcales	Methylococcaceae	Methylobacter	Methylobacter_u_s	0	0	0	0	0	0	0	0	0	0	0	0	0	0	0	0	0	0	0	0	0	0	0	0	0	0	0	0	0	0	0	0	0	0	0	0	0	3.49	0	0	0	0
Methylobacterium_u_s	Bacteria	Proteobacteria	Alphaproteobacteria	Rhizobiales	Methylobacteriaceae	Methylobacterium	Methylobacterium_u_s	0	0	0	0	0	0	0	0	0	0	0	0	0	0	0	0	0	0	0	0	0	0	0	0	0	0	0	0	0	0	0	0	0	0	0	0	0	0	0	0	0	0
Methylocapsa_u_s	Bacteria	Proteobacteria	Alphaproteobacteria	Rhizobiales	Beijerinckiaceae	Methylocapsa	Methylocapsa_u_s	0	0	0	0	0	0	0	0	0	0	0	0	0	0	0	0	0	0	0	0	0	0	0	0	0	0	0	0	0	0	0	0	0	0	0	0	2.85	4.04	0	0	0	0
Methyloceanibacter caenitepidi	Bacteria	Proteobacteria	Alphaproteobacteria	Rhizobiales	Rhizobiales_u_f	Methyloceanibacter	Methyloceanibacter caenitepidi	0	0	0	0	0	0	0	0	0	0	0	0	0	0	0	0	0	0	0	0	0	0	0	0	0	0	0	0	0	0	0	0	0	0	0	0	0	58.81	10.85	7.95	11.61	28.5
Methylocystis_u_s	Bacteria	Proteobacteria	Alphaproteobacteria	Rhizobiales	Methylocystaceae	Methylocystis	Methylocystis_u_s	0	0	0	0	0	0	0	0	0	0	0	0	0	0	0	0	0	0	0	0	0	3.21	0	0	0	0	0	0	0	0	0	0	0	0	0	0	0	0	0	0	0	0
Methylomonas_u_s	Bacteria	Proteobacteria	Gammaproteobacteria	Methylococcales	Methylococcaceae	Methylomonas	Methylomonas_u_s	0	0	0	0	0	0	0	0	0	0	0	0	0	0	0	0	0	0	0	0	0	0	0	0	0	0	0	0	0	0	0	0	0	0	0	0	0	0	0	56.81	0	0
Methylophaga_u_s	Bacteria	Proteobacteria	Gammaproteobacteria	Thiotrichales	Piscirickettsiaceae	Methylophaga	Methylophaga_u_s	0	0	0	0	0	0	0	0	0	0	0	0	0	0	0	0	0	0	0	0	0	0	0	0	0	0	0	0	0	0	0	0	0	0	0	0	0	0	0	385.01	0	0
Methylophilales bacterium HTCC2181	Bacteria	Proteobacteria	Betaproteobacteria	Nitrosomonadales	Nitrosomonadales_u_f	Nitrosomonadales_u_g	Methylophilales bacterium HTCC2181	0	0	0	0	0	0	0	0	0	0	0	0	0	0	0	0	0	0	0	0	0	0	0	0	0	0	0	0	0	0	0	0	0	0	0	0	9.51	0	7.87	11.36	22.43	10.46
Methylopila_u_s	Bacteria	Proteobacteria	Alphaproteobacteria	Rhizobiales	Methylocystaceae	Methylopila	Methylopila_u_s	0	0	0	0	0	0	0	0	0	0	0	0	0	0	0	0	0	0	0	0	0	0	0	0	0	0	0	0	0	0	0	0	0	0	0	0	0	0	2.77	0	6.38	0
Methylotenera_u_s	Bacteria	Proteobacteria	Betaproteobacteria	Nitrosomonadales	Methylophilaceae	Methylotenera	Methylotenera_u_s	0	0	0	0	0	0	0	0	0	0	0	0	0	0	0	0	0	0	0	0	0	0	0	0	0	0	0	0	0	0	0	0	0	0	0	0	4.33	8.65	6.11	0	0	0
Micavibrio aeruginosavorus	Bacteria	Proteobacteria	Alphaproteobacteria	Alphaproteobacteria_u_o	Alphaproteobacteria_u_f	Micavibrio	Micavibrio aeruginosavorus	0	0	0	0	0	0	0	0	0	0	0	0	0	0	0	0	0	0	0	0	0	0	0	0	0	0	0	0	0	0	0	0	0	0	0	0	0	0	0	0	0	0
Microbacterium_u_s	Bacteria	Actinobacteria	Actinobacteria	Micrococcales	Microbacteriaceae	Microbacterium	Microbacterium_u_s	0	0	0	0	0	0	0	0	0	0	0	0	0	0	0	0	0	0	0	0	0	0	0	0	0	0	0	0	0	0	0	0	0	0	0	0	0	0	0	0	0	0
Microbacterium maritypicum	Bacteria	Actinobacteria	Actinobacteria	Micrococcales	Microbacteriaceae	Microbacterium	Microbacterium maritypicum	0	0	0	0	0	0	0	0	0	0	0	0	0	0	0	0	0	0	0	0	0	0	0	0	0	0	0	0	0	0	0	0	0	0	0	0	0	0	0	0	0	0
Microbacterium sp. Cr-K29	Bacteria	Actinobacteria	Actinobacteria	Micrococcales	Microbacteriaceae	Microbacterium	Microbacterium sp. Cr-K29	0	0	0	0	0	0	0	0	0	0	0	0	0	0	0	0	0	0	0	0	0	0	0	0	0	0	0	0	0	0	0	0	0	0	0	0	0	0	0	0	0	0
Microbacterium sp. Cr-K32	Bacteria	Actinobacteria	Actinobacteria	Micrococcales	Microbacteriaceae	Microbacterium	Microbacterium sp. Cr-K32	0	0	0	0	0	0	0	0	0	0	0	0	0	0	0	0	0	0	0	0	0	0	0	0	0	0	0	0	0	0	0	0	0	0	0	0	0	0	0	0	0	0
Microbispora_u_s	Bacteria	Actinobacteria	Actinobacteria	Streptosporangiales	Streptosporangiaceae	Microbispora	Microbispora_u_s	0	0	0	0	0	0	0	0	0	0	0	0	0	0	0	0	0	0	0	0	0	0	0	0	0	0	0	0	0	0	0	0	0	0	0	0	0	0	5.54	0	0	0
Microbulbifer_u_s	Bacteria	Proteobacteria	Gammaproteobacteria	Cellvibrionales	Microbulbiferaceae	Microbulbifer	Microbulbifer_u_s	0	0	0	0	0	0	0	0	0	0	0	0	0	0	0	0	0	0	0	0	0	0	0	0	0	0	0	0	0	0	3.94	0	0	0	0	0	0	15.45	0	0	0	0
Micrococcus luteus	Bacteria	Actinobacteria	Actinobacteria	Micrococcales	Micrococcaceae	Micrococcus	Micrococcus luteus	0	0	0	0	0	0	0	0	0	0	0	0	0	0	0	0	0	0	0	3.92	0	0	0	0	0	0	0	0	0	0	0	0	0	0	8.8	0	0	0	0	0	9.17	0
Microcystis_u_s	Bacteria	Cyanobacteria	Oscillatoriophycideae	Chroococcales	Microcystaceae	Microcystis	Microcystis_u_s	0	0	0	0	0	0	0	0	0	0	0	0	0	0	0	0	0	0	0	0	0	0	0	0	0	0	0	0	0	0	0	0	0	0	0	0	0	0	0	0	0	0
Micromonospora_u_s	Bacteria	Actinobacteria	Actinobacteria	Micromonosporales	Micromonosporaceae	Micromonospora	Micromonospora_u_s	0	0	0	0	0	0	0	0	0	0	0	0	0	0	0	0	0	0	0	0	0	0	0	0	0	0	0	0	0	0	0	0	0	0	0	0	0	0	0	0	0	0
Microvirga_u_s	Bacteria	Proteobacteria	Alphaproteobacteria	Rhizobiales	Methylobacteriaceae	Microvirga	Microvirga_u_s	0	0	0	0	0	0	0	0	0	0	0	0	0	0	0	0	0	0	0	0	0	0	0	0	0	0	0	0	0	0	0	0	0	0	0	0	0	0	0	0	0	0
Mitsuokella_u_s	Bacteria	Firmicutes	Negativicutes	Selenomonadales	Selenomonadaceae	Mitsuokella	Mitsuokella_u_s	0	34.21	24.52	0	0	0	0	0	0	0	0	0	0	0	0	0	0	0	31.67	26.33	0	0	0	0	0	0	0	0	0	0	0	0	0	0	0	0	8.97	14.02	0	0	0	0
Mitsuokella multacida	Bacteria	Firmicutes	Negativicutes	Selenomonadales	Selenomonadaceae	Mitsuokella	Mitsuokella multacida	0	0	0	0	0	0	0	0	0	0	0	0	0	0	0	0	0	0	0	0	0	0	0	0	0	0	0	0	0	0	0	0	0	0	0	0	0	0	0	11.98	0	0
Mobilicoccus_u_s	Bacteria	Actinobacteria	Actinobacteria	Micrococcales	Dermatophilaceae	Mobilicoccus	Mobilicoccus_u_s	0	0	0	0	0	0	0	0	0	0	0	0	0	0	0	0	0	0	0	0	0	0	0	0	0	0	0	0	0	0	0	0	0	0	0	0	4.6	6.14	0	0	0	0
Modestobacter_u_s	Bacteria	Actinobacteria	Actinobacteria	Geodermatophilales	Geodermatophilaceae	Modestobacter	Modestobacter_u_s	0	0	0	0	0	0	0	0	0	0	0	0	0	0	0	0	0	0	0	0	0	0	0	0	0	0	0	0	0	0	0	0	0	0	0	0	0	0	0	0	0	0
Moraxella_u_s	Bacteria	Proteobacteria	Gammaproteobacteria	Pseudomonadales	Moraxellaceae	Moraxella	Moraxella_u_s	0	0	0	0	0	0	0	0	0	0	0	0	0	0	0	0	0	0	0	0	0	0	0	0	0	0	0	0	0	0	0	0	0	0	0	0	26.84	184.3	64.41	101.08	125.27	0
Muricauda_u_s	Bacteria	Bacteroidetes	Flavobacteriia	Flavobacteriales	Flavobacteriaceae	Muricauda	Muricauda_u_s	0	0	0	0	0	0	0	0	0	0	0	0	0	0	0	0	0	0	0	0	0	0	0	0	0	0	0	0	0	0	0	0	0	0	0	0	0	16.3	10.48	0	22.73	0
Mycobacterium_u_s	Bacteria	Actinobacteria	Actinobacteria	Corynebacteriales	Mycobacteriaceae	Mycobacterium	Mycobacterium_u_s	4.36	0	0	0	0	0	0	0	0	0	0	0	0	0	0	0	0	0	0	0	0	0	0	0	0	0	0	0	0	0	0	0	0	0	108.47	0	10.54	0	32.42	0	40.33	53.34
Mycobacterium abscessus	Bacteria	Actinobacteria	Actinobacteria	Corynebacteriales	Mycobacteriaceae	Mycobacterium	Mycobacterium abscessus	0	0	0	0	0	0	0	0	0	0	0	0	0	0	0	0	0	0	0	0	0	0	0	0	0	0	0	0	0	0	0	0	0	0	0	0	0	0	1.17	0	0	0
Mycobacterium aromaticivorans	Bacteria	Actinobacteria	Actinobacteria	Corynebacteriales	Mycobacteriaceae	Mycobacterium	Mycobacterium aromaticivorans	0	0	0	0	0	0	0	0	0	0	0	0	0	0	0	0	0	0	0	0	0	0	0	0	0	0	0	0	0	0	0	0	0	0	0	0	0	0	0	0	0	0
Mycobacterium austroafricanum	Bacteria	Actinobacteria	Actinobacteria	Corynebacteriales	Mycobacteriaceae	Mycobacterium	Mycobacterium austroafricanum	0	0	0	0	0	0	0	0	0	0	0	0	0	0	0	0	0	0	0	0	0	0	0	0	0	0	0	0	0	0	0	0	0	0	0	0	0	0	0	0	0	0
Mycobacterium avium	Bacteria	Actinobacteria	Actinobacteria	Corynebacteriales	Mycobacteriaceae	Mycobacterium	Mycobacterium avium	0	0	0	0	0	0	0	0	0	0	0	0	0	0	0	0	0	0	0	0	0	0	0	0	0	0	0	0	0	0	0	0	0	0	0	0	0	0	0	0	0	0
Mycobacterium canettii	Bacteria	Actinobacteria	Actinobacteria	Corynebacteriales	Mycobacteriaceae	Mycobacterium	Mycobacterium canettii	0	0	0	0	0	0	0	0	0	0	0	0	0	0	0	0	0	0	0	0	0	0	0	0	0	0	0	0	0	0	0	0	0	0	0	0	0	0	0	0	0	0
Mycobacterium chubuense	Bacteria	Actinobacteria	Actinobacteria	Corynebacteriales	Mycobacteriaceae	Mycobacterium	Mycobacterium chubuense	0	0	0	0	0	0	0	0	0	0	0	0	0	0	0	0	0	0	0	0	0	0	0	0	0	0	0	0	0	0	0	0	0	0	0	0	0	0	0	0	0	0
Mycobacterium gilvum	Bacteria	Actinobacteria	Actinobacteria	Corynebacteriales	Mycobacteriaceae	Mycobacterium	Mycobacterium gilvum	0	0	0	0	0	0	0	0	0	0	0	0	0	0	0	0	0	0	0	0	0	0	0	0	0	0	0	0	0	0	0	0	0	0	0	0	0	0	0	0	0	0
Mycobacterium hassiacum	Bacteria	Actinobacteria	Actinobacteria	Corynebacteriales	Mycobacteriaceae	Mycobacterium	Mycobacterium hassiacum	0	0	0	0	0	0	0	0	0	0	0	0	0	0	0	0	0	0	0	0	0	0	0	0	0	0	0	0	0	0	0	0	0	0	0	0	0	0	0	0	0	0
Mycobacterium iranicum	Bacteria	Actinobacteria	Actinobacteria	Corynebacteriales	Mycobacteriaceae	Mycobacterium	Mycobacterium iranicum	0	0	0	0	0	0	0	0	0	0	0	0	0	0	0	0	0	0	0	0	0	0	0	0	0	0	0	0	0	0	0	0	0	0	0	0	0	0	0	0	0	0
Mycobacterium kansasii	Bacteria	Actinobacteria	Actinobacteria	Corynebacteriales	Mycobacteriaceae	Mycobacterium	Mycobacterium kansasii	0	0	0	0	0	0	0	0	0	0	0	0	0	0	0	0	0	0	0	0	0	0	0	0	0	0	0	0	0	0	0	0	0	0	0	0	0	0	0	0	0	0
Mycobacterium kyorinense	Bacteria	Actinobacteria	Actinobacteria	Corynebacteriales	Mycobacteriaceae	Mycobacterium	Mycobacterium kyorinense	0	0	0	0	0	0	0	0	0	0	0	0	0	0	0	0	0	0	0	0	0	0	0	0	0	0	0	0	0	0	0	0	0	0	0	0	0	0	0	0	0	0
Mycobacterium marinum	Bacteria	Actinobacteria	Actinobacteria	Corynebacteriales	Mycobacteriaceae	Mycobacterium	Mycobacterium marinum	0	0	0	0	0	0	0	0	0	0	0	0	0	0	0	0	0	0	0	0	0	0	0	0	0	0	0	0	0	0	0	0	0	0	0	0	0	0	0	0	0	0
Mycobacterium parascrofulaceum	Bacteria	Actinobacteria	Actinobacteria	Corynebacteriales	Mycobacteriaceae	Mycobacterium	Mycobacterium parascrofulaceum	0	0	0	0	0	0	0	0	0	0	0	0	0	0	0	0	0	0	0	0	0	0	0	0	0	0	0	0	0	0	0	0	0	0	0	0	0	0	0	0	0	0
Mycobacterium phlei	Bacteria	Actinobacteria	Actinobacteria	Corynebacteriales	Mycobacteriaceae	Mycobacterium	Mycobacterium phlei	0	0	0	0	0	0	0	0	0	0	0	0	0	0	0	0	0	0	0	0	0	0	0	0	0	0	0	0	0	0	0	0	0	0	0	0	0	0	0	0	0	0
Mycobacterium rhodesiae	Bacteria	Actinobacteria	Actinobacteria	Corynebacteriales	Mycobacteriaceae	Mycobacterium	Mycobacterium rhodesiae	0	0	0	0	0	0	0	0	0	0	0	0	0	0	0	0	0	0	0	0	0	0	0	0	0	0	0	0	0	0	0	0	0	0	0	0	0	0	0	0	0	0
Mycobacterium rufum	Bacteria	Actinobacteria	Actinobacteria	Corynebacteriales	Mycobacteriaceae	Mycobacterium	Mycobacterium rufum	0	0	0	0	0	0	0	0	0	0	0	0	0	0	0	0	0	0	0	0	0	0	0	0	0	0	0	0	0	0	0	0	0	0	0	0	0	0	0	0	0	0
Mycobacterium smegmatis	Bacteria	Actinobacteria	Actinobacteria	Corynebacteriales	Mycobacteriaceae	Mycobacterium	Mycobacterium smegmatis	0	0	0	0	0	0	0	0	0	0	0	0	0	0	0	0	0	0	0	0	0	0	0	0	0	0	0	0	0	0	0	0	0	0	0	0	0	0	0	0	0	0
Mycobacterium sinense	Bacteria	Actinobacteria	Actinobacteria	Corynebacteriales	Mycobacteriaceae	Mycobacterium	Mycobacterium sinense	0	0	0	0	0	0	0	0	0	0	0	0	0	0	0	0	0	0	0	0	0	0	0	0	0	0	0	0	0	0	0	0	0	0	0	0	0	0	0	0	0	0
Mycobacterium sp. UM_WGJ	Bacteria	Actinobacteria	Actinobacteria	Corynebacteriales	Mycobacteriaceae	Mycobacterium	Mycobacterium sp. UM_WGJ	0	0	0	0	0	0	0	0	0	0	0	0	0	0	0	0	0	0	0	0	0	0	0	0	0	0	0	0	0	0	0	0	0	0	0	0	0	0	0	0	0	0
Mycobacterium thermoresistibile	Bacteria	Actinobacteria	Actinobacteria	Corynebacteriales	Mycobacteriaceae	Mycobacterium	Mycobacterium thermoresistibile	0	0	0	0	0	0	0	0	0	0	0	0	0	0	0	0	0	0	0	0	0	0	0	0	0	0	0	0	0	0	0	0	0	0	0	0	0	0	0	0	0	0
Mycobacterium tuberculosis	Bacteria	Actinobacteria	Actinobacteria	Corynebacteriales	Mycobacteriaceae	Mycobacterium	Mycobacterium tuberculosis	0	0	0	0	0	0	0	0	0	0	0	0	0	0	0	0	0	0	0	0	0	0	0	11.23	0	0	0	0	0	0	0	0	0	0	0	0	0	0	0	0	0	0
Mycobacterium vaccae	Bacteria	Actinobacteria	Actinobacteria	Corynebacteriales	Mycobacteriaceae	Mycobacterium	Mycobacterium vaccae	0	0	0	0	0	0	0	0	0	0	0	0	0	0	0	0	0	0	0	0	0	0	0	0	0	0	0	0	0	0	0	0	0	0	0	0	0	0	0	0	0	0
Mycobacterium vanbaalenii	Bacteria	Actinobacteria	Actinobacteria	Corynebacteriales	Mycobacteriaceae	Mycobacterium	Mycobacterium vanbaalenii	0	0	0	0	0	0	0	0	0	0	0	0	0	0	0	0	0	0	0	0	0	0	0	0	0	0	0	0	0	0	0	0	0	0	0	0	0	0	0	0	0	0
Mycobacterium xenopi	Bacteria	Actinobacteria	Actinobacteria	Corynebacteriales	Mycobacteriaceae	Mycobacterium	Mycobacterium xenopi	0	0	0	0	0	0	0	0	0	0	0	0	0	0	0	0	0	0	0	0	0	0	0	0	0	0	0	0	0	0	0	0	0	0	0	0	0	0	0	0	0	0
Myroides_u_s	Bacteria	Bacteroidetes	Flavobacteriia	Flavobacteriales	Flavobacteriaceae	Myroides	Myroides_u_s	0	0	0	0	0	0	0	0	0	0	0	0	0	0	0	0	0	0	0	0	0	0	0	0	0	0	0	0	0	0	0	0	0	0	0	0	0	0	0	0	23.74	0
Nakamurella_u_s	Bacteria	Actinobacteria	Actinobacteria	Nakamurellales	Nakamurellaceae	Nakamurella	Nakamurella_u_s	0	0	0	0	0	0	0	0	0	0	0	0	0	0	0	0	0	0	0	0	0	0	0	0	0	0	0	0	0	0	0	0	0	0	0	0	0	0	0	0	0	0
Neisseria_u_s	Bacteria	Proteobacteria	Betaproteobacteria	Neisseriales	Neisseriaceae	Neisseria	Neisseria_u_s	0	0	0	0	0	0	0	0	0	0	0	0	0	0	0	0	0	0	0	0	0	0	0	0	25.21	0	0	0	0	0	0	0	0	0	0	0	0	0	5.64	0	0	0
Neorickettsia_u_s	Bacteria	Proteobacteria	Alphaproteobacteria	Rickettsiales	Anaplasmataceae	Neorickettsia	Neorickettsia_u_s	0	0	0	0	0	0	0	0	0	0	0	0	0	0	0	0	0	0	0	0	0	0	0	0	0	0	0	0	0	0	0	0	0	0	0	0	0	0	0	0	56.81	0
Nevskia_u_s	Bacteria	Proteobacteria	Gammaproteobacteria	Nevskiales	Sinobacteraceae	Nevskia	Nevskia_u_s	0	0	0	0	0	0	0	0	0	0	0	0	0	0	0	0	0	0	0	0	0	0	0	0	0	0	0	0	0	0	0	0	0	0	0	0	40.88	0	43.47	0	0	0
Nitratireductor_u_s	Bacteria	Proteobacteria	Alphaproteobacteria	Rhizobiales	Phyllobacteriaceae	Nitratireductor	Nitratireductor_u_s	0	0	0	0	0	0	0	0	0	0	0	0	0	0	0	0	0	0	0	0	0	0	0	0	0	0	0	0	0	0	0	0	0	0	0	0	0	0	0	0	0	0
Nitrincola_u_s	Bacteria	Proteobacteria	Gammaproteobacteria	Oceanospirillales	Oceanospirillaceae	Nitrincola	Nitrincola_u_s	0	0	0	0	0	0	0	0	0	0	0	0	0	0	0	0	0	0	0	0	0	0	0	0	0	0	0	0	0	0	0	0	0	0	0	0	0	0	0	0	7.13	0
Nitrobacter_u_s	Bacteria	Proteobacteria	Alphaproteobacteria	Rhizobiales	Bradyrhizobiaceae	Nitrobacter	Nitrobacter_u_s	0	0	0	0	0	0	0	0	0	0	0	0	0	0	0	0	0	0	0	0	0	0	0	0	0	0	0	0	0	0	0	0	0	0	0	0	0	0	0	1.88	0	0
Nitrosococcus_u_s	Bacteria	Proteobacteria	Gammaproteobacteria	Chromatiales	Chromatiaceae	Nitrosococcus	Nitrosococcus_u_s	0	0	0	0	0	0	0	0	0	0	0	0	0	0	0	0	0	0	0	0	0	0	0	0	0	0	0	0	0	0	0	0	0	0	0	0	46.11	97.03	67.29	110.92	244.88	154.78
Nitrosopumilus maritimus	Archaea	Thaumarchaeota	Thaumarchaeota_u_c	Nitrosopumilales	Nitrosopumilaceae	Nitrosopumilus	Nitrosopumilus maritimus	0	0	0	0	0	0	0	0	0	0	0	0	0	0	0	0	0	0	0	0	0	0	0	0	0	0	0	0	0	0	0	0	0	0	0	0	0	0	225.64	391.98	5.3	0
Nitrosopumilus sp. AR	Archaea	Thaumarchaeota	Thaumarchaeota_u_c	Nitrosopumilales	Nitrosopumilaceae	Nitrosopumilus	Nitrosopumilus sp. AR	0	0	0	0	0	0	0	0	0	0	0	0	0	0	0	0	0	0	0	0	0	0	0	0	0	0	0	0	0	0	0	0	0	0	0	0	0	0	26.59	34.83	0	0
Nitrosospira_u_s	Bacteria	Proteobacteria	Betaproteobacteria	Nitrosomonadales	Nitrosomonadaceae	Nitrosospira	Nitrosospira_u_s	0	0	0	0	0	0	0	0	0	0	0	0	0	0	0	0	0	0	0	0	0	0	0	0	0	0	0	0	0	0	0	0	0	0	0	0	0	0	2.4	0	0	0
Nitrospina_u_s	Bacteria	Nitrospinae	Nitrospinia	Nitrospinales	Nitrospinaceae	Nitrospina	Nitrospina_u_s	0	0	0	0	0	0	0	0	0	0	0	0	0	0	0	0	0	0	0	0	0	0	0	0	0	0	0	0	0	0	0	0	0	0	0	0	0	0	0	0	0	0
Nocardioides_u_s	Bacteria	Actinobacteria	Actinobacteria	Propionibacteriales	Nocardioidaceae	Nocardioides	Nocardioides_u_s	0	0	0	0	0	0	0	0	0	0	0	0	0	0	0	0	0	0	0	0	0	0	0	0	0	0	0	0	0	0	0	0	0	0	0	0	11.22	41.59	18.3	9.98	2.85	2.87
Nocardiopsis_u_s	Bacteria	Actinobacteria	Actinobacteria	Streptosporangiales	Nocardiopsaceae	Nocardiopsis	Nocardiopsis_u_s	0	0	0	0	0	0	0	0	0	0	0	0	0	0	0	0	0	0	0	0	0	0	0	0	0	0	0	0	0	0	0	0	0	0	0	0	0	3.82	0	0	0	0
Novosphingobium_u_s	Bacteria	Proteobacteria	Alphaproteobacteria	Sphingomonadales	Sphingomonadaceae	Novosphingobium	Novosphingobium_u_s	0	0	0	0	0	0	0	0	0	0	0	0	0	0	0	0	0	0	0	0	0	0	0	0	0	0	0	0	0	0	0	0	0	0	0	0	0	41.6	0	0	7.08	0
Oceanicaulis_u_s	Bacteria	Proteobacteria	Alphaproteobacteria	Rhodobacterales	Hyphomonadaceae	Oceanicaulis	Oceanicaulis_u_s	0	0	0	0	0	0	0	0	0	0	0	0	0	0	0	0	0	0	0	0	0	0	0	0	0	0	0	0	0	0	0	0	0	0	0	0	28	6.79	3.85	3.54	0	2.77
Oceanicola granulosus	Bacteria	Proteobacteria	Alphaproteobacteria	Rhodobacterales	Rhodobacteraceae	Oceanicola	Oceanicola granulosus	0	0	0	0	0	0	0	0	0	0	0	0	0	0	0	0	0	0	0	0	0	0	0	0	0	0	0	0	0	0	0	0	0	0	0	0	0	0	0	0	0	0
Pseudooceanicola nanhaiensis	Bacteria	Proteobacteria	Alphaproteobacteria	Rhodobacterales	Rhodobacteraceae	Pseudooceanicola	Pseudooceanicola nanhaiensis	0	0	0	0	0	0	0	0	0	0	0	0	0	0	0	0	0	0	0	0	0	0	0	0	0	0	0	0	0	0	0	0	0	0	0	0	0	0	0	0	0	0
Pseudooceanicola atlanticus	Bacteria	Proteobacteria	Alphaproteobacteria	Rhodobacterales	Rhodobacteraceae	Pseudooceanicola	Pseudooceanicola atlanticus	0	0	0	0	0	0	0	0	0	0	0	0	0	0	0	0	0	0	0	0	0	0	0	0	0	0	0	0	0	0	0	0	0	0	0	0	0	0	0	0	0	0
Oceanicola sp. HL-35	Bacteria	Proteobacteria	Alphaproteobacteria	Rhodobacterales	Rhodobacteraceae	Oceanicola	Oceanicola sp. HL-35	0	0	0	0	0	0	0	0	0	0	0	0	0	0	0	0	0	0	0	0	0	0	0	0	0	0	0	0	0	0	0	0	0	0	0	0	0	11.16	0	0	0	0
Oceanimonas_u_s	Bacteria	Proteobacteria	Gammaproteobacteria	Aeromonadales	Aeromonadaceae	Oceanimonas	Oceanimonas_u_s	0	0	0	0	0	0	0	0	0	0	0	0	0	0	0	0	0	0	0	0	0	0	0	0	0	0	0	0	0	0	0	0	0	0	0	0	0	5	0	0	0	0
Oceaniovalibus guishaninsula	Bacteria	Proteobacteria	Alphaproteobacteria	Rhodobacterales	Rhodobacteraceae	Oceaniovalibus	Oceaniovalibus guishaninsula	0	0	0	0	0	0	0	0	0	0	0	0	0	0	0	0	0	0	0	0	0	0	0	0	0	0	0	0	0	0	0	0	0	0	0	0	0	0	0	0	0	0
Oceanobacillus iheyensis	Bacteria	Firmicutes	Bacilli	Bacillales	Bacillaceae	Oceanobacillus	Oceanobacillus iheyensis	0	0	0	0	0	0	0	0	0	0	0	0	0	0	0	0	0	0	0	0	0	0	0	0	0	0	0	0	0	0	0	0	0	0	0	0	0	0	0	0	0	0
Oceanospirillum beijerinckii	Bacteria	Proteobacteria	Gammaproteobacteria	Oceanospirillales	Oceanospirillaceae	Oceanospirillum	Oceanospirillum beijerinckii	0	0	0	0	0	0	0	0	0	0	0	0	0	0	0	0	0	0	0	0	0	0	0	0	0	0	0	0	0	0	0	0	0	0	0	0	24.66	0	0	0	0	0
Ochrobactrum_u_s	Bacteria	Proteobacteria	Alphaproteobacteria	Rhizobiales	Brucellaceae	Ochrobactrum	Ochrobactrum_u_s	0	0	0	0	0	0	0	0	0	0	0	0	0	0	0	0	0	0	0	0	0	0	0	0	0	0	0	0	0	0	0	0	0	0	0	0	0	0	0	0	0	0
Octadecabacter_u_s	Bacteria	Proteobacteria	Alphaproteobacteria	Rhodobacterales	Rhodobacteraceae	Octadecabacter	Octadecabacter_u_s	0	0	0	0	0	0	0	0	0	0	0	0	0	0	0	0	0	0	0	0	0	0	0	0	0	0	0	0	0	0	0	0	0	0	0	0	0	13.21	10.38	0	0	0
Odoribacter splanchnicus	Bacteria	Bacteroidetes	Bacteroidia	Bacteroidales	Odoribacteraceae	Odoribacter	Odoribacter splanchnicus	0	7.49	6.51	0	0	0	0	0	0	0	0	0	0	0	0	0	0	0	6.5	8.02	0	0	0	0	0	0	0	0	0	0	0	0	0	0	0	0	0	0	0	8.89	0	0
Oscillibacter_u_s	Bacteria	Firmicutes	Clostridia	Clostridiales	Oscillospiraceae	Oscillibacter	Oscillibacter_u_s	0	22.5	14.35	0	0	0	0	0	0	0	0	0	0	0	0	0	0	0	63.97	33.26	5.55	0	0	0	0	0	0	0	0	0	0	0	0	0	0	0	2.34	4.23	0	0	0	0
Oscillibacter sp. ER4	Bacteria	Firmicutes	Clostridia	Clostridiales	Oscillospiraceae	Oscillibacter	Oscillibacter sp. ER4	0	18.91	0	0	0	0	0	0	0	75.51	0	0	0	0	0	0	0	0	13.4	0	0	0	0	0	0	0	0	0	0	0	0	0	0	0	0	0	14.89	0	0	0	8.69	0
Oscillospiraceae bacterium VE202-24	Bacteria	Firmicutes	Clostridia	Clostridiales	Oscillospiraceae	Oscillospiraceae_u_g	Oscillospiraceae bacterium VE202-24	0	0	0	0	0	0	0	0	0	0	0	0	0	0	0	0	0	0	0	0	0	0	0	0	0	0	0	0	0	0	0	0	0	0	0	0	0	0	0	8.83	0	5.67
Oxalobacter formigenes	Bacteria	Proteobacteria	Betaproteobacteria	Burkholderiales	Oxalobacteraceae	Oxalobacter	Oxalobacter formigenes	0	43.68	0	0	0	0	0	0	0	0	0	0	0	0	0	0	0	0	42.21	31.91	0	0	0	0	0	0	0	0	0	0	0	0	0	0	0	0	0	18.58	0	0	0	0
Pantoea septica	Bacteria	Proteobacteria	Gammaproteobacteria	Enterobacterales	Erwiniaceae	Pantoea	Pantoea septica	0	0	0	0	0	0	0	0	0	0	0	0	0	0	0	0	0	0	0	0	0	0	0	0	0	0	0	0	0	0	0	0	0	0	0	0	0	0	0	0	0	0
Pantoea sp. NGS-ED-1003	Bacteria	Proteobacteria	Gammaproteobacteria	Enterobacterales	Erwiniaceae	Pantoea	Pantoea sp. NGS-ED-1003	0	0	0	0	0	0	0	0	0	0	0	0	0	0	0	0	0	0	0	0	0	0	0	0	0	0	0	0	0	0	0	0	0	0	0	0	0	0	0	0	0	0
Parabacteroides_u_s	Bacteria	Bacteroidetes	Bacteroidia	Bacteroidales	Tannerellaceae	Parabacteroides	Parabacteroides_u_s	0	4.24	23.03	0	0	0	0	0	0	0	0	0	7.34	0	0	0	0	0	0	26.51	0	0	0	0	0	0	0	0	0	0	0	0	22.76	0	21.78	0	0	0	8.93	0	6.18	0
Parabacteroides distasonis	Bacteria	Bacteroidetes	Bacteroidia	Bacteroidales	Tannerellaceae	Parabacteroides	Parabacteroides distasonis	0	43.03	0	0	51.33	0	118.99	0	0	0	0	0	0	0	0	0	0	0	4.74	9.21	0	0	234.02	58.15	0	0	0	0	0	0	0	0	0	0	0	0	0	28.02	0	0	0	0
Parabacteroides merdae	Bacteria	Bacteroidetes	Bacteroidia	Bacteroidales	Tannerellaceae	Parabacteroides	Parabacteroides merdae	0	6.32	0	0	0	0	0	0	0	0	0	0	0	0	0	0	0	0	6.44	0	0	0	0	0	0	0	0	0	0	0	0	0	0	0	0	0	0	0	0	4.25	0	0
Parabacteroides sp. 20_3	Bacteria	Bacteroidetes	Bacteroidia	Bacteroidales	Tannerellaceae	Parabacteroides	Parabacteroides sp. 20_3	0	0	0	0	0	0	0	0	0	0	0	0	0	0	0	0	0	0	0	0	0	0	0	0	0	0	0	0	0	0	0	0	0	0	0	0	7.32	0	0	0	0	0
Paracoccus_u_s	Bacteria	Proteobacteria	Alphaproteobacteria	Rhodobacterales	Rhodobacteraceae	Paracoccus	Paracoccus_u_s	0	0	0	0	0	0	0	0	0	0	0	0	0	0	0	0	0	0	0	0	0	0	0	0	0	0	0	0	0	0	0	0	0	0	0	0	0	8.82	0	0	18.83	0
Paracoccus sanguinis	Bacteria	Proteobacteria	Alphaproteobacteria	Rhodobacterales	Rhodobacteraceae	Paracoccus	Paracoccus sanguinis	0	0	0	0	0	0	0	0	0	0	0	0	0	0	0	0	0	0	0	0	0	0	0	0	0	0	0	0	0	0	0	0	0	0	0	0	0	27.03	0	0	0	0
Paracoccus sphaerophysae	Bacteria	Proteobacteria	Alphaproteobacteria	Rhodobacterales	Rhodobacteraceae	Paracoccus	Paracoccus sphaerophysae	0	0	0	0	0	0	0	0	0	0	0	0	0	0	0	0	0	0	0	0	0	0	0	0	0	0	0	0	0	0	0	0	0	0	0	0	0	0	0	0	0	0
Parcubacteria bacterium SCGC AAA040-L21	Bacteria	Candidatus Parcubacteria	Candidatus Parcubacteria_u_c	Candidatus Parcubacteria_u_o	Candidatus Parcubacteria_u_f	Candidatus Parcubacteria_u_g	Parcubacteria bacterium SCGC AAA040-L21	0	0	0	0	0	0	0	0	0	0	0	0	0	0	0	0	0	0	0	0	0	0	0	0	0	0	0	0	0	0	0	0	0	0	0	0	0	3.69	0	0	0	0
Patulibacter_u_s	Bacteria	Actinobacteria	Thermoleophilia	Solirubrobacterales	Patulibacteraceae	Patulibacter	Patulibacter_u_s	0	0	0	0	0	0	0	0	0	0	0	0	0	0	0	0	0	0	0	0	0	0	0	0	0	0	0	0	0	0	0	0	0	0	11.27	0	12.29	92.91	56.09	6.09	13.64	0
Pelomonas sp. JGI 0001002-B21	Bacteria	Proteobacteria	Betaproteobacteria	Burkholderiales	Comamonadaceae	Pelomonas	Pelomonas sp. JGI 0001002-B21	0	0	0	0	0	0	0	0	0	0	0	0	0	0	0	0	0	0	0	0	0	0	0	0	0	0	0	0	0	0	0	0	0	0	0	0	0	0	0	0	0	0
Pelosinus_u_s	Bacteria	Firmicutes	Negativicutes	Selenomonadales	Sporomusaceae	Pelosinus	Pelosinus_u_s	0	0	0	0	0	0	0	0	0	0	0	0	0	0	0	0	0	0	0	0	0	0	0	0	0	0	0	0	0	0	0	0	0	0	0	0	0	0	0	0	0	0
Clostridioides difficile	Bacteria	Firmicutes	Clostridia	Clostridiales	Peptostreptococcaceae	Clostridioides	Clostridioides difficile	0	0	0	0	0	0	0	0	0	0	0	0	0	0	0	0	0	0	0	0	0	0	0	0	0	0	0	0	0	0	0	0	0	0	0	0	0	0	0	0	0	0
Phaeobacter_u_s	Bacteria	Proteobacteria	Alphaproteobacteria	Rhodobacterales	Rhodobacteraceae	Phaeobacter	Phaeobacter_u_s	0	0	0	0	0	0	0	0	0	0	0	0	0	0	0	0	0	0	0	0	0	0	0	0	0	0	0	0	0	0	0	0	0	0	0	0	0	0	0	0	0	0
Phaeospirillum_u_s	Bacteria	Proteobacteria	Alphaproteobacteria	Rhodospirillales	Rhodospirillaceae	Phaeospirillum	Phaeospirillum_u_s	0	0	0	0	0	0	0	0	0	0	0	0	0	0	0	0	0	0	0	0	0	0	0	0	0	0	0	0	0	0	0	0	0	0	0	0	0	0	0	0	0	0
Phascolarctobacterium_u_s	Bacteria	Firmicutes	Negativicutes	Acidaminococcales	Acidaminococcaceae	Phascolarctobacterium	Phascolarctobacterium_u_s	0	325.39	0	0	0	0	0	0	0	0	0	0	0	0	0	0	0	0	0	184.45	0	0	0	0	0	0	0	0	0	0	0	0	0	0	0	0	0	0	0	0	0	0
Phascolarctobacterium sp. CAG:207	Bacteria	Firmicutes	Negativicutes	Acidaminococcales	Acidaminococcaceae	Phascolarctobacterium	Phascolarctobacterium sp. CAG:207	0	0	0	0	0	0	0	0	0	0	0	0	0	0	0	0	0	0	0	0	0	0	0	0	0	0	0	0	0	0	0	0	0	0	11.41	0	6.27	7.5	0	11.96	6.77	0
Phascolarctobacterium succinatutens	Bacteria	Firmicutes	Negativicutes	Acidaminococcales	Acidaminococcaceae	Phascolarctobacterium	Phascolarctobacterium succinatutens	0	0	0	0	0	0	0	0	0	0	0	0	0	0	0	0	0	0	0	0	0	0	0	0	0	0	0	0	0	0	0	0	0	0	0	0	0	0	0	8.74	0	0
Photobacterium_u_s	Bacteria	Proteobacteria	Gammaproteobacteria	Vibrionales	Vibrionaceae	Photobacterium	Photobacterium_u_s	2.94	0	0	0	0	0	0	0	0	0	0	0	0	0	0	0	0	0	0	0	0	0	0	0	1.57	0	0	7.72	0	5.63	0	0	0	0	0	0	0	0	0	1.65	0	0
Photobacterium damselae	Bacteria	Proteobacteria	Gammaproteobacteria	Vibrionales	Vibrionaceae	Photobacterium	Photobacterium damselae	0	0	0	0	0	0	9.26	0	12.52	0	0	0	0	0	0	0	0	0	0	0	0	0	0	0	31.97	0	0	8.4	0	2428.38	18.93	0	0	0	0	0	0	12.78	0	0	0	0
Phycisphaera mikurensis	Bacteria	Planctomycetes	Phycisphaerae	Phycisphaerales	Phycisphaeraceae	Phycisphaera	Phycisphaera mikurensis	0	0	0	0	0	0	0	0	0	0	0	0	0	0	0	0	0	0	0	0	0	0	0	0	0	0	0	0	0	0	0	0	0	0	0	0	0	9.13	11.02	0	0	0
Pilimelia anulata	Bacteria	Actinobacteria	Actinobacteria	Micromonosporales	Micromonosporaceae	Pilimelia	Pilimelia anulata	0	0	0	0	0	0	0	0	0	0	0	0	0	14.88	0	0	0	0	0	0	0	27.21	0	0	0	0	26.13	0	0	0	0	0	0	0	0	0	0	0	0	0	0	0
Planktomarina temperata	Bacteria	Proteobacteria	Alphaproteobacteria	Rhodobacterales	Rhodobacteraceae	Planktomarina	Planktomarina temperata	0	0	0	0	0	0	0	0	0	0	0	0	0	0	0	10.02	0	0	0	0	0	0	0	0	0	0	0	0	0	0	0	0	0	0	0	0	469.73	30.42	28.44	45.81	163.09	857.17
Planococcus_u_s	Bacteria	Firmicutes	Bacilli	Bacillales	Planococcaceae	Planococcus	Planococcus_u_s	0	0	0	0	0	0	0	0	0	0	0	0	0	0	0	0	0	0	0	0	0	0	0	0	0	0	0	0	0	0	0	0	0	0	0	0	0	0	0	0	0	2.12
Planococcaceae_u_s	Bacteria	Firmicutes	Bacilli	Bacillales	Planococcaceae	Planococcaceae_u_g	Planococcaceae_u_s	0	0	0	0	0	0	0	0	0	0	0	0	0	0	0	0	0	0	0	0	0	0	0	0	0	0	0	0	0	0	0	0	0	0	0	0	0	0	0	0	0	8.33
Polaribacter_u_s	Bacteria	Bacteroidetes	Flavobacteriia	Flavobacteriales	Flavobacteriaceae	Polaribacter	Polaribacter_u_s	0	0	0	0	0	0	0	0	0	0	0	0	0	0	0	0	0	0	0	0	0	0	0	0	0	0	0	0	0	0	0	0	0	0	0	0	0	0	0	0	14.98	0
Polaromonas_u_s	Bacteria	Proteobacteria	Betaproteobacteria	Burkholderiales	Comamonadaceae	Polaromonas	Polaromonas_u_s	0	0	0	0	0	0	0	0	0	0	0	0	0	0	0	0	0	0	0	0	0	0	0	0	0	0	0	0	0	0	0	0	0	0	0	0	0	3.59	0	0	0	0
Pontibacter_u_s	Bacteria	Bacteroidetes	Cytophagia	Cytophagales	Hymenobacteraceae	Pontibacter	Pontibacter_u_s	0	0	0	0	0	0	0	0	0	0	0	0	0	0	0	0	0	0	0	0	0	0	0	0	0	0	0	0	0	0	0	0	0	0	0	0	0	2.36	4.79	1.56	0	0
Mameliella alba	Bacteria	Proteobacteria	Alphaproteobacteria	Rhodobacterales	Rhodobacteraceae	Mameliella	Mameliella alba	0	0	0	0	0	0	0	0	0	0	0	0	0	0	0	0	0	0	0	0	0	0	0	0	0	0	0	0	0	0	0	0	0	0	0	0	0	0	0	0	0	0
Porphyrobacter cryptus	Bacteria	Proteobacteria	Alphaproteobacteria	Sphingomonadales	Erythrobacteraceae	Porphyrobacter	Porphyrobacter cryptus	0	0	0	0	0	0	0	0	0	0	0	0	0	0	0	0	0	0	0	0	0	0	0	0	0	0	0	0	0	0	0	0	0	0	0	0	0	0	0	0	0	0
Porphyrobacter_u_s	Bacteria	Proteobacteria	Alphaproteobacteria	Sphingomonadales	Erythrobacteraceae	Porphyrobacter	Porphyrobacter_u_s	0	0	0	0	0	0	0	0	0	0	0	0	0	0	0	0	0	0	0	0	0	0	0	0	0	0	0	0	0	0	0	0	0	0	0	0	14	21.53	17.5	0	12.65	0
Porphyromonas_u_s	Bacteria	Bacteroidetes	Bacteroidia	Bacteroidales	Porphyromonadaceae	Porphyromonas	Porphyromonas_u_s	0	0	0	0	0	0	0	0	0	0	0	0	0	0	0	0	0	0	0	0	0	0	0	0	0	0	0	0	0	0	0	0	0	0	0	0	0	0	0	0	0	0
Prevotella_u_s	Bacteria	Bacteroidetes	Bacteroidia	Bacteroidales	Prevotellaceae	Prevotella	Prevotella_u_s	0	0	9.6	0	24.43	0	0	0	0	0	0	0	0	0	0	0	0	0	0	0	0	0	0	0	6.6	0	0	0	0	0	0	0	0	0	0	2.13	0	0	0	0	0	0
Prevotella copri	Bacteria	Bacteroidetes	Bacteroidia	Bacteroidales	Prevotellaceae	Prevotella	Prevotella copri	0	64.34	100.12	0	0	0	0	0	27.93	0	23.4	0	0	0	0	13.71	0	0	72.87	78.08	10.32	0	33.61	0	0	0	0	0	7.7	0	0	0	11.13	0	98.06	0	0	0	0	0	0	0
Prevotella stercorea	Bacteria	Bacteroidetes	Bacteroidia	Bacteroidales	Prevotellaceae	Prevotella	Prevotella stercorea	0	0	0	0	0	0	0	0	0	0	0	0	0	14.06	0	0	0	0	0	0	0	0	0	0	0	0	0	0	0	0	0	0	0	0	13.17	0	0	0	0	0	0	0
Prochlorococcus sp. scB243_496N4	Bacteria	Cyanobacteria	Cyanobacteria_u_c	Synechococcales	Prochloraceae	Prochlorococcus	Prochlorococcus sp. scB243_496N4	0	0	0	0	0	0	0	0	0	0	0	0	0	0	0	0	0	0	0	0	0	0	0	0	0	0	0	0	0	0	0	0	0	0	0	0	0	0	0	0	0	0
Propionibacteriaceae_u_s	Bacteria	Actinobacteria	Actinobacteria	Propionibacteriales	Propionibacteriaceae	Propionibacteriaceae_u_g	Propionibacteriaceae_u_s	0	0	0	21.13	180.99	12.61	0	21.22	31.32	9.2	11.15	19.08	7.64	11.97	15.86	72.89	18.02	11.29	3.46	10.54	390.07	34.63	14.36	18.16	26.73	64.8	11.36	6.31	7.3	15.04	9.8	7.85	20.62	15.29	131.87	18.51	7.62	10.4	0	5.5	0	0
Acidipropionibacterium_u_s	Bacteria	Actinobacteria	Actinobacteria	Propionibacteriales	Propionibacteriaceae	Acidipropionibacterium	Acidipropionibacterium_u_s	0	0	0	0	0	0	0	0	0	0	0	0	0	0	0	0	0	0	0	0	0	0	0	0	0	0	0	0	0	0	0	0	0	0	0	0	0	0	0	0	0	0
Cutibacterium acnes	Bacteria	Actinobacteria	Actinobacteria	Propionibacteriales	Propionibacteriaceae	Cutibacterium	Cutibacterium acnes	0	2331.03	0	0	0	0	3.45	0	0	0	0	0	0	0	0	0	0	0	0	42.07	9.94	0	0	0	0	0	0	0	0	0	0	249.23	0	0	0	0	0	0	0	0	0	0
[Propionibacterium] namnetense	Bacteria	Actinobacteria	Actinobacteria	Propionibacteriales	Propionibacteriaceae	Cutibacterium	[Propionibacterium] namnetense	0	0	0	0	0	0	0	0	0	0	0	0	0	0	0	0	0	0	0	0	0	0	0	0	0	0	0	0	0	0	0	0	0	0	0	0	0	0	0	0	0	0
Cutibacterium granulosum	Bacteria	Actinobacteria	Actinobacteria	Propionibacteriales	Propionibacteriaceae	Cutibacterium	Cutibacterium granulosum	0	0	0	0	0	0	0	0	0	0	0	0	0	0	0	0	0	0	0	0	0	0	0	0	0	0	0	0	0	0	0	0	0	0	5.66	0	0	0	0	0	0	0
Propionibacterium sp. 5_U_42AFAA	Bacteria	Actinobacteria	Actinobacteria	Propionibacteriales	Propionibacteriaceae	Propionibacterium	Propionibacterium sp. 5_U_42AFAA	0	0	0	0	0	0	0	0	0	0	0	0	0	0	0	0	0	0	0	0	0	0	0	0	0	0	0	0	0	0	0	0	0	0	0	0	0	0	0	0	0	0
Propionibacterium_u_s	Bacteria	Actinobacteria	Actinobacteria	Propionibacteriales	Propionibacteriaceae	Propionibacterium	Propionibacterium_u_s	0	9.42	0	0	0	0	0	0	0	0	0	0	0	0	0	0	0	0	0	0	0	0	0	0	0	0	0	0	0	0	0	0	0	0	0	0	0	0	0	0	0	0
Propionimicrobium lymphophilum	Bacteria	Actinobacteria	Actinobacteria	Propionibacteriales	Propionibacteriaceae	Propionimicrobium	Propionimicrobium lymphophilum	0	0	0	0	0	0	0	0	0	0	0	0	0	0	0	0	0	0	0	0	0	0	0	0	0	0	0	0	0	0	0	0	0	0	0	0	0	0	0	0	0	0
Proteobacteria bacterium JGI 0000113-D06	Bacteria	Proteobacteria	Proteobacteria_u_c	Proteobacteria_u_o	Proteobacteria_u_f	Proteobacteria_u_g	Proteobacteria bacterium JGI 0000113-D06	0	0	0	0	0	0	0	0	0	0	0	0	0	0	0	0	0	0	0	0	0	0	0	0	0	0	0	0	0	0	0	0	0	0	12.94	0	8.54	0	0	14.64	16.37	17.44
Proteobacteria bacterium JGI 0000113-E04	Bacteria	Proteobacteria	Proteobacteria_u_c	Proteobacteria_u_o	Proteobacteria_u_f	Proteobacteria_u_g	Proteobacteria bacterium JGI 0000113-E04	0	0	0	0	0	0	0	0	0	0	0	0	0	0	0	0	0	0	0	0	0	0	0	0	0	0	0	0	0	0	0	0	0	0	0	0	0	0	0	0	25.01	0
Proteobacteria bacterium JGI 0000113-L05	Bacteria	Proteobacteria	Proteobacteria_u_c	Proteobacteria_u_o	Proteobacteria_u_f	Proteobacteria_u_g	Proteobacteria bacterium JGI 0000113-L05	0	0	0	0	0	0	0	0	0	0	0	0	0	0	0	0	0	0	0	0	0	0	0	0	0	0	0	0	0	0	0	0	0	0	18.69	0	11.93	0	7.7	6.48	21.94	21.74
Proteobacteria bacterium JGI 0000113-P07	Bacteria	Proteobacteria	Proteobacteria_u_c	Proteobacteria_u_o	Proteobacteria_u_f	Proteobacteria_u_g	Proteobacteria bacterium JGI 0000113-P07	0	0	0	0	0	0	0	0	0	0	0	0	0	0	0	0	0	0	0	0	0	0	0	0	0	0	0	0	0	0	0	0	0	0	27.15	0	29.93	0	14.73	9.54	26.17	12.61
Proteobacteria_u_s	Bacteria	Proteobacteria	Proteobacteria_u_c	Proteobacteria_u_o	Proteobacteria_u_f	Proteobacteria_u_g	Proteobacteria_u_s	0	0	0	0	0	0	0	0	0	0	0	0	0	0	0	0	0	0	0	0	0	0	0	0	0	0	0	0	0	0	0	0	0	0	0	0	0	0	0	0	0	0
Pseudoalteromonas_u_s	Bacteria	Proteobacteria	Gammaproteobacteria	Alteromonadales	Pseudoalteromonadaceae	Pseudoalteromonas	Pseudoalteromonas_u_s	0	0	0	0	0	0	0	0	0	0	0	0	0	0	0	0	0	0	0	0	0	0	0	0	0	0	0	0	0	0	0	0	0	0	7.68	0	0	0	0	8.19	0	0
Pseudoalteromonas elyakovii	Bacteria	Proteobacteria	Gammaproteobacteria	Alteromonadales	Pseudoalteromonadaceae	Pseudoalteromonas	Pseudoalteromonas elyakovii	0	0	0	0	0	0	0	0	0	0	0	0	0	0	0	0	0	0	0	0	0	0	0	0	0	0	0	0	0	0	0	0	0	0	0	0	0	0	0	0	0	0
Pseudoalteromonas lipolytica	Bacteria	Proteobacteria	Gammaproteobacteria	Alteromonadales	Pseudoalteromonadaceae	Pseudoalteromonas	Pseudoalteromonas lipolytica	0	0	0	0	0	0	0	0	0	0	0	0	0	0	0	0	0	0	0	0	0	0	0	0	0	0	0	0	0	0	0	0	0	0	0	0	0	0	0	0	0	0
Pseudoalteromonas luteoviolacea	Bacteria	Proteobacteria	Gammaproteobacteria	Alteromonadales	Pseudoalteromonadaceae	Pseudoalteromonas	Pseudoalteromonas luteoviolacea	0	0	0	0	0	0	0	0	0	0	0	0	0	0	0	0	0	0	0	0	0	0	0	0	0	0	0	0	0	0	0	0	0	0	0	0	0	0	0	0	0	0
Pseudoalteromonas sp. A2	Bacteria	Proteobacteria	Gammaproteobacteria	Alteromonadales	Pseudoalteromonadaceae	Pseudoalteromonas	Pseudoalteromonas sp. A2	0	0	0	0	0	0	0	0	0	0	0	0	0	0	0	0	0	0	0	0	0	0	0	0	0	0	0	0	0	0	0	0	0	0	17.43	0	0	0	0	0	0	0
Pseudoalteromonas undina	Bacteria	Proteobacteria	Gammaproteobacteria	Alteromonadales	Pseudoalteromonadaceae	Pseudoalteromonas	Pseudoalteromonas undina	0	0	0	0	0	0	0	0	0	0	0	0	0	0	0	0	0	0	0	0	0	0	0	0	0	0	0	0	0	0	0	0	0	0	17.09	0	0	0	0	0	0	0
Pseudochrobactrum sp. AO18b	Bacteria	Proteobacteria	Alphaproteobacteria	Rhizobiales	Brucellaceae	Pseudochrobactrum	Pseudochrobactrum sp. AO18b	0	0	0	0	0	0	0	0	0	0	0	0	0	0	0	0	0	0	0	0	0	0	0	0	0	0	0	0	0	0	0	0	0	0	0	0	0	0	0	0	0	0
Pseudogulbenkiania_u_s	Bacteria	Proteobacteria	Betaproteobacteria	Neisseriales	Chromobacteriaceae	Pseudogulbenkiania	Pseudogulbenkiania_u_s	0	0	0	0	0	0	0	0	0	0	0	0	0	0	0	0	0	0	0	0	0	0	0	0	0	0	0	0	0	0	0	0	0	0	0	0	0	0	0	0	0	0
Pseudomonas_u_s	Bacteria	Proteobacteria	Gammaproteobacteria	Pseudomonadales	Pseudomonadaceae	Pseudomonas	Pseudomonas_u_s	0	0	0	0	0	0	0	0	0	0	0	0	0	0	0	0	0	0	0	0	2.23	0	0	0	0	0	0	0	0	11.11	0	0	0	0	0	0	0	4.82	0	0	0	0
Pseudomonas stutzeri group	Bacteria	Proteobacteria	Gammaproteobacteria	Pseudomonadales	Pseudomonadaceae	Pseudomonas	Pseudomonas stutzeri group	0	0	0	0	0	0	0	0	0	0	0	0	0	0	0	0	0	0	0	0	0	0	0	0	0	0	0	0	0	0	0	0	0	0	0	0	0	0	0	0	0	0
Pseudomonas aeruginosa	Bacteria	Proteobacteria	Gammaproteobacteria	Pseudomonadales	Pseudomonadaceae	Pseudomonas	Pseudomonas aeruginosa	0	0	0	0	0	0	0	0	0	0	0	0	0	0	0	0	0	0	0	0	0	0	0	0	0	0	0	0	0	0	0	0	0	0	0	0	0	1.01	0	0	0	0
Pseudomonas fragi	Bacteria	Proteobacteria	Gammaproteobacteria	Pseudomonadales	Pseudomonadaceae	Pseudomonas	Pseudomonas fragi	0	0	0	0	0	0	0	0	0	0	0	0	0	0	0	0	0	0	0	0	0	0	0	0	0	0	0	0	0	0	0	0	0	0	0	0	0	0	0	0	0	0
[Pseudomonas] geniculata	Bacteria	Proteobacteria	Gammaproteobacteria	Xanthomonadales	Xanthomonadaceae	Xanthomonadaceae_u_g	[Pseudomonas] geniculata	0	0	0	0	0	0	0	0	0	0	0	0	0	0	0	0	0	0	0	0	0	0	0	0	0	0	0	0	0	0	0	0	0	0	0	0	0	0	0	0	0	0
Pseudomonas mendocina	Bacteria	Proteobacteria	Gammaproteobacteria	Pseudomonadales	Pseudomonadaceae	Pseudomonas	Pseudomonas mendocina	0	0	0	0	0	0	0	0	0	0	0	0	0	0	0	0	0	0	0	0	0	0	0	0	0	0	0	0	0	0	0	0	0	0	0	0	0	0	0	0	0	0
Pseudomonas nitroreducens	Bacteria	Proteobacteria	Gammaproteobacteria	Pseudomonadales	Pseudomonadaceae	Pseudomonas	Pseudomonas nitroreducens	0	0	0	0	0	0	0	0	0	0	0	0	0	0	0	0	0	0	0	0	0	0	0	0	0	0	0	0	0	0	0	0	0	0	0	0	0	0	0	0	0	0
Pseudomonas putida	Bacteria	Proteobacteria	Gammaproteobacteria	Pseudomonadales	Pseudomonadaceae	Pseudomonas	Pseudomonas putida	0	0	0	0	0	0	0	0	0	0	0	0	0	0	0	0	0	0	0	0	0	0	0	0	0	0	0	0	0	0	0	0	0	0	0	0	0	0	0	0	0	0
Pseudomonas sp. PAMC 26793	Bacteria	Proteobacteria	Gammaproteobacteria	Pseudomonadales	Pseudomonadaceae	Pseudomonas	Pseudomonas sp. PAMC 26793	0	0	0	0	0	0	0	0	0	0	0	0	0	0	0	0	0	0	0	0	0	0	0	0	0	0	0	0	0	0	0	0	0	0	0	0	0	0	0	0	0	0
Pseudomonas stutzeri	Bacteria	Proteobacteria	Gammaproteobacteria	Pseudomonadales	Pseudomonadaceae	Pseudomonas	Pseudomonas stutzeri	0	0	0	0	0	0	0	0	0	0	0	0	0	0	0	0	0	0	0	0	0	0	0	0	0	0	0	0	0	0	0	0	0	0	0	0	0	5.01	0	0	0	13.33
Pseudonocardia_u_s	Bacteria	Actinobacteria	Actinobacteria	Pseudonocardiales	Pseudonocardiaceae	Pseudonocardia	Pseudonocardia_u_s	0	0	0	0	0	0	0	0	0	0	0	0	0	0	0	0	0	0	0	0	0	0	0	0	0	0	0	0	0	0	0	0	0	0	0	0	0	8.31	6.22	0	1.26	8.58
Pseudovibrio sp. FO-BEG1	Bacteria	Proteobacteria	Alphaproteobacteria	Rhodobacterales	Rhodobacteraceae	Pseudovibrio	Pseudovibrio sp. FO-BEG1	0	0	0	0	0	0	0	0	0	0	0	0	0	0	0	0	0	0	0	0	0	0	0	0	0	0	0	0	0	0	0	0	0	0	0	0	0	0	0	0	0	0
Pseudoxanthomonas_u_s	Bacteria	Proteobacteria	Gammaproteobacteria	Xanthomonadales	Xanthomonadaceae	Pseudoxanthomonas	Pseudoxanthomonas_u_s	0	0	0	0	0	0	0	0	0	0	0	0	0	0	0	0	0	0	0	0	0	0	0	0	0	0	0	0	0	0	0	0	0	0	0	0	3.67	10.2	0	9.11	0	3.15
Psychrobacter_u_s	Bacteria	Proteobacteria	Gammaproteobacteria	Pseudomonadales	Moraxellaceae	Psychrobacter	Psychrobacter_u_s	0	0	0	0	0	0	0	0	0	0	0	0	0	0	0	0	0	0	0	0	0	0	0	0	0	0	0	0	0	0	0	0	0	0	0	0	0	0	0	0	8.38	12.8
Psychroflexus_u_s	Bacteria	Bacteroidetes	Flavobacteriia	Flavobacteriales	Flavobacteriaceae	Psychroflexus	Psychroflexus_u_s	0	0	0	0	0	0	0	0	0	0	0	0	0	0	0	0	0	0	0	0	0	0	0	0	0	0	0	0	0	0	0	0	0	0	0	0	21.66	58.62	43.12	55.78	141.56	81.13
Psychroserpens_u_s	Bacteria	Bacteroidetes	Flavobacteriia	Flavobacteriales	Flavobacteriaceae	Psychroserpens	Psychroserpens_u_s	0	0	0	0	0	0	0	0	0	0	0	0	0	0	0	0	0	0	0	0	0	0	0	0	0	0	0	0	0	0	0	0	0	0	0	0	0	0	0	0	16.66	0
Pusillimonas_u_s	Bacteria	Proteobacteria	Betaproteobacteria	Burkholderiales	Alcaligenaceae	Pusillimonas	Pusillimonas_u_s	0	0	0	0	0	0	0	0	0	0	0	0	0	0	0	0	0	0	0	0	0	0	0	0	0	0	0	0	0	0	40.49	0	0	0	0	0	61.68	12.56	0	0	0	0
Rheinheimera_u_s	Bacteria	Proteobacteria	Gammaproteobacteria	Chromatiales	Chromatiaceae	Rheinheimera	Rheinheimera_u_s	0	0	0	0	0	0	0	0	0	0	0	0	0	0	0	0	0	0	0	0	0	0	0	0	0	0	0	0	0	0	0	0	0	0	0	0	6.93	0	0	0	5.44	240.13
Methylocystaceae_u_s	Bacteria	Proteobacteria	Alphaproteobacteria	Rhizobiales	Methylocystaceae	Methylocystaceae_u_g	Methylocystaceae_u_s	0	0	0	0	0	0	0	0	0	0	0	0	0	0	0	0	0	0	0	0	0	0	0	0	0	0	0	0	0	0	0	0	0	0	0	0	4.93	7.15	5.84	0	0	0
Bradyrhizobiaceae_u_s	Bacteria	Proteobacteria	Alphaproteobacteria	Rhizobiales	Bradyrhizobiaceae	Bradyrhizobiaceae_u_g	Bradyrhizobiaceae_u_s	0	0	0	0	0	0	0	0	0	0	0	0	0	0	0	0	0	0	0	0	0	0	0	0	0	0	0	0	0	0	0	0	0	0	0	0	0	0	0	0	0	0
Rhodobiaceae_u_s	Bacteria	Proteobacteria	Alphaproteobacteria	Rhizobiales	Rhodobiaceae	Rhodobiaceae_u_g	Rhodobiaceae_u_s	0	0	0	0	0	0	0	0	0	0	0	0	0	0	0	0	0	0	0	0	0	0	0	0	0	0	0	0	0	0	0	0	0	0	0	0	5.75	7.21	0	11.41	20.94	0
Rhizobiales_u_s	Bacteria	Proteobacteria	Alphaproteobacteria	Rhizobiales	Rhizobiales_u_f	Rhizobiales_u_g	Rhizobiales_u_s	0	0	0	0	0	0	0	0	0	0	0	0	0	0	0	0	0	0	0	0	0	0	0	0	0	0	0	0	0	0	0	0	0	0	0	0	0	4.36	0	0	0	0
Rhizobiaceae_u_s	Bacteria	Proteobacteria	Alphaproteobacteria	Rhizobiales	Rhizobiaceae	Rhizobiaceae_u_g	Rhizobiaceae_u_s	0	0	0	0	0	0	0	0	0	0	0	0	0	0	0	0	0	0	0	0	0	0	0	0	0	0	0	0	0	0	0	0	0	0	0	0	0	0	0	0	0	0
Rhizobium_u_s	Bacteria	Proteobacteria	Alphaproteobacteria	Rhizobiales	Rhizobiaceae	Rhizobium	Rhizobium_u_s	0	0	0	0	0	0	0	0	0	0	0	0	0	0	0	0	0	0	0	0	0	0	0	0	0	0	0	0	0	0	0	0	0	0	0	0	0	3.24	0	0	0	0
Rhodanobacter_u_s	Bacteria	Proteobacteria	Gammaproteobacteria	Xanthomonadales	Rhodanobacteraceae	Rhodanobacter	Rhodanobacter_u_s	0	0	0	0	0	0	0	0	0	0	0	0	0	0	0	0	0	0	0	0	0	0	0	0	0	0	0	0	0	0	0	0	0	0	0	0	0	0	0	0	0	0
Rhodobacter_u_s	Bacteria	Proteobacteria	Alphaproteobacteria	Rhodobacterales	Rhodobacteraceae	Rhodobacter	Rhodobacter_u_s	0	0	0	0	0	0	0	0	0	0	0	0	0	0	0	0	0	0	0	0	0	0	0	0	0	0	0	0	0	0	0	0	0	0	0	0	0	21.09	0	0	0	0
Rhodobacter capsulatus	Bacteria	Proteobacteria	Alphaproteobacteria	Rhodobacterales	Rhodobacteraceae	Rhodobacter	Rhodobacter capsulatus	0	0	0	0	0	0	0	0	0	0	0	0	0	0	0	0	0	0	0	0	0	0	0	0	0	0	0	0	0	0	0	0	0	0	0	0	0	12.45	0	0	0	0
Rhodobacter sp. SW2	Bacteria	Proteobacteria	Alphaproteobacteria	Rhodobacterales	Rhodobacteraceae	Rhodobacter	Rhodobacter sp. SW2	0	0	0	0	0	0	0	0	0	0	0	0	0	0	0	0	0	0	0	0	0	0	0	0	0	0	0	0	0	0	0	0	0	0	0	0	0	0	0	0	0	0
Rhodobacter sphaeroides	Bacteria	Proteobacteria	Alphaproteobacteria	Rhodobacterales	Rhodobacteraceae	Rhodobacter	Rhodobacter sphaeroides	0	0	0	0	0	0	0	0	0	0	0	0	0	0	0	0	0	0	0	0	0	0	0	0	0	0	0	0	0	0	0	0	0	0	0	0	0	6.97	0	0	0	0
Rhodobacteraceae bacterium HIMB11	Bacteria	Proteobacteria	Alphaproteobacteria	Rhodobacterales	Rhodobacteraceae	Rhodobacteraceae_u_g	Rhodobacteraceae bacterium HIMB11	0	0	0	0	0	0	0	0	0	0	0	0	0	0	0	0	0	0	0	0	0	0	0	0	0	0	0	0	0	0	0	0	0	0	0	0	14.51	39.2	251.92	1795.35	2527.5	49.38
Rhodobacteraceae bacterium PD-2	Bacteria	Proteobacteria	Alphaproteobacteria	Rhodobacterales	Rhodobacteraceae	Rhodobacteraceae_u_g	Rhodobacteraceae bacterium PD-2	0	0	0	0	0	0	0	0	0	0	0	0	0	0	0	0	0	0	0	0	0	0	0	0	0	0	0	0	0	0	0	0	0	0	0	0	0	0	0	0	0	0
Rhodobacterales bacterium Y4I	Bacteria	Proteobacteria	Alphaproteobacteria	Rhodobacterales	Rhodobacterales_u_f	Rhodobacterales_u_g	Rhodobacterales bacterium Y4I	6.63	0	0	0	0	0	0	0	0	0	0	0	0	0	0	0	0	0	0	0	0	0	0	0	0	0	0	0	0	0	0	0	0	0	12.97	0	0	0	0	0	0	0
Rhodococcus erythropolis	Bacteria	Actinobacteria	Actinobacteria	Corynebacteriales	Nocardiaceae	Rhodococcus	Rhodococcus erythropolis	0	0	0	0	0	0	0	0	0	0	0	0	0	0	0	0	0	0	0	0	0	0	0	0	0	0	0	0	0	0	0	0	0	0	0	0	0	0	0	0	0	0
Rhodococcus fascians	Bacteria	Actinobacteria	Actinobacteria	Corynebacteriales	Nocardiaceae	Rhodococcus	Rhodococcus fascians	0	0	0	0	0	0	0	0	0	0	0	0	0	0	0	0	0	0	0	0	0	0	0	0	0	0	0	0	0	0	0	0	0	0	0	0	0	0	0	0	0	6.41
Rhodococcus qingshengii	Bacteria	Actinobacteria	Actinobacteria	Corynebacteriales	Nocardiaceae	Rhodococcus	Rhodococcus qingshengii	25.22	0	0	0	0	0	0	0	0	0	0	0	0	0	0	0	0	0	0	0	0	0	0	0	0	0	0	0	0	0	0	0	0	0	0	0	0	0	0	0	0	0
Rhodococcus rhodochrous	Bacteria	Actinobacteria	Actinobacteria	Corynebacteriales	Nocardiaceae	Rhodococcus	Rhodococcus rhodochrous	0	0	0	0	0	0	0	0	0	0	0	0	0	0	0	0	0	0	0	0	0	0	0	0	0	0	0	0	0	0	0	0	0	0	0	0	0	0	0	0	0	0
Rhodopirellula_u_s	Bacteria	Planctomycetes	Planctomycetia	Planctomycetales	Planctomycetaceae	Rhodopirellula	Rhodopirellula_u_s	822.43	17.34	75.21	37.06	0	24.65	0	0	0	17.16	218.03	17.14	0	55.35	37.11	0	0	107.57	0	0	0	324.99	0	0	0	0	0	17.13	124.45	396.72	0	46.15	0	17.14	332.4	0	21.01	1540.12	1831.43	1519.15	6.55	225.15
Rhodopseudomonas_u_s	Bacteria	Proteobacteria	Alphaproteobacteria	Rhizobiales	Bradyrhizobiaceae	Rhodopseudomonas	Rhodopseudomonas_u_s	0	0	0	0	0	0	0	0	0	0	0	0	0	0	0	0	0	0	0	0	0	0	0	0	0	0	0	0	0	0	0	0	0	0	0	0	0	0	0	1.61	0	0
Rhodovulum_u_s	Bacteria	Proteobacteria	Alphaproteobacteria	Rhodobacterales	Rhodobacteraceae	Rhodovulum	Rhodovulum_u_s	0	0	0	0	0	0	0	0	0	0	0	0	0	0	0	0	0	0	0	0	0	0	0	0	0	0	0	0	0	0	0	0	0	0	0	0	26.04	0	62.79	0	67.53	0
Rhodovulum sp. NI22	Bacteria	Proteobacteria	Alphaproteobacteria	Rhodobacterales	Rhodobacteraceae	Rhodovulum	Rhodovulum sp. NI22	0	0	0	0	0	0	0	0	0	0	0	0	0	0	0	0	0	0	0	0	0	0	0	0	0	0	0	0	0	0	0	0	0	0	0	0	0	7.54	0	0	0	0
Rhodovulum sulfidophilum	Bacteria	Proteobacteria	Alphaproteobacteria	Rhodobacterales	Rhodobacteraceae	Rhodovulum	Rhodovulum sulfidophilum	0	0	0	0	0	0	0	0	0	0	0	0	0	0	0	0	0	0	0	0	0	0	0	0	0	0	0	0	0	0	0	0	0	0	0	0	0	7.71	0	0	0	0
Roseburia hominis	Bacteria	Firmicutes	Clostridia	Clostridiales	Lachnospiraceae	Roseburia	Roseburia hominis	0	9.77	0	0	0	0	0	0	0	0	0	0	0	0	0	0	0	0	8.9	9.36	0	0	0	0	0	0	0	0	0	0	0	0	0	0	8.04	0	9.1	0	0	0	6.31	0
Roseburia intestinalis	Bacteria	Firmicutes	Clostridia	Clostridiales	Lachnospiraceae	Roseburia	Roseburia intestinalis	0	0	0	0	0	0	0	0	0	0	0	0	0	0	0	0	0	0	0	0	0	0	0	0	0	0	0	0	0	0	0	0	0	0	6.93	0	13.98	7.11	6.19	15.14	17.17	8.68
Roseburia inulinivorans	Bacteria	Firmicutes	Clostridia	Clostridiales	Lachnospiraceae	Roseburia	Roseburia inulinivorans	0	29.44	42.25	0	0	0	0	0	0	0	0	0	0	0	0	0	0	0	19.24	27.66	16.81	0	0	0	0	0	0	0	0	0	0	0	0	0	6.9	0	18.25	20.41	0	7.64	12.88	15.41
Roseibacterium elongatum	Bacteria	Proteobacteria	Alphaproteobacteria	Rhodobacterales	Rhodobacteraceae	Roseibacterium	Roseibacterium elongatum	0	0	0	0	0	0	0	0	0	0	0	0	0	0	0	0	0	0	0	0	0	0	0	0	0	0	0	0	0	0	0	0	0	0	0	0	8.65	16.23	0	0	0	0
Roseiflexus_u_s	Bacteria	Chloroflexi	Chloroflexia	Chloroflexales	Roseiflexaceae	Roseiflexus	Roseiflexus_u_s	0	0	0	0	0	0	0	0	0	0	0	0	0	0	0	0	0	0	0	0	0	0	0	0	0	0	0	0	0	0	0	0	0	0	0	0	2.01	10.17	0	0	0	0
Roseivivax isoporae	Bacteria	Proteobacteria	Alphaproteobacteria	Rhodobacterales	Rhodobacteraceae	Roseivivax	Roseivivax isoporae	0	0	0	0	0	0	0	0	0	0	0	0	0	0	0	0	0	0	0	0	0	0	0	0	0	0	0	0	0	0	0	0	0	0	0	0	0	0	0	0	0	0
Roseobacter_u_s	Bacteria	Proteobacteria	Alphaproteobacteria	Rhodobacterales	Rhodobacteraceae	Roseobacter	Roseobacter_u_s	0	0	0	0	0	0	0	0	0	0	0	0	0	0	0	0	0	0	0	0	0	0	0	0	0	0	0	0	0	0	0	0	0	0	0	0	0	8.58	0	0	0	0
Roseobacter sp. AzwK-3b	Bacteria	Proteobacteria	Alphaproteobacteria	Rhodobacterales	Rhodobacteraceae	Roseobacter	Roseobacter sp. AzwK-3b	0	0	0	0	0	0	0	0	0	0	0	0	0	0	0	0	0	0	0	0	0	0	0	0	0	0	0	0	0	0	0	0	0	0	0	0	8.14	21.44	8.99	0	0	0
Roseomonas_u_s	Bacteria	Proteobacteria	Alphaproteobacteria	Rhodospirillales	Acetobacteraceae	Roseomonas	Roseomonas_u_s	0	0	0	0	0	0	0	0	0	0	0	0	0	0	0	0	0	0	0	0	0	0	0	0	0	0	0	0	0	0	0	0	0	0	0	0	0	0	0	10.47	5.86	0
Roseovarius_u_s	Bacteria	Proteobacteria	Alphaproteobacteria	Rhodobacterales	Rhodobacteraceae	Roseovarius	Roseovarius_u_s	0	0	0	0	0	0	0	0	0	0	0	0	0	0	0	0	0	0	0	0	0	0	0	0	0	0	0	0	0	0	0	0	0	0	0	0	41.15	30.07	8.29	0	0	0
Roseovarius mucosus	Bacteria	Proteobacteria	Alphaproteobacteria	Rhodobacterales	Rhodobacteraceae	Roseovarius	Roseovarius mucosus	0	0	0	0	0	0	0	0	0	0	0	0	0	0	0	0	0	0	0	0	0	0	0	0	0	0	0	0	0	0	0	0	0	0	0	0	0	0	0	0	0	0
Roseovarius nubinhibens	Bacteria	Proteobacteria	Alphaproteobacteria	Rhodobacterales	Rhodobacteraceae	Roseovarius	Roseovarius nubinhibens	0	0	0	0	0	0	0	0	0	0	0	0	0	0	0	0	0	0	0	0	0	0	0	0	0	0	0	0	0	0	0	0	0	0	0	0	0	7.9	0	0	0	0
Roseovarius sp. TM1035	Bacteria	Proteobacteria	Alphaproteobacteria	Rhodobacterales	Rhodobacteraceae	Roseovarius	Roseovarius sp. TM1035	0	0	0	0	0	0	0	0	0	0	0	0	0	0	0	0	0	0	0	0	0	0	0	0	0	0	0	0	0	0	0	0	0	0	0	0	0	0	0	0	0	0
Rothia mucilaginosa	Bacteria	Actinobacteria	Actinobacteria	Micrococcales	Micrococcaceae	Rothia	Rothia mucilaginosa	0	0	0	0	0	0	0	0	0	0	0	0	0	0	0	0	0	0	0	0	0	0	0	0	0	0	0	0	0	0	0	0	0	0	0	0	0	0	0	0	0	0
Rubellimicrobium thermophilum	Bacteria	Proteobacteria	Alphaproteobacteria	Rhodobacterales	Rhodobacteraceae	Rubellimicrobium	Rubellimicrobium thermophilum	0	0	0	0	0	0	0	0	0	0	0	0	0	0	0	0	0	0	0	0	0	0	0	0	0	0	0	0	0	0	0	0	0	0	0	0	0	0	0	0	0	0
Rubrivivax_u_s	Bacteria	Proteobacteria	Betaproteobacteria	Burkholderiales	Burkholderiales_u_f	Rubrivivax	Rubrivivax_u_s	0	0	0	0	0	0	0	0	0	0	0	0	0	0	0	0	0	0	0	0	0	0	0	0	0	0	0	0	0	0	0	0	0	0	0	0	20.47	0	0	0	0	0
Ruegeria pomeroyi	Bacteria	Proteobacteria	Alphaproteobacteria	Rhodobacterales	Rhodobacteraceae	Ruegeria	Ruegeria pomeroyi	60.94	0	0	0	0	0	0	0	0	0	0	0	0	0	0	0	0	0	0	0	0	198.12	0	0	0	0	0	25.48	0	0	0	0	0	0	38.52	0	13.96	20.07	0	0	0	0
Ruegeria sp. R11	Bacteria	Proteobacteria	Alphaproteobacteria	Rhodobacterales	Rhodobacteraceae	Ruegeria	Ruegeria sp. R11	0	0	0	0	0	0	0	0	0	0	0	0	0	0	0	0	0	0	0	0	0	0	0	0	0	0	0	0	0	0	0	0	0	0	0	0	0	7.54	0	0	0	0
Ruminococcus bicirculans	Bacteria	Firmicutes	Clostridia	Clostridiales	Ruminococcaceae	Ruminococcus	Ruminococcus bicirculans	0	0	0	0	0	22.89	6.53	0	0	0	8.51	0	10.25	15.89	0	0	0	0	0	0	0	11.69	58.1	0	0	0	20.23	0	6.28	6.64	0	0	0	8.13	175.56	11.27	84.36	89.93	14.6	0	113.3	71.47
Ruminococcus bromii	Bacteria	Firmicutes	Clostridia	Clostridiales	Ruminococcaceae	Ruminococcus	Ruminococcus bromii	0	0	0	7.52	13.79	7.92	0	0	8.76	0	13.23	0	0	77.29	0	0	0	0	55.66	0	0	10.73	31.07	7.03	0	0	0	0	5.81	15.55	0	0	0	16.78	47.38	26.34	65.08	104.33	51.92	26.72	69.32	102.58
Ruminococcus callidus	Bacteria	Firmicutes	Clostridia	Clostridiales	Ruminococcaceae	Ruminococcus	Ruminococcus callidus	0	0	0	0	0	0	0	0	0	0	0	0	11.1	0	0	0	0	0	0	0	0	0	18.53	0	0	0	0	0	6.21	0	0	0	0	0	39.35	0	10.99	7.75	0	0	0	0
Ruminococcus flavefaciens	Bacteria	Firmicutes	Clostridia	Clostridiales	Ruminococcaceae	Ruminococcus	Ruminococcus flavefaciens	0	3.41	212.84	0	0	0	0	0	0	0	0	0	0	0	0	0	0	0	534.29	1.6	0	0	0	0	0	0	0	0	0	0	0	0	0	0	0	0	0	0	0	0	0	0
[Ruminococcus] gnavus	Bacteria	Firmicutes	Clostridia	Clostridiales	Lachnospiraceae	Blautia	[Ruminococcus] gnavus	0	0	0	0	0	0	0	0	0	0	0	0	0	0	0	0	0	0	0	0	0	0	0	0	0	0	0	0	0	0	0	0	0	0	6.25	0	0	0	0	0	0	14.07
Ruminococcus lactaris	Bacteria	Firmicutes	Clostridia	Clostridiales	Ruminococcaceae	Ruminococcus	Ruminococcus lactaris	0	19.91	35.32	0	0	0	0	0	0	0	0	0	0	0	0	0	0	0	25.74	93.04	23.75	0	11.17	0	0	0	0	0	0	0	0	0	0	0	6.29	0	5.4	6.56	19.04	13.42	11.72	4.33
Blautia obeum	Bacteria	Firmicutes	Clostridia	Clostridiales	Lachnospiraceae	Blautia	Blautia obeum	28.77	10.72	13.15	0	0	0	0	0	0	0	0	0	0	0	0	0	0	0	10.92	11.26	0	0	0	0	0	0	0	0	0	0	0	0	0	0	21.47	0	46.08	63.06	9.61	71.5	30.6	24.68
Ruminococcus_u_s	Bacteria	Firmicutes	Clostridia	Clostridiales	Ruminococcaceae	Ruminococcus	Ruminococcus_u_s	0	0	0	0	0	0	0	0	0	0	0	0	0	8.09	0	0	0	0	0	0	0	0	0	0	8.4	0	0	0	4.94	0	0	0	0	0	0	0	0	0	0	0	0	0
Ruminococcus sp. 5_1_39BFAA	Bacteria	Firmicutes	Clostridia	Clostridiales	Ruminococcaceae	Ruminococcus	Ruminococcus sp. 5_1_39BFAA	6.69	61.28	59.16	0	0	0	0	0	0	0	0	0	0	0	0	0	0	0	43.13	44.85	10.18	0	0	0	0	0	0	0	0	0	0	0	0	0	0	0	36.59	36.81	33.38	39.64	26.5	21.55
Ruminococcus sp. SR1/5	Bacteria	Firmicutes	Clostridia	Clostridiales	Ruminococcaceae	Ruminococcus	Ruminococcus sp. SR1/5	0	0	0	0	0	0	0	0	0	0	0	0	0	10	0	0	0	0	0	0	0	0	36.66	0	0	0	0	0	0	0	0	0	0	0	45.36	0	0	0	0	0	0	0
[Ruminococcus] torques	Bacteria	Firmicutes	Clostridia	Clostridiales	Lachnospiraceae	Blautia	[Ruminococcus] torques	13.99	18.67	17.86	0	0	0	0	0	0	0	0	0	0	18.49	0	0	0	0	16.68	13.62	0	0	0	0	0	0	0	0	0	0	0	0	0	0	35.05	0	18.19	19.66	8	74.69	5.83	0
Runella_u_s	Bacteria	Bacteroidetes	Cytophagia	Cytophagales	Cytophagaceae	Runella	Runella_u_s	0	0	0	0	0	0	0	0	0	0	0	0	0	0	0	0	0	0	0	0	0	0	0	0	0	0	0	0	0	0	0	0	0	0	0	0	0	0	0	0	0	0
SAR116 cluster alpha proteobacterium HIMB100	Bacteria	Proteobacteria	Alphaproteobacteria	Alphaproteobacteria_u_o	Alphaproteobacteria_u_f	Alphaproteobacteria_u_g	SAR116 cluster alpha proteobacterium HIMB100	0	0	0	0	0	0	0	0	0	0	0	0	0	0	0	0	0	0	0	0	0	0	0	0	0	0	0	0	0	0	0	0	0	0	0	0	0	0	0	0	22.03	0
SAR324 cluster bacterium JCVI-SC AAA005	Bacteria	Proteobacteria	Deltaproteobacteria	Deltaproteobacteria_u_o	Deltaproteobacteria_u_f	Deltaproteobacteria_u_g	SAR324 cluster bacterium JCVI-SC AAA005	0	0	0	0	0	0	0	0	0	0	0	0	0	0	0	0	0	0	0	0	0	0	0	0	0	0	0	0	0	0	0	0	0	0	0	0	83.14	354.7	295.24	486.67	757.46	248.33
SAR86 cluster bacterium SAR86D	Bacteria	Proteobacteria	Gammaproteobacteria	Gammaproteobacteria_u_o	Gammaproteobacteria_u_f	Gammaproteobacteria_u_g	SAR86 cluster bacterium SAR86D	0	0	0	0	0	0	0	0	0	0	0	0	0	0	0	0	0	0	0	0	0	0	0	0	0	0	0	0	0	0	0	0	0	0	0	0	0	0	0	12.06	12.49	0
SAR86 cluster bacterium SAR86E	Bacteria	Proteobacteria	Gammaproteobacteria	Gammaproteobacteria_u_o	Gammaproteobacteria_u_f	Gammaproteobacteria_u_g	SAR86 cluster bacterium SAR86E	0	0	0	0	0	0	0	0	0	0	0	0	0	0	0	0	0	0	0	0	0	0	0	0	0	0	0	0	0	0	0	0	0	0	0	0	73.29	17.41	62.73	250.3	894.86	412.51
Saccharomonospora_u_s	Bacteria	Actinobacteria	Actinobacteria	Pseudonocardiales	Pseudonocardiaceae	Saccharomonospora	Saccharomonospora_u_s	0	0	0	0	0	0	0	0	0	0	0	0	0	0	0	0	0	0	0	0	0	0	0	0	0	0	0	0	0	0	0	0	0	0	0	0	0	12.76	0	0	0	0
Saccharopolyspora_u_s	Bacteria	Actinobacteria	Actinobacteria	Pseudonocardiales	Pseudonocardiaceae	Saccharopolyspora	Saccharopolyspora_u_s	0	0	0	0	0	0	0	0	0	0	0	0	0	0	0	0	0	0	0	0	0	0	0	0	0	0	0	0	0	0	0	0	0	0	0	0	0	5.78	0	0	0	0
Saccharothrix_u_s	Bacteria	Actinobacteria	Actinobacteria	Pseudonocardiales	Pseudonocardiaceae	Saccharothrix	Saccharothrix_u_s	0	0	0	0	0	0	0	0	0	0	0	0	0	0	0	0	0	0	0	0	0	0	0	0	0	0	0	0	0	0	0	0	0	0	0	0	0	0	0	0	0	0
Salegentibacter sp. Hel_I_6	Bacteria	Bacteroidetes	Flavobacteriia	Flavobacteriales	Flavobacteriaceae	Salegentibacter	Salegentibacter sp. Hel_I_6	0	0	0	0	0	0	0	0	0	0	0	0	0	0	0	0	0	0	0	0	0	0	0	0	0	0	0	0	0	0	0	0	0	0	0	0	0	0	0	0	0	0
Salinicoccus_u_s	Bacteria	Firmicutes	Bacilli	Bacillales	Staphylococcaceae	Salinicoccus	Salinicoccus_u_s	0	0	0	0	25.13	0	0	0	0	0	0	0	0	0	0	0	0	0	0	0	0	14.64	0	0	0	0	0	0	0	0	0	0	0	0	0	0	0	0	41.18	0	19.94	8.84
Salinicoccus luteus	Bacteria	Firmicutes	Bacilli	Bacillales	Staphylococcaceae	Salinicoccus	Salinicoccus luteus	0	0	0	0	0	0	0	0	0	0	0	0	0	0	0	0	0	0	0	0	0	0	0	0	0	0	0	0	0	0	0	0	0	0	0	0	0	0	0	0	0	0
Salinicoccus roseus	Bacteria	Firmicutes	Bacilli	Bacillales	Staphylococcaceae	Salinicoccus	Salinicoccus roseus	0	0	0	0	0	0	0	0	0	0	0	0	0	0	0	0	0	0	0	0	0	0	0	0	0	0	0	0	0	0	0	0	0	0	0	0	0	0	0	0	0	0
Salinimicrobium_u_s	Bacteria	Bacteroidetes	Flavobacteriia	Flavobacteriales	Flavobacteriaceae	Salinimicrobium	Salinimicrobium_u_s	0	0	0	0	0	0	0	0	0	0	0	0	0	0	0	0	0	0	0	0	0	0	0	0	0	0	0	0	0	0	0	0	0	0	0	0	0	0	0	0	0	12.11
Salinisphaera_u_s	Bacteria	Proteobacteria	Gammaproteobacteria	Salinisphaerales	Salinisphaeraceae	Salinisphaera	Salinisphaera_u_s	0	0	0	0	0	0	0	0	0	0	0	0	0	0	0	0	0	0	0	0	0	0	0	0	0	0	0	0	0	0	0	0	0	0	0	0	16.26	70.42	0	8.45	9.73	0
Salinisphaera hydrothermalis	Bacteria	Proteobacteria	Gammaproteobacteria	Salinisphaerales	Salinisphaeraceae	Salinisphaera	Salinisphaera hydrothermalis	0	0	0	0	0	0	0	0	0	0	0	0	0	0	0	0	0	0	0	0	0	0	0	0	0	0	0	0	0	0	0	0	0	0	0	0	0	0	0	0	0	0
Salinisphaera shabanensis	Bacteria	Proteobacteria	Gammaproteobacteria	Salinisphaerales	Salinisphaeraceae	Salinisphaera	Salinisphaera shabanensis	0	0	0	0	0	0	0	0	0	0	0	0	0	0	0	0	0	0	0	0	0	0	0	0	0	0	0	0	0	0	0	0	0	0	0	0	0	0	0	0	0	0
Salinispora pacifica	Bacteria	Actinobacteria	Actinobacteria	Micromonosporales	Micromonosporaceae	Salinispora	Salinispora pacifica	0	0	0	0	0	0	0	0	0	0	0	0	0	0	0	0	0	0	0	0	0	0	0	0	0	0	0	0	0	0	0	0	0	0	0	0	0	0	3.68	0	0	0
Salmonella enterica	Bacteria	Proteobacteria	Gammaproteobacteria	Enterobacterales	Enterobacteriaceae	Salmonella	Salmonella enterica	0	0	0	0	0	0	0	0	0	0	0	0	10.62	48.75	0	0	3.94	0	0	0	0	0	0	0	0	0	0	0	2.59	4.5	0	0	0	0	0	0	0	0	0	0	0	0
Phaeodactylibacter xiamenensis	Bacteria	Bacteroidetes	Saprospiria	Saprospirales	Haliscomenobacteraceae	Phaeodactylibacter	Phaeodactylibacter xiamenensis	0	0	0	0	0	0	0	0	0	0	0	0	0	0	0	0	0	0	0	0	0	0	0	0	0	0	0	0	0	0	0	0	0	0	0	0	113.36	177.9	453.1	719.56	194.44	1095.36
Sediminibacterium_u_s	Bacteria	Bacteroidetes	Chitinophagia	Chitinophagales	Chitinophagaceae	Sediminibacterium	Sediminibacterium_u_s	0	0	0	0	0	0	0	0	0	0	0	0	0	0	0	0	0	0	0	0	0	0	0	0	0	0	0	0	0	9	0	0	0	0	0	0	0	0	0	0	0	0
Sediminimonas qiaohouensis	Bacteria	Proteobacteria	Alphaproteobacteria	Rhodobacterales	Rhodobacteraceae	Sediminimonas	Sediminimonas qiaohouensis	0	0	0	0	0	0	0	0	0	0	0	0	0	0	0	0	0	0	0	0	0	0	0	0	0	0	0	0	0	0	0	0	0	0	0	0	0	0	0	0	0	0
Segniliparus_u_s	Bacteria	Actinobacteria	Actinobacteria	Corynebacteriales	Segniliparaceae	Segniliparus	Segniliparus_u_s	0	0	0	0	0	0	0	0	0	0	0	0	0	0	0	0	0	0	0	0	0	0	0	0	0	0	0	0	0	0	0	0	0	0	11.02	0	8.58	7.85	6.27	4.4	9.49	4.76
Selenomonas_u_s	Bacteria	Firmicutes	Negativicutes	Selenomonadales	Selenomonadaceae	Selenomonas	Selenomonas_u_s	0	0	0	0	0	0	0	0	0	0	0	0	0	0	0	0	0	0	0	0	0	0	2.71	0	0	0	0	0	0	0	0	0	0	0	0	0	0	0	0	0	0	0
Serinicoccus_u_s	Bacteria	Actinobacteria	Actinobacteria	Micrococcales	Intrasporangiaceae	Serinicoccus	Serinicoccus_u_s	0	0	0	0	0	0	0	0	0	0	0	0	0	0	0	0	0	0	0	0	0	0	0	0	0	0	0	0	0	0	0	0	0	0	0	0	0	10.1	9.68	0	0	0
Serratia_u_s	Bacteria	Proteobacteria	Gammaproteobacteria	Enterobacterales	Yersiniaceae	Serratia	Serratia_u_s	0	0	0	0	0	0	0	0	0	0	0	0	0	0	0	0	0	0	0	0	0	0	0	0	0	0	0	0	0	0	0	0	0	0	0	0	0	0	0	0	0	0
Shewanella_u_s	Bacteria	Proteobacteria	Gammaproteobacteria	Alteromonadales	Shewanellaceae	Shewanella	Shewanella_u_s	6.07	0	0	25.7	0	0	0	0	13.59	4.3	0	0	0	0	0	0	0	0	0	0	0	0	0	0	19.08	0	0	17.49	16.31	204.97	6.15	0	1.57	0	15.44	7.31	1.97	0	0	1.65	0	7.15
Shewanella algae	Bacteria	Proteobacteria	Gammaproteobacteria	Alteromonadales	Shewanellaceae	Shewanella	Shewanella algae	87.72	0	0	0	0	0	0	0	0	0	8.63	0	0	0	0	0	0	0	0	0	0	0	0	16.12	0	0	0	0	0	0	0	0	0	0	0	0	0	15.14	0	0	0	0
Shewanella amazonensis	Bacteria	Proteobacteria	Gammaproteobacteria	Alteromonadales	Shewanellaceae	Shewanella	Shewanella amazonensis	115.9	0	0	0	0	0	0	0	0	0	0	0	0	0	0	0	0	0	0	0	0	0	0	0	0	0	0	16.17	0	0	0	0	0	0	0	0	0	0	0	0	0	0
Shewanella baltica	Bacteria	Proteobacteria	Gammaproteobacteria	Alteromonadales	Shewanellaceae	Shewanella	Shewanella baltica	0	0	0	0	0	0	0	0	0	0	0	0	0	0	0	0	0	0	0	0	0	0	0	0	0	0	0	0	0	0	0	0	0	0	0	0	0	0	0	0	0	11.22
Shewanella colwelliana	Bacteria	Proteobacteria	Gammaproteobacteria	Alteromonadales	Shewanellaceae	Shewanella	Shewanella colwelliana	0	0	0	0	0	0	0	0	0	9.74	0	0	0	0	0	0	0	17.91	0	0	0	0	0	0	0	0	0	0	0	0	7.63	24.49	0	82.96	477.11	8.53	0	0	0	0	0	0
Shewanella haliotis	Bacteria	Proteobacteria	Gammaproteobacteria	Alteromonadales	Shewanellaceae	Shewanella	Shewanella haliotis	27.49	0	0	0	0	0	0	0	0	0	0	0	0	0	0	0	0	0	0	0	0	0	0	14.58	0	0	0	0	0	0	0	0	0	0	0	0	0	12.02	0	0	0	0
Shewanella loihica	Bacteria	Proteobacteria	Gammaproteobacteria	Alteromonadales	Shewanellaceae	Shewanella	Shewanella loihica	65.1	0	0	0	0	0	0	0	0	0	0	0	0	0	0	0	0	0	0	0	0	0	0	0	0	0	0	0	0	10.73	0	0	0	0	0	0	0	0	0	0	0	0
Shewanella sp. 38A_GOM-205m	Bacteria	Proteobacteria	Gammaproteobacteria	Alteromonadales	Shewanellaceae	Shewanella	Shewanella sp. 38A_GOM-205m	77.45	0	0	0	0	0	0	0	0	0	6.89	0	0	0	0	0	0	0	0	0	0	5.48	0	424.01	0	0	0	0	0	0	0	0	0	0	0	0	0	13.57	0	0	0	0
Shewanella sp. cp20	Bacteria	Proteobacteria	Gammaproteobacteria	Alteromonadales	Shewanellaceae	Shewanella	Shewanella sp. cp20	0	0	0	0	0	0	0	0	0	0	0	0	0	0	0	0	0	0	0	0	0	0	0	0	0	0	0	0	0	0	0	0	0	0	0	0	0	0	0	0	0	0
Shigella_u_s	Bacteria	Proteobacteria	Gammaproteobacteria	Enterobacterales	Enterobacteriaceae	Shigella	Shigella_u_s	0	0	0	0	0	0	0	0	0	7.15	0	0	0	142.21	0	0	0	22.57	0	0	0	0	0	0	0	0	0	0	0	0	0	0	0	0	0	0	0	0	0	0	0	0
Shigella sp. SF-2015	Bacteria	Proteobacteria	Gammaproteobacteria	Enterobacterales	Enterobacteriaceae	Shigella	Shigella sp. SF-2015	0	0	0	0	0	0	0	0	0	0	0	0	11.84	68.01	0	0	0	11.65	0	0	0	0	0	0	0	0	0	0	0	0	0	0	0	0	0	0	0	0	0	0	0	0
Shigella dysenteriae	Bacteria	Proteobacteria	Gammaproteobacteria	Enterobacterales	Enterobacteriaceae	Shigella	Shigella dysenteriae	0	0	0	0	0	0	0	0	0	0	0	0	3.32	9.95	0	2.77	0	0	0	0	0	0	0	0	0	0	0	0	0	0	0	0	2.77	0	0	0	0	0	0	0	0	0
Shigella sonnei	Bacteria	Proteobacteria	Gammaproteobacteria	Enterobacterales	Enterobacteriaceae	Shigella	Shigella sonnei	0	0	0	0	0	0	0	0	0	0	28.81	0	31.64	231.89	0	0	0	0	0	0	0	0	0	0	0	0	0	0	0	0	0	0	11.2	0	0	0	0	0	0	0	0	0
Ruegeria lacuscaerulensis	Bacteria	Proteobacteria	Alphaproteobacteria	Rhodobacterales	Rhodobacteraceae	Ruegeria	Ruegeria lacuscaerulensis	0	0	0	0	0	0	0	0	0	0	0	0	0	0	0	0	0	0	0	0	0	0	0	0	0	0	0	0	0	0	0	0	0	0	0	0	0	0	0	0	0	0
Solimonas_u_s	Bacteria	Proteobacteria	Gammaproteobacteria	Nevskiales	Sinobacteraceae	Solimonas	Solimonas_u_s	0	0	0	0	0	0	0	0	0	0	0	0	0	0	0	0	0	0	0	0	0	0	0	0	0	0	0	0	0	0	0	0	0	0	0	0	3.39	12.49	0	2.26	0	0
Solirubrobacter_u_s	Bacteria	Actinobacteria	Thermoleophilia	Solirubrobacterales	Solirubrobacteraceae	Solirubrobacter	Solirubrobacter_u_s	0	0	0	0	0	0	0	0	0	0	0	0	0	0	0	0	0	0	0	0	0	0	0	0	0	0	0	0	0	0	0	0	0	0	6.7	0	29.92	58.14	46.11	14.05	16.7	12.97
Sorangium cellulosum	Bacteria	Proteobacteria	Deltaproteobacteria	Myxococcales	Polyangiaceae	Sorangium	Sorangium cellulosum	0	0	0	0	0	0	0	0	0	0	0	0	0	0	0	0	0	0	0	0	0	0	0	0	0	0	0	0	0	0	0	0	0	0	0	0	0	0	0	0	0	0
Sphaerochaeta_u_s	Bacteria	Spirochaetes	Spirochaetia	Spirochaetales	Spirochaetaceae	Sphaerochaeta	Sphaerochaeta_u_s	0	0	0	0	0	0	0	0	0	0	1722.58	0	0	0	0	0	0	0	0	0	0	0	0	0	0	0	0	0	0	0	0	0	0	0	0	0	116.67	0	0	0	0	0
Sphingobacteriaceae_u_s	Bacteria	Bacteroidetes	Sphingobacteriia	Sphingobacteriales	Sphingobacteriaceae	Sphingobacteriaceae_u_g	Sphingobacteriaceae_u_s	0	0	0	0	0	0	0	0	0	0	0	0	0	0	0	0	0	0	0	0	0	0	0	0	0	0	0	0	0	0	0	0	0	0	0	0	0	0	0	0	8.72	0
Sphingobium xenophagum	Bacteria	Proteobacteria	Alphaproteobacteria	Sphingomonadales	Sphingomonadaceae	Sphingobium	Sphingobium xenophagum	0	0	0	0	0	0	0	0	0	0	0	0	0	0	0	0	0	0	0	0	0	0	0	0	0	0	0	0	0	0	0	0	0	0	0	0	0	0	0	0	0	0
Sphingomonas_u_s	Bacteria	Proteobacteria	Alphaproteobacteria	Sphingomonadales	Sphingomonadaceae	Sphingomonas	Sphingomonas_u_s	0	0	0	0	0	0	0	0	0	0	0	0	0	0	0	0	0	0	0	0	0	0	0	0	0	0	0	0	0	0	0	0	0	0	0	0	0	0	0	0	0	0
Sphingomonas sp. Ant20	Bacteria	Proteobacteria	Alphaproteobacteria	Sphingomonadales	Sphingomonadaceae	Sphingomonas	Sphingomonas sp. Ant20	265.22	0	0	0	0	0	0	0	0	0	0	0	0	0	0	0	0	0	0	0	0	0	0	0	0	0	0	0	0	0	0	0	0	0	0	0	0	0	0	0	0	0
Sphingomonas sp. S17	Bacteria	Proteobacteria	Alphaproteobacteria	Sphingomonadales	Sphingomonadaceae	Sphingomonas	Sphingomonas sp. S17	0	0	0	0	0	0	0	0	0	0	0	0	0	0	0	0	0	0	0	0	0	0	0	0	0	0	0	0	0	0	0	0	0	0	0	0	0	0	0	0	0	0
Sphingopyxis_u_s	Bacteria	Proteobacteria	Alphaproteobacteria	Sphingomonadales	Sphingomonadaceae	Sphingopyxis	Sphingopyxis_u_s	0	0	0	0	0	0	0	0	0	0	0	0	0	0	0	0	0	0	0	0	0	0	0	0	0	0	0	0	0	0	0	0	0	0	0	0	2.85	4.25	2.24	0	0	0
Spiribacter_u_s	Bacteria	Proteobacteria	Gammaproteobacteria	Chromatiales	Ectothiorhodospiraceae	Spiribacter	Spiribacter_u_s	0	24.36	0	0	0	0	0	0	0	0	0	0	0	0	0	0	0	0	30.81	0	12.73	0	0	0	0	0	0	0	0	0	0	0	0	0	0	0	0	0	0	32.18	53.57	0
Spirosoma_u_s	Bacteria	Bacteroidetes	Cytophagia	Cytophagales	Cytophagaceae	Spirosoma	Spirosoma_u_s	0	0	0	0	0	0	0	0	0	0	0	0	0	0	0	0	0	0	0	0	0	0	0	0	0	0	0	0	0	0	0	0	0	0	0	0	0	0	0	9.08	0	0
Spongiibacter tropicus	Bacteria	Proteobacteria	Gammaproteobacteria	Cellvibrionales	Spongiibacteraceae	Spongiibacter	Spongiibacter tropicus	0	0	0	0	0	0	0	0	0	0	0	0	0	0	0	0	0	0	0	0	0	18.16	0	103.86	0	0	0	0	0	0	0	0	0	0	0	0	0	0	0	0	0	0
Staphylococcus_u_s	Bacteria	Firmicutes	Bacilli	Bacillales	Staphylococcaceae	Staphylococcus	Staphylococcus_u_s	0	0	0	0	0	5.12	0	0	0	0	0	0	0	0	0	4.17	0	0	0	0	0	0	0	0	0	0	0	1.38	0	0	0	0	0	0	0	0	0	0	2.54	0	0	0
Staphylococcus aureus	Bacteria	Firmicutes	Bacilli	Bacillales	Staphylococcaceae	Staphylococcus	Staphylococcus aureus	0	0	0	0	0	0	0	0	0	0	0	0	0	0	0	0	0	0	0	0	0	0	0	0	0	0	0	0	0	0	0	0	0	0	0	0	0	0	0	0	0	0
Staphylococcus epidermidis	Bacteria	Firmicutes	Bacilli	Bacillales	Staphylococcaceae	Staphylococcus	Staphylococcus epidermidis	0	0	0	0	0	0	0	0	0	0	0	0	0	0	0	0	0	0	0	0	0	0	0	0	0	0	0	0	0	0	0	0	0	0	0	0	0	0	0	0	0	0
Staphylococcus equorum	Bacteria	Firmicutes	Bacilli	Bacillales	Staphylococcaceae	Staphylococcus	Staphylococcus equorum	0	0	0	0	0	0	0	0	0	0	0	0	0	0	0	0	0	0	0	0	0	0	0	0	0	0	0	0	0	0	0	0	0	0	0	0	18.82	0	0	0	0	0
Stenotrophomonas_u_s	Bacteria	Proteobacteria	Gammaproteobacteria	Xanthomonadales	Xanthomonadaceae	Stenotrophomonas	Stenotrophomonas_u_s	0	0	0	0	0	0	0	0	0	0	0	0	0	0	0	0	0	0	0	0	0	0	0	0	0	0	0	0	0	0	0	0	0	0	0	0	0	0	0	0	0	0
Stenotrophomonas maltophilia	Bacteria	Proteobacteria	Gammaproteobacteria	Xanthomonadales	Xanthomonadaceae	Stenotrophomonas	Stenotrophomonas maltophilia	0	0	0	0	0	0	0	0	0	0	0	0	0	0	0	0	0	0	0	0	0	0	0	0	0	0	0	0	0	18.09	0	0	0	0	0	0	0	0	0	0	0	0
Streptacidiphilus_u_s	Bacteria	Actinobacteria	Actinobacteria	Streptomycetales	Streptomycetaceae	Streptacidiphilus	Streptacidiphilus_u_s	0	0	0	0	0	0	0	0	0	0	0	0	0	0	0	0	0	0	0	0	0	0	0	0	0	0	0	0	0	0	0	0	0	0	0	0	4.29	0	0	0	0	0
Streptococcus_u_s	Bacteria	Firmicutes	Bacilli	Lactobacillales	Streptococcaceae	Streptococcus	Streptococcus_u_s	0	4.45	83.83	0	0	4.57	0	0	0	0	10.96	0	0	0	0	0	0	0	0	0	3.86	0	0	0	1.9	1.91	0	0	0	0	0	0	0	0	0	0	10.32	90.69	11.02	1.56	0	19.82
Streptococcus anginosus	Bacteria	Firmicutes	Bacilli	Lactobacillales	Streptococcaceae	Streptococcus	Streptococcus anginosus	0	0	2.52	0	0	0	0	0	0	0	0	0	0	0	0	0	0	0	0	2.35	0	0	0	0	0	0	0	0	0	0	0	0	0	0	0	0	0	0	0	0	0	0
Streptococcus mitis	Bacteria	Firmicutes	Bacilli	Lactobacillales	Streptococcaceae	Streptococcus	Streptococcus mitis	0	0	0	0	0	0	0	0	0	0	0	0	0	0	0	0	0	0	0	0	0	0	0	0	0	0	0	0	0	0	0	0	0	0	0	0	0	0	0	37.25	0	0
Streptococcus parasanguinis	Bacteria	Firmicutes	Bacilli	Lactobacillales	Streptococcaceae	Streptococcus	Streptococcus parasanguinis	0	4.9	0	0	0	0	0	0	0	0	0	0	0	0	0	0	0	0	1.31	29.93	31.48	0	0	0	0	0	0	0	0	0	0	0	0	0	0	0	0	0	0	0	0	0
Streptococcus pneumoniae	Bacteria	Firmicutes	Bacilli	Lactobacillales	Streptococcaceae	Streptococcus	Streptococcus pneumoniae	0	0	0	0	0	0	0	0	0	0	0	0	0	0	0	0	0	0	0	0	0	0	0	0	0	0	0	0	0	0	0	0	0	0	0	0	0	0	0	0	0	1.08
Streptococcus salivarius	Bacteria	Firmicutes	Bacilli	Lactobacillales	Streptococcaceae	Streptococcus	Streptococcus salivarius	0	0	0	0	0	0	0	0	0	0	0	0	0	0	0	0	0	0	0	0	0	0	0	0	0	0	0	0	0	0	0	0	0	0	0	0	0	0	0	0	0	0
Streptococcus sp. HSISM1	Bacteria	Firmicutes	Bacilli	Lactobacillales	Streptococcaceae	Streptococcus	Streptococcus sp. HSISM1	0	0	0	0	0	0	0	0	0	0	0	0	0	0	0	0	0	0	0	27.47	25.75	0	0	0	0	0	0	0	0	0	0	0	0	0	0	0	0	0	0	0	0	0
Streptococcus thermophilus	Bacteria	Firmicutes	Bacilli	Lactobacillales	Streptococcaceae	Streptococcus	Streptococcus thermophilus	8.27	0	4.84	0	0	0	0	0	0	0	0	0	0	9.22	0	0	0	0	0	0	0	0	0	0	0	0	0	0	0	0	0	0	0	0	22.89	0	10.57	14.26	2.17	0	0	0
Streptomyces_u_s	Bacteria	Actinobacteria	Actinobacteria	Streptomycetales	Streptomycetaceae	Streptomyces	Streptomyces_u_s	0	0	0	0	0	0	0	0	0	0	0	0	0	0	0	0	0	0	0	0	0	0	0	0	0	0	0	0	0	0	0	0	0	0	0	0	0	0	0	0	0	0
Subdoligranulum_u_s	Bacteria	Firmicutes	Clostridia	Clostridiales	Ruminococcaceae	Subdoligranulum	Subdoligranulum_u_s	0	0	0	0	0	0	0	0	0	0	0	0	0	0	0	0	0	0	0	0	56.79	0	0	0	0	0	0	0	0	0	0	0	0	0	0	0	0	0	0	0	0	66.49
Subdoligranulum sp. 4_3_54A2FAA	Bacteria	Firmicutes	Clostridia	Clostridiales	Ruminococcaceae	Subdoligranulum	Subdoligranulum sp. 4_3_54A2FAA	0	29.46	7.97	0	0	0	0	0	0	0	0	0	0	0	0	0	0	0	13.34	11.9	0	0	0	0	0	0	0	0	0	0	0	0	0	0	8.13	0	0	0	0	7.97	0	0
Sulfitobacter_u_s	Bacteria	Proteobacteria	Alphaproteobacteria	Rhodobacterales	Rhodobacteraceae	Sulfitobacter	Sulfitobacter_u_s	0	0	0	0	0	0	0	0	0	0	0	0	0	0	0	0	0	0	0	0	0	0	0	0	0	0	0	0	0	0	0	0	0	0	0	0	0	9.82	0	0	0	0
Sulfitobacter mediterraneus	Bacteria	Proteobacteria	Alphaproteobacteria	Rhodobacterales	Rhodobacteraceae	Sulfitobacter	Sulfitobacter mediterraneus	0	0	0	0	0	0	0	0	0	0	0	0	0	0	0	0	0	0	0	0	0	0	0	0	0	0	0	0	0	0	0	0	0	0	0	0	0	0	0	0	0	0
Sulfobacillus_u_s	Bacteria	Firmicutes	Clostridia	Clostridiales	Clostridiales Family XVII. Incertae Sedis	Sulfobacillus	Sulfobacillus_u_s	0	0	0	0	0	0	0	4.41	0	0	0	0	0	0	0	0	0	0	0	0	0	0	0	0	6.34	0	0	0	0	0	0	0	0	0	4.41	0	20.72	103.83	64.12	30.58	34.99	4.42
Sulfurimonas_u_s	Bacteria	Proteobacteria	Epsilonproteobacteria	Campylobacterales	Helicobacteraceae	Sulfurimonas	Sulfurimonas_u_s	0	0	0	0	0	0	0	0	0	0	0	0	0	0	0	0	0	0	0	0	0	0	0	0	0	0	0	0	0	0	0	0	0	0	0	0	0	0	0	0	0	0
Sulfurospirillum_u_s	Bacteria	Proteobacteria	Epsilonproteobacteria	Campylobacterales	Campylobacteraceae	Sulfurospirillum	Sulfurospirillum_u_s	0	0	0	0	0	0	0	0	0	0	0	0	0	0	0	0	0	0	0	0	0	0	0	0	0	0	0	0	0	0	0	0	0	0	0	0	0	0	0	0	4.63	0
Sutterella wadsworthensis	Bacteria	Proteobacteria	Betaproteobacteria	Burkholderiales	Sutterellaceae	Sutterella	Sutterella wadsworthensis	0	1824.09	15.26	0	0	0	0	0	0	0	0	0	0	0	0	0	0	0	1247.77	850.23	439.46	0	0	0	0	0	0	0	0	0	0	0	0	0	0	0	0	10.77	0	0	0	0
Synechococcus elongatus	Bacteria	Cyanobacteria	Cyanobacteria_u_c	Synechococcales	Synechococcaceae	Synechococcus	Synechococcus elongatus	0	0	0	0	0	0	0	0	0	0	0	0	0	0	0	0	0	0	0	0	0	0	0	0	0	0	0	0	0	0	0	0	0	0	0	0	0	0	0	0	0	0
Synechococcus sp. CB0101	Bacteria	Cyanobacteria	Cyanobacteria_u_c	Synechococcales	Synechococcaceae	Synechococcus	Synechococcus sp. CB0101	0	0	0	1856.28	1061.17	658.82	0	0	0	0	0	0	0	0	0	0	0	0	0	0	0	12358.2	2145.99	587.41	0	0	12.45	0	0	0	0	0	0	0	0	0	0	41809.3	0	0	0	0
Synechococcus sp. CB0205	Bacteria	Cyanobacteria	Cyanobacteria_u_c	Synechococcales	Synechococcaceae	Synechococcus	Synechococcus sp. CB0205	0	0	0	0	0	0	0	0	30.24	372.94	1578.66	2011.05	0	0	0	0	0	0	0	58.53	57.11	0	0	0	174.71	0	0	267.58	3536.42	5326.72	0	0	0	0	0	0	22193.4	0	52144.6	30519.7	0	0
Synechococcus sp. RS9917	Bacteria	Cyanobacteria	Cyanobacteria_u_c	Synechococcales	Synechococcaceae	Synechococcus	Synechococcus sp. RS9917	9503.48	1479.15	560.5	0	0	0	0	0	0	0	0	0	0	0	0	0	0	0	684.62	0	0	0	0	0	0	0	0	0	0	0	0	0	0	0	0	0	0	0	0	0	0	0
Synechococcus sp. WH 7805	Bacteria	Cyanobacteria	Cyanobacteria_u_c	Synechococcales	Synechococcaceae	Synechococcus	Synechococcus sp. WH 7805	0	0	0	0	0	0	0	0	0	0	0	0	0	52.16	0	0	0	0	0	0	0	0	0	0	0	0	0	0	0	0	0	0	0	0	0	0	0	0	0	0	0	0
Synechococcus sp. WH 8016	Bacteria	Cyanobacteria	Cyanobacteria_u_c	Synechococcales	Synechococcaceae	Synechococcus	Synechococcus sp. WH 8016	0	0	0	0	0	0	0	0	0	0	0	0	123.85	0	1993.27	105.74	99.39	922.1	0	0	0	0	0	0	0	0	0	0	0	0	39665.4	12335.7	17658.7	856.45	2131.87	106.7	0	0	0	0	22737.7	9508.73
Synechocystis sp. PCC 6803	Bacteria	Cyanobacteria	Cyanobacteria_u_c	Synechococcales	Merismopediaceae	Synechocystis	Synechocystis sp. PCC 6803	52.61	10.78	11.61	0	0	0	0	0	0	3.45	0	2.84	0	0	0	0	0	0	0	0	0	41.29	0	7.62	0	0	0	15.07	24.49	51.45	0	0	0	0	0	0	64.43	33.72	84.21	155.51	30.58	25.48
Synergistes sp. 3_1_syn1	Bacteria	Synergistetes	Synergistia	Synergistales	Synergistaceae	Synergistes	Synergistes sp. 3_1_syn1	0	0	0	0	0	0	0	0	0	0	0	0	0	0	0	0	0	0	0	0	0	0	0	0	0	0	0	0	0	0	0	0	0	0	0	0	0	0	0	0	0	0
Taylorella_u_s	Bacteria	Proteobacteria	Betaproteobacteria	Burkholderiales	Alcaligenaceae	Taylorella	Taylorella_u_s	0	0	0	0	0	0	0	0	0	0	0	0	0	0	0	0	0	0	0	0	0	0	0	0	0	0	0	0	0	0	0	0	0	0	0	0	0	68.85	0	0	0	0
Tenacibaculum_u_s	Bacteria	Bacteroidetes	Flavobacteriia	Flavobacteriales	Flavobacteriaceae	Tenacibaculum	Tenacibaculum_u_s	0	0	0	0	0	0	0	0	0	0	0	0	0	0	0	0	0	0	0	0	0	0	0	0	0	0	0	0	0	0	0	0	0	0	40.09	0	0	19.21	5.95	7.77	13.38	0
Terrisporobacter_u_s	Bacteria	Firmicutes	Clostridia	Clostridiales	Peptostreptococcaceae	Terrisporobacter	Terrisporobacter_u_s	0	13.54	0	0	0	0	0	0	0	0	0	0	0	0	0	0	0	0	25.71	0	0	0	0	0	0	0	0	0	0	0	0	0	0	0	0	0	0	0	0	0	0	0
Thalassobacter_u_s	Bacteria	Proteobacteria	Alphaproteobacteria	Rhodobacterales	Rhodobacteraceae	Thalassobacter	Thalassobacter_u_s	0	0	0	0	0	0	0	0	0	0	0	0	0	0	0	0	0	0	0	0	0	0	0	0	0	0	0	0	0	0	0	0	0	0	0	0	0	52.5	0	0	0	0
Thalassobaculum salexigens	Bacteria	Proteobacteria	Alphaproteobacteria	Rhodospirillales	Rhodospirillaceae	Thalassobaculum	Thalassobaculum salexigens	0	0	0	0	0	0	0	0	0	0	0	0	0	0	0	0	0	0	0	0	0	0	0	0	0	0	0	0	0	0	0	0	0	0	0	0	53.22	13.81	16.87	6.68	0	0
Thalassospira_u_s	Bacteria	Proteobacteria	Alphaproteobacteria	Rhodospirillales	Rhodospirillaceae	Thalassospira	Thalassospira_u_s	0	0	0	0	0	0	0	0	0	0	0	0	0	0	0	0	0	0	0	0	0	0	0	0	0	0	0	0	0	0	0	0	0	0	0	0	3.61	2.33	2.85	2.79	3.24	0
Thauera_u_s	Bacteria	Proteobacteria	Betaproteobacteria	Rhodocyclales	Zoogloeaceae	Thauera	Thauera_u_s	0	0	0	0	0	0	0	0	0	0	0	0	0	0	0	0	0	0	0	0	0	0	0	0	0	0	0	0	0	0	0	0	0	0	0	0	0	11.79	0	0	0	0
Thaumarchaeota archaeon SCGC AAA282-K18	Archaea	Thaumarchaeota	Thaumarchaeota_u_c	Thaumarchaeota_u_o	Thaumarchaeota_u_f	Thaumarchaeota_u_g	Thaumarchaeota archaeon SCGC AAA282-K18	0	0	0	0	0	0	0	0	0	0	0	0	0	0	0	0	0	0	0	0	0	0	0	0	0	0	0	0	0	0	0	0	0	0	0	0	0	0	8.09	15.89	0	0
Thermaerobacter_u_s	Bacteria	Firmicutes	Clostridia	Clostridiales	Clostridiales Family XVII. Incertae Sedis	Thermaerobacter	Thermaerobacter_u_s	0	0	0	0	0	0	0	0	0	0	0	0	0	0	0	0	0	0	0	0	0	0	0	0	0	0	0	0	0	0	0	0	0	0	0	0	0	0	8.48	0	0	0
Thermoanaerobacterium_u_s	Bacteria	Firmicutes	Clostridia	Thermoanaerobacterales	Thermoanaerobacterales Family III. Incertae Sedis	Thermoanaerobacterium	Thermoanaerobacterium_u_s	0	0	0	0	0	0	0	0	0	0	0	0	0	0	0	0	0	0	0	7.7	0	0	0	0	0	0	0	0	0	0	0	0	0	0	0	0	0	0	0	0	0	0
Thermodesulfovibrio_u_s	Bacteria	Nitrospirae	Nitrospira	Nitrospirales	Nitrospiraceae	Thermodesulfovibrio	Thermodesulfovibrio_u_s	0	0	0	0	0	0	0	0	0	0	0	0	0	0	0	0	0	0	0	0	0	0	0	0	0	0	0	0	0	0	0	0	0	0	0	0	0	0	25.29	69.18	37.71	37.26
Thermus scotoductus	Bacteria	Deinococcus-Thermus	Deinococci	Thermales	Thermaceae	Thermus	Thermus scotoductus	0	0	0	0	0	0	0	0	0	0	0	0	0	0	0	0	0	0	0	0	0	0	0	0	0	0	0	0	0	0	0	0	0	0	0	0	0	0	0	0	0	0
Thiomicrospira_u_s	Bacteria	Proteobacteria	Gammaproteobacteria	Thiotrichales	Piscirickettsiaceae	Thiomicrospira	Thiomicrospira_u_s	0	0	0	0	0	0	0	0	0	0	0	0	0	0	0	0	0	0	0	0	0	0	0	0	0	0	0	0	0	0	0	0	0	0	0	0	0	0	0	2.87	0	0
Thioalkalivibrio_u_s	Bacteria	Proteobacteria	Gammaproteobacteria	Chromatiales	Ectothiorhodospiraceae	Thioalkalivibrio	Thioalkalivibrio_u_s	0	0	0	0	0	0	0	0	0	0	0	0	0	0	0	0	0	0	0	0	0	0	0	0	0	0	0	0	0	0	0	0	0	0	0	0	15.03	53.7	33.24	15.16	7.38	0
Thioalkalivibrio sulfidiphilus	Bacteria	Proteobacteria	Gammaproteobacteria	Chromatiales	Ectothiorhodospiraceae	Thioalkalivibrio	Thioalkalivibrio sulfidiphilus	0	0	0	0	0	0	0	0	0	0	0	0	0	0	0	0	0	0	0	0	0	0	0	0	0	0	0	0	0	0	0	0	0	0	0	0	0	0	0	0	0	0
Thiobacillus_u_s	Bacteria	Proteobacteria	Betaproteobacteria	Nitrosomonadales	Thiobacillaceae	Thiobacillus	Thiobacillus_u_s	0	0	0	0	0	0	0	0	0	0	0	0	0	0	0	0	0	0	0	0	0	0	0	0	0	0	0	0	0	0	0	0	0	0	0	0	12.09	0	0	0	0	0
Thiobacillus denitrificans	Bacteria	Proteobacteria	Betaproteobacteria	Nitrosomonadales	Thiobacillaceae	Thiobacillus	Thiobacillus denitrificans	0	0	0	0	0	0	0	0	0	0	0	0	0	0	0	0	0	0	0	0	0	0	0	0	0	0	0	0	0	0	0	0	0	0	0	0	0	0	0	0	0	0
Thiocapsa marina	Bacteria	Proteobacteria	Gammaproteobacteria	Chromatiales	Chromatiaceae	Thiocapsa	Thiocapsa marina	0	0	0	0	0	0	0	0	0	0	0	0	0	0	0	0	0	0	0	0	0	0	0	0	0	0	0	0	0	0	0	0	0	0	0	0	0	0	0	0	0	0
Thioclava_u_s	Bacteria	Proteobacteria	Alphaproteobacteria	Rhodobacterales	Rhodobacteraceae	Thioclava	Thioclava_u_s	0	0	0	0	0	0	0	0	0	0	0	0	0	0	0	0	0	0	0	0	0	0	0	0	0	0	0	0	0	0	0	0	0	0	4.73	0	19.06	32.15	11.19	0	10.64	0
Thioclava pacifica	Bacteria	Proteobacteria	Alphaproteobacteria	Rhodobacterales	Rhodobacteraceae	Thioclava	Thioclava pacifica	0	0	0	0	0	0	0	0	0	0	0	0	0	0	0	0	0	0	0	0	0	0	0	0	0	0	0	0	0	0	0	0	0	0	0	0	0	0	0	0	0	0
Thioclava atlantica	Bacteria	Proteobacteria	Alphaproteobacteria	Rhodobacterales	Rhodobacteraceae	Thioclava	Thioclava atlantica	0	0	0	0	0	0	0	0	0	0	0	0	0	0	0	0	0	0	0	0	0	0	0	0	0	0	0	0	0	0	0	0	0	0	0	0	0	0	0	0	0	0
Thiomicrorhabdus_u_s	Bacteria	Proteobacteria	Gammaproteobacteria	Thiotrichales	Piscirickettsiaceae	Thiomicrorhabdus	Thiomicrorhabdus_u_s	0	0	0	0	0	0	0	0	0	0	0	0	0	0	0	0	0	0	0	0	0	0	0	0	0	0	0	0	0	0	0	0	0	0	0	0	0	0	9.72	0	105.59	4.57
Thiomicrorhabdus sp. Kp2	Bacteria	Proteobacteria	Gammaproteobacteria	Thiotrichales	Piscirickettsiaceae	Thiomicrorhabdus	Thiomicrorhabdus sp. Kp2	0	0	0	0	0	0	0	0	0	0	0	0	0	0	0	0	0	0	0	0	0	0	0	0	0	0	0	0	0	0	0	0	0	0	0	0	0	0	0	0	0	0
Thiomonas_u_s	Bacteria	Proteobacteria	Betaproteobacteria	Burkholderiales	Burkholderiales_u_f	Thiomonas	Thiomonas_u_s	0	0	0	0	0	0	0	0	0	0	0	0	0	0	0	0	0	0	0	0	0	0	0	0	0	0	0	0	0	0	0	0	0	0	0	0	39.14	64.12	9.25	0	5.03	0
Tolumonas_u_s	Bacteria	Proteobacteria	Gammaproteobacteria	Aeromonadales	Aeromonadaceae	Tolumonas	Tolumonas_u_s	0	0	0	0	0	0	0	0	0	0	0	0	0	0	0	0	0	0	0	0	0	0	0	0	0	0	0	0	0	0	0	0	0	0	0	0	0	7.86	0	0	0	0
Treponema_u_s	Bacteria	Spirochaetes	Spirochaetia	Spirochaetales	Spirochaetaceae	Treponema	Treponema_u_s	0	0	0	0	0	0	0	0	0	0	36.35	0	0	0	0	0	0	0	0	0	0	0	0	0	0	0	0	0	0	0	0	0	0	0	0	0	0	0	0	0	0	0
Tsukamurella_u_s	Bacteria	Actinobacteria	Actinobacteria	Corynebacteriales	Tsukamurellaceae	Tsukamurella	Tsukamurella_u_s	0	0	0	0	0	0	0	0	0	0	0	0	0	0	0	0	0	0	0	0	0	0	0	0	0	0	0	0	0	0	0	0	0	0	0	0	0	0	0	0	0	0
Tyzzerella nexilis	Bacteria	Firmicutes	Clostridia	Clostridiales	Lachnospiraceae	Tyzzerella	Tyzzerella nexilis	0	0	0	0	0	0	0	0	0	0	0	0	0	0	0	0	0	0	0	0	0	0	0	0	0	0	0	0	0	0	0	0	0	0	0	0	0	0	0	0	0	0
Variovorax paradoxus	Bacteria	Proteobacteria	Betaproteobacteria	Burkholderiales	Comamonadaceae	Variovorax	Variovorax paradoxus	0	0	0	0	0	0	0	0	0	0	0	0	0	0	0	0	0	0	0	0	0	0	0	0	0	0	0	0	0	0	0	0	0	0	0	0	3.42	0	19.3	0	0	0
Veillonella_u_s	Bacteria	Firmicutes	Negativicutes	Veillonellales	Veillonellaceae	Veillonella	Veillonella_u_s	0	0	0	0	0	0	0	0	0	0	0	0	0	0	0	0	0	0	0	0	0	0	0	0	0	0	0	0	0	0	0	0	0	0	0	0	6.09	0	0	0	0	0
Verminephrobacter_u_s	Bacteria	Proteobacteria	Betaproteobacteria	Burkholderiales	Comamonadaceae	Verminephrobacter	Verminephrobacter_u_s	0	0	0	0	0	0	0	0	0	0	0	0	0	0	0	0	0	0	0	0	0	0	0	0	0	0	0	0	0	0	0	0	0	0	0	0	5.76	2.29	3.1	0	0	0
Verrucomicrobia_u_s	Bacteria	Verrucomicrobia	Verrucomicrobia_u_c	Verrucomicrobia_u_o	Verrucomicrobia_u_f	Verrucomicrobia_u_g	Verrucomicrobia_u_s	0	0	0	0	0	0	0	0	0	0	0	0	0	0	0	0	0	0	0	0	0	0	0	0	0	0	0	0	0	0	0	0	0	0	0	0	0	0	6.63	9.26	0	0
Verrucomicrobia bacterium SCGC AAA164-A08	Bacteria	Verrucomicrobia	Verrucomicrobia_u_c	Verrucomicrobia_u_o	Verrucomicrobia_u_f	Verrucomicrobia_u_g	Verrucomicrobia bacterium SCGC AAA164-A08	0	0	0	0	0	0	0	0	0	0	0	0	0	0	0	0	0	0	0	0	0	0	0	0	0	0	0	0	0	0	0	0	0	0	0	0	0	0	25.37	15.05	12.12	0
Verrucomicrobia bacterium SCGC AAA164-B23	Bacteria	Verrucomicrobia	Verrucomicrobia_u_c	Verrucomicrobia_u_o	Verrucomicrobia_u_f	Verrucomicrobia_u_g	Verrucomicrobia bacterium SCGC AAA164-B23	0	0	0	0	0	0	4.56	0	0	0	6.29	0	0	0	0	0	5.41	6.9	0	0	0	0	0	0	0	0	0	5.27	8.76	0	0	0	0	2.09	22.25	0	0	0	0	0	0	0
Verrucomicrobia bacterium SCGC AAA164-E04	Bacteria	Verrucomicrobia	Verrucomicrobia_u_c	Verrucomicrobia_u_o	Verrucomicrobia_u_f	Verrucomicrobia_u_g	Verrucomicrobia bacterium SCGC AAA164-E04	0	0	0	0	0	0	0	0	0	0	0	0	0	0	0	0	0	0	0	0	0	0	0	0	0	0	0	0	0	0	0	0	0	0	0	0	0	0	0	0	29.03	0
Verrucomicrobia bacterium SCGC AAA164-I21	Bacteria	Verrucomicrobia	Verrucomicrobia_u_c	Verrucomicrobia_u_o	Verrucomicrobia_u_f	Verrucomicrobia_u_g	Verrucomicrobia bacterium SCGC AAA164-I21	0	0	0	0	0	0	0	0	0	9.36	15.41	0	0	0	0	0	0	0	0	0	0	0	0	0	0	0	0	0	0	0	0	0	0	0	44.41	0	75.26	7.21	40.96	12.23	34.09	19.48
Verrucomicrobia bacterium SCGC AAA164-N20	Bacteria	Verrucomicrobia	Verrucomicrobia_u_c	Verrucomicrobia_u_o	Verrucomicrobia_u_f	Verrucomicrobia_u_g	Verrucomicrobia bacterium SCGC AAA164-N20	0	0	0	0	0	0	0	0	0	0	0	0	0	0	0	0	0	0	0	0	0	0	0	0	0	0	0	0	0	0	0	0	0	0	0	0	0	0	0	0	17.61	6.28
Verrucomicrobia bacterium SCGC AAA164-P11	Bacteria	Verrucomicrobia	Verrucomicrobia_u_c	Verrucomicrobia_u_o	Verrucomicrobia_u_f	Verrucomicrobia_u_g	Verrucomicrobia bacterium SCGC AAA164-P11	0	0	0	0	0	0	0	0	0	0	0	0	0	0	0	0	0	4.9	0	0	0	0	0	0	0	0	0	0	0	0	0	0	0	0	24.12	0	0	4.9	0	0	5.24	0
Verrucomicrobia bacterium SCGC AAA168-F10	Bacteria	Verrucomicrobia	Verrucomicrobia_u_c	Verrucomicrobia_u_o	Verrucomicrobia_u_f	Verrucomicrobia_u_g	Verrucomicrobia bacterium SCGC AAA168-F10	0	0	0	0	0	0	0	0	0	0	0	0	0	0	0	0	0	0	0	0	0	0	0	0	0	0	0	0	0	0	0	0	0	0	0	0	1867.69	161.57	146.36	510.72	709.49	84.8
Verrucomicrobia bacterium SCGC AAA300-K03	Bacteria	Verrucomicrobia	Verrucomicrobia_u_c	Verrucomicrobia_u_o	Verrucomicrobia_u_f	Verrucomicrobia_u_g	Verrucomicrobia bacterium SCGC AAA300-K03	0	0	0	0	0	0	0	0	0	0	0	0	0	0	0	0	0	0	0	0	0	0	0	0	0	0	0	0	0	0	0	0	0	0	0	0	0	5.03	6.21	18.6	100.5	6.55
Verrucomicrobia bacterium SCGC AAA300-N18	Bacteria	Verrucomicrobia	Verrucomicrobia_u_c	Verrucomicrobia_u_o	Verrucomicrobia_u_f	Verrucomicrobia_u_g	Verrucomicrobia bacterium SCGC AAA300-N18	0	0	0	0	0	0	0	0	0	0	0	0	0	0	0	0	0	0	0	0	0	0	0	0	0	0	0	0	0	0	0	0	0	0	0	0	0	0	10.56	15.84	52.3	0
Verrucomicrobia bacterium SCGC AAA300-O17	Bacteria	Verrucomicrobia	Verrucomicrobia_u_c	Verrucomicrobia_u_o	Verrucomicrobia_u_f	Verrucomicrobia_u_g	Verrucomicrobia bacterium SCGC AAA300-O17	0	0	0	0	0	0	0	0	0	0	0	0	0	0	0	0	0	0	0	0	0	0	0	0	0	0	0	0	0	0	0	0	0	0	0	0	0	0	4.75	11.71	49.04	0
Verrucomicrobium_u_s	Bacteria	Verrucomicrobia	Verrucomicrobiae	Verrucomicrobiales	Verrucomicrobiaceae	Verrucomicrobium	Verrucomicrobium_u_s	0	0	0	0	0	0	0	0	0	0	0	0	0	0	0	0	0	0	0	0	0	0	0	0	0	0	0	0	0	0	0	0	0	0	0	0	33.95	10.68	21.25	6.98	10.47	0
Vibrio parahaemolyticus	Bacteria	Proteobacteria	Gammaproteobacteria	Vibrionales	Vibrionaceae	Vibrio	Vibrio parahaemolyticus	71.93	0	0	0	0	0	0	0	0	155.48	0	0	0	0	0	10.22	7.85	0	0	0	0	0	0	0	65.33	13.14	3.27	602.49	1445.38	2451.44	87.4	30.45	15.04	8.22	11.58	0	0	0	0	0	0	0
Vibrio oreintalis group	Bacteria	Proteobacteria	Gammaproteobacteria	Vibrionales	Vibrionaceae	Vibrio	Vibrio oreintalis group	36.32	0	0	0	0	0	0	0	0	0	0	0	0	0	0	0	0	0	0	0	0	0	0	0	28.4	0	0	0	0	0	0	0	0	0	0	0	0	0	0	0	0	0
Vibrio_u_s	Bacteria	Proteobacteria	Gammaproteobacteria	Vibrionales	Vibrionaceae	Vibrio	Vibrio_u_s	72.77	58.79	0	0	0	0	0	10.45	66.51	46.22	529.62	31.3	0	0	20.08	15.21	41.48	55.27	0	388.03	0	0	0	17.39	32.34	517.99	56.18	60.3	28.64	43.65	31.98	0	0	349.46	16.77	0	11.09	8.3	4.29	3.11	6.37	0
Vibrio harveyi group	Bacteria	Proteobacteria	Gammaproteobacteria	Vibrionales	Vibrionaceae	Vibrio	Vibrio harveyi group	0	0	0	0	0	0	0	0	0	0	0	0	0	0	0	0	0	0	0	0	0	0	0	0	0	0	0	9.83	0	16.07	0	0	0	0	0	0	0	0	0	0	7.52	0
Vibrio anguillarum	Bacteria	Proteobacteria	Gammaproteobacteria	Vibrionales	Vibrionaceae	Vibrio	Vibrio anguillarum	16.53	0	0	18.42	0	0	0	13.77	0	484.25	30.86	0	0	0	0	0	0	0	0	0	0	0	0	0	86.67	0	0	0	0	9.16	9.64	0	0	0	7174.79	0	0	0	0	0	0	0
Vibrio albensis	Bacteria	Proteobacteria	Gammaproteobacteria	Vibrionales	Vibrionaceae	Vibrio	Vibrio albensis	0	0	0	0	0	0	0	0	0	0	0	0	0	0	0	0	0	0	0	0	0	0	0	0	0	0	0	0	0	0	0	0	0	0	0	0	0	0	0	0	0	0
Vibrio alginolyticus	Bacteria	Proteobacteria	Gammaproteobacteria	Vibrionales	Vibrionaceae	Vibrio	Vibrio alginolyticus	0	0	0	0	0	0	0	0	0	0	0	0	0	0	0	0	0	30.75	0	92.35	0	0	0	0	0	0	0	6.44	0	31.62	0	0	0	6.73	0	0	0	0	0	0	0	0
Vibrio brasiliensis	Bacteria	Proteobacteria	Gammaproteobacteria	Vibrionales	Vibrionaceae	Vibrio	Vibrio brasiliensis	177.51	0	0	0	0	0	0	0	14.38	51.81	0	0	0	0	0	0	0	0	0	0	0	0	0	0	47.16	0	0	27.01	12.19	45.04	0	0	0	0	0	0	0	0	0	0	0	0
Vibrio campbellii	Bacteria	Proteobacteria	Gammaproteobacteria	Vibrionales	Vibrionaceae	Vibrio	Vibrio campbellii	0	0	0	0	0	0	0	0	0	162.71	0	0	0	0	0	0	0	0	0	0	0	0	0	0	0	0	0	6.12	5.09	67.24	0	0	0	0	0	0	0	0	0	0	0	0
Vibrio caribbeanicus	Bacteria	Proteobacteria	Gammaproteobacteria	Vibrionales	Vibrionaceae	Vibrio	Vibrio caribbeanicus	0	0	0	0	0	0	0	0	0	9.59	0	0	0	0	0	0	0	0	0	0	0	0	0	0	0	0	0	0	0	0	0	0	0	0	0	0	0	0	0	0	0	0
Vibrio cholerae	Bacteria	Proteobacteria	Gammaproteobacteria	Vibrionales	Vibrionaceae	Vibrio	Vibrio cholerae	25.34	0	0	36.36	0	0	0	0	0	55.24	0	0	0	0	0	0	0	0	0	0	0	60.59	0	6.37	97.7	0	0	6.54	27.82	24.48	0	8.92	0	0	17.89	0	0	34.59	0	14.06	4.24	0
Vibrio crassostreae	Bacteria	Proteobacteria	Gammaproteobacteria	Vibrionales	Vibrionaceae	Vibrio	Vibrio crassostreae	0	0	0	0	0	0	0	0	0	0	0	0	0	0	0	0	0	0	0	0	0	0	0	0	0	0	0	0	0	0	0	0	0	0	11.6	0	0	0	0	0	5.07	0
Vibrio cyclitrophicus	Bacteria	Proteobacteria	Gammaproteobacteria	Vibrionales	Vibrionaceae	Vibrio	Vibrio cyclitrophicus	0	0	0	0	0	0	0	22.61	251.14	0	0	0	0	0	0	0	0	0	0	0	0	0	0	0	0	0	0	0	0	0	11.21	0	0	0	85.68	0	0	0	0	0	0	0
Vibrio diazotrophicus	Bacteria	Proteobacteria	Gammaproteobacteria	Vibrionales	Vibrionaceae	Vibrio	Vibrio diazotrophicus	175.54	0	0	98.12	0	0	0	0	17.38	0	32.12	0	0	0	0	0	0	0	0	0	0	0	0	15.52	212.31	0	0	0	154.35	419.3	0	0	0	0	0	0	0	0	0	0	0	0
Vibrio fluvialis	Bacteria	Proteobacteria	Gammaproteobacteria	Vibrionales	Vibrionaceae	Vibrio	Vibrio fluvialis	3018.52	0	0	11.11	219.11	0	6.99	0	235.01	0	0	0	0	0	0	0	0	0	0	17.11	0	24.71	0	7.61	2155.5	0	0	59.34	1768.71	2324.92	0	0	0	0	0	0	0	0	0	0	0	0
Vibrio fortis	Bacteria	Proteobacteria	Gammaproteobacteria	Vibrionales	Vibrionaceae	Vibrio	Vibrio fortis	0	0	0	0	0	0	0	0	0	0	0	0	0	0	0	0	0	0	0	0	0	0	0	0	0	0	0	0	0	0	0	0	0	0	0	0	0	0	0	25.89	0	0
Vibrio furnissii	Bacteria	Proteobacteria	Gammaproteobacteria	Vibrionales	Vibrionaceae	Vibrio	Vibrio furnissii	4132.05	0	0	6.85	0	24.1	5.34	0	289.28	0	0	0	0	0	0	0	0	0	0	5.26	0	10.53	0	5.76	6937.4	5.08	0	429.69	2755.81	3458.91	0	0	0	0	0	0	0	0	0	0	0	0
Vibrio harveyi	Bacteria	Proteobacteria	Gammaproteobacteria	Vibrionales	Vibrionaceae	Vibrio	Vibrio harveyi	0	0	0	0	0	0	0	0	0	9575.24	0	0	0	0	0	0	0	0	0	0	0	0	5.61	0	9.47	0	0	16.37	22.92	40.1	0	0	0	0	0	0	0	0	0	0	0	0
Vibrio jasicida	Bacteria	Proteobacteria	Gammaproteobacteria	Vibrionales	Vibrionaceae	Vibrio	Vibrio jasicida	0	0	0	0	0	0	0	0	0	140.64	0	484.19	0	0	0	0	0	0	0	0	0	0	0	0	0	0	0	0	0	24.7	0	0	0	0	0	0	0	0	0	0	0	0
Vibrio kanaloae	Bacteria	Proteobacteria	Gammaproteobacteria	Vibrionales	Vibrionaceae	Vibrio	Vibrio kanaloae	0	0	0	0	0	0	0	0	0	0	0	0	0	0	0	0	0	0	0	0	0	0	0	0	0	0	0	0	0	0	0	0	0	0	0	0	0	0	0	0	0	0
Vibrio mimicus	Bacteria	Proteobacteria	Gammaproteobacteria	Vibrionales	Vibrionaceae	Vibrio	Vibrio mimicus	0	0	0	0	0	0	0	0	0	0	0	0	0	0	0	0	0	0	0	0	0	0	0	0	0	0	0	0	10.27	10.5	0	0	0	0	16.89	0	0	0	0	0	0	0
Vibrio navarrensis	Bacteria	Proteobacteria	Gammaproteobacteria	Vibrionales	Vibrionaceae	Vibrio	Vibrio navarrensis	16.06	0	0	0	0	0	0	0	0	0	0	0	0	0	0	0	0	0	0	0	0	0	0	0	0	0	0	0	0	184.34	0	0	0	0	0	0	0	14.12	0	0	0	0
Vibrio ordalii	Bacteria	Proteobacteria	Gammaproteobacteria	Vibrionales	Vibrionaceae	Vibrio	Vibrio ordalii	0	0	0	0	0	0	0	29.72	0	0	0	0	0	0	0	0	0	0	0	0	0	0	0	0	63.25	0	0	0	0	18.84	16.9	0	0	0	7780.41	0	0	0	0	0	0	0
Vibrio orientalis	Bacteria	Proteobacteria	Gammaproteobacteria	Vibrionales	Vibrionaceae	Vibrio	Vibrio orientalis	0	0	0	0	0	0	0	0	0	0	0	0	0	0	0	0	0	0	0	0	0	0	0	0	0	0	0	0	0	0	0	0	0	0	0	0	0	0	0	0	0	0
Vibrio owensii	Bacteria	Proteobacteria	Gammaproteobacteria	Vibrionales	Vibrionaceae	Vibrio	Vibrio owensii	0	0	0	0	0	0	0	0	57.91	119.3	0	0	0	0	0	0	0	0	0	0	0	0	0	0	0	0	0	8.64	0	134.17	0	0	0	0	0	0	0	0	0	4.11	0	0
Vibrio pacinii	Bacteria	Proteobacteria	Gammaproteobacteria	Vibrionales	Vibrionaceae	Vibrio	Vibrio pacinii	0	0	0	0	0	0	0	0	0	0	0	0	0	0	0	0	0	0	0	0	0	0	0	0	0	0	0	0	0	0	0	0	0	0	0	0	0	0	0	0	0	0
Vibrio rotiferianus	Bacteria	Proteobacteria	Gammaproteobacteria	Vibrionales	Vibrionaceae	Vibrio	Vibrio rotiferianus	0	0	0	0	0	0	0	0	0	46.73	0	0	0	0	0	0	0	0	0	0	0	0	0	0	0	0	0	0	20.67	29.71	0	0	0	0	0	0	0	0	0	9.89	0	0
Vibrio sinaloensis	Bacteria	Proteobacteria	Gammaproteobacteria	Vibrionales	Vibrionaceae	Vibrio	Vibrio sinaloensis	0	0	0	0	0	0	0	0	0	37.15	0	0	0	0	0	0	0	0	0	0	0	0	0	0	0	0	0	0	0	0	0	0	0	0	0	0	0	0	0	0	0	0
Vibrio hyugaensis	Bacteria	Proteobacteria	Gammaproteobacteria	Vibrionales	Vibrionaceae	Vibrio	Vibrio hyugaensis	0	0	0	0	0	0	0	0	0	32.65	0	0	0	0	0	0	0	0	0	0	0	0	0	0	0	0	0	0	0	0	0	0	0	0	0	0	0	0	0	0	0	0
Vibrio sp. 624788	Bacteria	Proteobacteria	Gammaproteobacteria	Vibrionales	Vibrionaceae	Vibrio	Vibrio sp. 624788	0	0	0	0	0	0	0	0	0	0	0	0	0	0	0	0	0	0	0	0	0	0	0	0	0	0	0	0	0	0	0	0	0	0	0	0	0	0	0	0	16.06	0
Vibrio antiquarius	Bacteria	Proteobacteria	Gammaproteobacteria	Vibrionales	Vibrionaceae	Vibrio	Vibrio antiquarius	0	0	0	0	0	0	0	0	0	0	0	0	0	0	0	0	0	19.34	0	0	0	0	0	0	0	0	0	0	0	23.08	0	0	0	12.23	0	0	0	0	0	0	0	0
Vibrio sp. HENC-01	Bacteria	Proteobacteria	Gammaproteobacteria	Vibrionales	Vibrionaceae	Vibrio	Vibrio sp. HENC-01	0	0	0	0	0	0	0	0	0	8049.11	0	0	0	0	0	0	0	0	0	0	0	0	0	0	0	0	0	0	26.5	0	0	0	0	0	0	0	0	0	0	0	0	0
Vibrio sp. HENC-02	Bacteria	Proteobacteria	Gammaproteobacteria	Vibrionales	Vibrionaceae	Vibrio	Vibrio sp. HENC-02	0	0	0	0	0	0	0	0	0	0	0	0	0	0	0	0	0	0	0	0	0	0	4.54	0	0	0	0	0	0	55.14	0	0	0	0	0	0	0	0	0	0	0	0
Vibrio sp. HENC-03	Bacteria	Proteobacteria	Gammaproteobacteria	Vibrionales	Vibrionaceae	Vibrio	Vibrio sp. HENC-03	0	0	0	0	0	0	0	0	0	0	0	0	0	0	0	0	0	0	0	0	0	0	0	0	0	0	0	0	0	0	0	0	0	0	0	0	0	0	0	0	0	0
Vibrio sp. JCM 18904	Bacteria	Proteobacteria	Gammaproteobacteria	Vibrionales	Vibrionaceae	Vibrio	Vibrio sp. JCM 18904	0	0	0	0	0	0	0	0	0	0	0	0	0	0	0	0	0	0	0	0	0	0	0	0	0	0	0	13.08	0	0	0	0	0	0	0	0	0	0	0	0	0	0
Vibrio sp. JCM 18905	Bacteria	Proteobacteria	Gammaproteobacteria	Vibrionales	Vibrionaceae	Vibrio	Vibrio sp. JCM 18905	0	0	0	0	0	0	0	0	0	0	0	0	0	0	0	0	0	34.49	0	0	0	0	0	0	0	0	0	0	0	0	0	0	0	6.33	0	0	0	0	0	0	0	0
Vibrio sp. JCM 19053	Bacteria	Proteobacteria	Gammaproteobacteria	Vibrionales	Vibrionaceae	Vibrio	Vibrio sp. JCM 19053	12.13	0	0	0	0	0	0	0	0	0	0	0	0	0	0	0	0	0	0	0	0	0	0	0	0	0	0	0	0	0	0	0	0	0	0	0	0	0	0	0	0	0
Vibrio sp. RC341	Bacteria	Proteobacteria	Gammaproteobacteria	Vibrionales	Vibrionaceae	Vibrio	Vibrio sp. RC341	0	0	0	0	0	0	0	0	0	0	0	0	0	0	0	0	0	0	0	0	0	0	0	0	11.74	0	0	0	0	0	0	0	0	0	0	0	0	0	0	0	0	0
Vibrio sp. ZOR0018	Bacteria	Proteobacteria	Gammaproteobacteria	Vibrionales	Vibrionaceae	Vibrio	Vibrio sp. ZOR0018	0	0	0	0	0	0	0	0	0	0	0	0	0	0	0	0	0	0	0	0	0	0	0	0	0	0	0	0	0	0	5.66	0	0	0	7246.75	0	0	0	0	0	0	0
Vibrio splendidus	Bacteria	Proteobacteria	Gammaproteobacteria	Vibrionales	Vibrionaceae	Vibrio	Vibrio splendidus	0	0	0	0	0	0	0	0	0	0	0	0	0	0	0	0	0	13.13	0	0	0	0	0	0	0	0	0	0	0	0	0	0	0	0	56.57	0	0	0	0	22.7	33.1	0
Vibrio tasmaniensis	Bacteria	Proteobacteria	Gammaproteobacteria	Vibrionales	Vibrionaceae	Vibrio	Vibrio tasmaniensis	0	0	0	0	0	0	0	0	0	0	0	0	0	0	0	52.34	0	0	0	0	0	0	0	0	0	0	0	0	0	0	0	0	0	0	7.91	17.27	0	0	0	0	7.69	0
Vibrio tubiashii	Bacteria	Proteobacteria	Gammaproteobacteria	Vibrionales	Vibrionaceae	Vibrio	Vibrio tubiashii	0	0	0	0	0	0	0	0	0	0	0	0	0	0	0	0	0	0	0	0	0	0	0	0	0	0	0	0	0	8.66	0	0	0	0	0	0	0	0	0	0	0	0
Vibrio variabilis	Bacteria	Proteobacteria	Gammaproteobacteria	Vibrionales	Vibrionaceae	Vibrio	Vibrio variabilis	0	0	0	0	0	0	0	0	0	24	0	0	0	0	0	0	0	0	0	0	0	0	0	0	0	0	0	0	0	0	0	0	0	0	0	0	0	0	0	0	0	0
Vibrio vulnificus	Bacteria	Proteobacteria	Gammaproteobacteria	Vibrionales	Vibrionaceae	Vibrio	Vibrio vulnificus	9456.63	0	0	489.42	17.49	13.31	14.51	39.57	5174.19	1263.64	8.28	0	4.45	20.89	4.93	6.23	4.31	0	0	99.53	0	11.75	57	522.28	5279.24	6331.42	4.08	3163.72	1937.74	24638.2	141.69	4.65	13.04	19.2	0	0	12.37	2.08	0	0	0	0
Vibrionaceae_u_s	Bacteria	Proteobacteria	Gammaproteobacteria	Vibrionales	Vibrionaceae	Vibrionaceae_u_g	Vibrionaceae_u_s	0	0	0	0	0	0	0	0	0	0	0	0	0	0	0	0	0	0	0	0	0	0	0	0	0	0	0	0	0	0	0	0	0	0	0	0	0	0	0	0	0	0
Aliivibrio_u_s	Bacteria	Proteobacteria	Gammaproteobacteria	Vibrionales	Vibrionaceae	Aliivibrio	Aliivibrio_u_s	0	0	0	0	0	0	0	0	0	0	1.11	0	0	0	0	0	0	0	0	1.15	0	0	0	0	0	0	0	0	0	0	0	0	0	0	12.02	0	0	0	0	0	4.2	0
Vibrionales bacterium SWAT-3	Bacteria	Proteobacteria	Gammaproteobacteria	Vibrionales	Vibrionales_u_f	Vibrionales_u_g	Vibrionales bacterium SWAT-3	0	0	0	0	0	0	0	0	0	0	0	0	0	0	0	0	0	0	0	0	0	0	0	0	0	0	0	0	0	0	0	0	0	0	0	0	0	0	0	10.67	15.64	0
Weeksella_u_s	Bacteria	Bacteroidetes	Flavobacteriia	Flavobacteriales	Flavobacteriaceae	Weeksella	Weeksella_u_s	0	0	0	0	0	0	0	0	0	0	0	0	0	0	0	0	0	0	0	0	0	0	0	0	0	0	0	0	0	0	0	0	0	0	0	0	0	0	0	0	5.81	5.27
Wenxinia marina	Bacteria	Proteobacteria	Alphaproteobacteria	Rhodobacterales	Rhodobacteraceae	Wenxinia	Wenxinia marina	0	0	0	0	0	0	0	0	0	0	0	0	0	0	0	0	0	0	0	0	0	0	0	0	0	0	0	0	0	0	0	0	0	0	0	0	0	0	0	0	0	0
Wigglesworthia glossinidia	Bacteria	Proteobacteria	Gammaproteobacteria	Enterobacterales	Erwiniaceae	Wigglesworthia	Wigglesworthia glossinidia	0	0	0	0	0	0	0	0	0	0	0	0	0	0	0	0	0	0	0	0	0	0	0	0	0	0	0	0	0	0	0	0	0	0	0	0	0	57.32	0	0	40.89	0
Xanthomonadaceae bacterium JGI 0001002-F18	Bacteria	Proteobacteria	Gammaproteobacteria	Xanthomonadales	Xanthomonadaceae	Xanthomonadaceae_u_g	Xanthomonadaceae bacterium JGI 0001002-F18	0	0	0	0	0	0	0	0	0	0	0	0	0	0	0	0	0	0	0	0	0	0	0	0	0	0	0	0	0	0	0	0	0	0	0	0	0	0	0	1.54	0	0
Xylella_u_s	Bacteria	Proteobacteria	Gammaproteobacteria	Xanthomonadales	Xanthomonadaceae	Xylella	Xylella_u_s	0	0	0	0	0	0	0	0	0	0	0	0	0	0	0	0	0	0	0	0	0	0	0	0	0	0	0	0	0	0	0	0	0	0	0	0	0	6.34	8.14	0	0	0
Zunongwangia profunda	Bacteria	Bacteroidetes	Flavobacteriia	Flavobacteriales	Flavobacteriaceae	Zunongwangia	Zunongwangia profunda	0	0	0	0	0	0	0	0	0	0	0	0	0	0	0	0	0	0	0	0	0	0	0	0	0	0	0	0	0	0	0	0	0	0	0	0	0	0	0	0	0	0
Zymomonas mobilis	Bacteria	Proteobacteria	Alphaproteobacteria	Sphingomonadales	Sphingomonadaceae	Zymomonas	Zymomonas mobilis	0	0	0	0	0	0	0	0	0	0	0	0	0	0	0	0	0	0	0	0	0	0	0	0	0	0	0	0	0	0	0	0	0	0	0	0	0	0	0	0	0	3.56
actinobacterium SCGC AAA015-D07	Bacteria	Actinobacteria	Actinobacteria	Actinobacteria_u_o	Actinobacteria_u_f	Actinobacteria_u_g	actinobacterium SCGC AAA015-D07	0	0	0	0	0	0	0	0	0	0	0	0	0	0	0	0	0	0	0	0	0	0	0	0	0	0	0	0	0	0	0	0	0	0	0	0	0	0	19.21	74.24	60	14.07
actinobacterium SCGC AAA015-M09	Bacteria	Actinobacteria	Actinobacteria	Actinobacteria_u_o	Actinobacteria_u_f	Actinobacteria_u_g	actinobacterium SCGC AAA015-M09	0	0	0	0	0	0	0	0	0	0	0	0	0	0	0	0	0	0	0	0	0	0	0	0	0	0	0	0	0	0	0	0	0	0	0	0	0	30.88	140.77	291.87	313.94	57.26
actinobacterium SCGC AAA023-D18	Bacteria	Actinobacteria	Actinobacteria	Actinobacteria_u_o	Actinobacteria_u_f	Actinobacteria_u_g	actinobacterium SCGC AAA023-D18	0	0	0	0	0	0	0	0	0	0	0	0	0	0	0	0	0	0	0	0	0	0	0	0	0	0	0	0	0	0	0	0	0	0	0	0	39.93	10.3	0	0	0	0
actinobacterium SCGC AAA024-D14	Bacteria	Actinobacteria	Actinobacteria	Actinobacteria_u_o	Actinobacteria_u_f	Actinobacteria_u_g	actinobacterium SCGC AAA024-D14	0	0	0	0	0	0	0	0	0	0	0	0	0	0	0	0	0	0	0	0	0	0	0	0	0	0	0	0	0	0	0	0	0	0	0	0	8.7	0	0	0	0	0
actinobacterium SCGC AAA027-J17	Bacteria	Actinobacteria	Actinobacteria	Actinobacteria_u_o	Actinobacteria_u_f	Actinobacteria_u_g	actinobacterium SCGC AAA027-J17	0	0	0	0	0	0	0	0	0	0	0	0	0	0	0	0	0	0	0	0	0	0	0	0	0	0	0	0	0	0	0	0	0	0	0	0	35.72	5.84	0	0	0	0
actinobacterium SCGC AAA027-L06	Bacteria	Actinobacteria	Actinobacteria	Actinobacteria_u_o	Actinobacteria_u_f	Actinobacteria_u_g	actinobacterium SCGC AAA027-L06	0	0	0	0	0	0	0	0	0	0	0	0	0	0	0	0	0	0	0	0	0	0	0	0	0	0	0	0	0	0	0	0	0	0	0	0	37.51	5.1	0	0	0	0
actinobacterium SCGC AAA027-M14	Bacteria	Actinobacteria	Actinobacteria	Actinobacteria_u_o	Actinobacteria_u_f	Actinobacteria_u_g	actinobacterium SCGC AAA027-M14	0	0	0	0	0	0	0	0	0	0	0	0	0	0	0	0	0	0	0	0	0	0	0	0	0	0	0	0	0	0	0	0	0	0	0	0	12.09	0	0	0	0	0
actinobacterium SCGC AAA028-A23	Bacteria	Actinobacteria	Actinobacteria	Actinobacteria_u_o	Actinobacteria_u_f	Actinobacteria_u_g	actinobacterium SCGC AAA028-A23	0	0	0	0	0	0	0	0	0	0	0	0	0	0	0	0	0	0	0	0	0	0	0	0	0	0	0	0	0	0	0	0	0	0	0	0	8.2	0	0	0	0	0
actinobacterium SCGC AAA028-N15	Bacteria	Actinobacteria	Actinobacteria	Actinobacteria_u_o	Actinobacteria_u_f	Actinobacteria_u_g	actinobacterium SCGC AAA028-N15	0	0	0	0	0	0	0	0	0	0	0	0	0	0	0	0	0	0	0	0	0	0	0	0	0	0	0	0	0	0	0	0	0	0	0	0	39.09	12.49	4.92	0	0	0
actinobacterium SCGC AAA044-D11	Bacteria	Actinobacteria	Actinobacteria	Actinobacteria_u_o	Actinobacteria_u_f	Actinobacteria_u_g	actinobacterium SCGC AAA044-D11	0	0	0	0	0	0	0	0	0	0	0	0	0	0	0	0	0	0	0	0	0	0	0	0	0	0	0	0	0	0	0	0	0	0	0	0	191.06	16.04	8.65	0	5.59	6.16
actinobacterium SCGC AAA278-I18	Bacteria	Actinobacteria	Actinobacteria	Actinobacteria_u_o	Actinobacteria_u_f	Actinobacteria_u_g	actinobacterium SCGC AAA278-I18	0	0	0	0	0	0	0	0	0	0	0	0	0	0	0	0	0	0	0	0	0	0	0	0	0	0	0	0	0	0	0	0	0	0	0	0	20.38	0	0	0	0	0
actinobacterium SCGC AAA278-O22	Bacteria	Actinobacteria	Actinobacteria	Actinobacteria_u_o	Actinobacteria_u_f	Actinobacteria_u_g	actinobacterium SCGC AAA278-O22	0	0	0	0	0	0	0	0	0	0	0	0	0	0	0	0	0	0	0	0	0	0	0	0	0	0	0	0	0	0	0	0	0	0	0	0	21.29	0	0	0	0	0
actinobacterium acAMD-5	Bacteria	Actinobacteria	Actinobacteria	Actinobacteria_u_o	Actinobacteria_u_f	Actinobacteria_u_g	actinobacterium acAMD-5	0	0	0	0	0	0	0	0	0	0	0	0	0	0	0	0	0	0	0	0	0	0	0	0	0	0	0	0	0	0	0	0	0	0	0	0	0	0	0	0	0	0
actinobacterium acAcidi	Bacteria	Actinobacteria	Actinobacteria	Actinobacteria_u_o	Actinobacteria_u_f	Actinobacteria_u_g	actinobacterium acAcidi	0	0	0	0	0	0	0	0	0	0	0	0	0	0	0	0	0	0	0	0	0	0	0	0	0	0	0	0	0	0	0	0	0	0	0	0	44.92	25.18	17.98	8.74	12.6	27.65
actinobacterium acIB-AMD-6	Bacteria	Actinobacteria	Actinobacteria	Actinobacteria_u_o	Actinobacteria_u_f	Actinobacteria_u_g	actinobacterium acIB-AMD-6	0	0	0	0	0	0	0	0	0	0	0	0	0	0	0	0	0	0	0	0	0	0	0	0	0	0	0	0	0	0	0	0	0	0	0	0	1028.69	165.85	55.04	18.33	0	0
actinobacterium acIB-AMD-7	Bacteria	Actinobacteria	Actinobacteria	Actinobacteria_u_o	Actinobacteria_u_f	Actinobacteria_u_g	actinobacterium acIB-AMD-7	0	0	0	0	0	0	0	0	0	0	0	0	0	0	0	0	0	0	0	0	0	0	0	0	0	0	0	0	0	0	0	0	0	0	0	0	245.26	71.86	45.28	8.32	0	0
actinobacterium acMicro-1	Bacteria	Actinobacteria	Actinobacteria	Actinobacteria_u_o	Actinobacteria_u_f	Actinobacteria_u_g	actinobacterium acMicro-1	0	0	0	0	0	0	0	0	0	0	0	0	0	0	0	0	0	0	0	0	0	0	0	0	0	0	0	0	0	0	0	0	0	0	0	0	0	0	0	0	0	0
actinobacterium acMicro-4	Bacteria	Actinobacteria	Actinobacteria	Actinobacteria_u_o	Actinobacteria_u_f	Actinobacteria_u_g	actinobacterium acMicro-4	0	0	0	0	0	0	0	0	0	0	0	0	0	0	0	0	0	0	0	0	0	0	0	0	0	0	0	0	0	0	0	0	0	0	0	0	272.31	125.48	129.44	47.75	104.29	123.01
alpha proteobacterium BAL199	Bacteria	Proteobacteria	Alphaproteobacteria	Alphaproteobacteria_u_o	Alphaproteobacteria_u_f	Alphaproteobacteria_u_g	alpha proteobacterium BAL199	0	0	0	0	0	0	0	0	0	0	0	0	0	0	0	0	0	0	0	0	0	0	0	0	0	0	0	0	0	0	0	0	0	0	0	0	39.72	18.66	9.68	0	7.91	0
alpha proteobacterium HIMB114	Bacteria	Proteobacteria	Alphaproteobacteria	Pelagibacterales	Pelagibacteraceae	Pelagibacteraceae_u_g	alpha proteobacterium HIMB114	0	0	0	0	0	0	0	0	0	0	0	0	0	0	0	0	0	0	0	0	0	0	0	0	0	0	0	0	0	0	0	0	0	0	0	0	11.65	0	30.12	238.27	242.33	114.05
alpha proteobacterium HIMB5	Bacteria	Proteobacteria	Alphaproteobacteria	Pelagibacterales	Pelagibacteraceae	Pelagibacteraceae_u_g	alpha proteobacterium HIMB5	0	0	0	0	0	0	0	0	0	0	0	0	0	0	0	0	0	0	0	0	0	0	0	0	0	0	0	0	0	0	0	0	0	0	0	0	43.24	16.04	50.6	188.88	221.37	184.53
alpha proteobacterium HIMB59	Bacteria	Proteobacteria	Alphaproteobacteria	Pelagibacterales	Pelagibacteraceae	Pelagibacteraceae_u_g	alpha proteobacterium HIMB59	0	0	0	0	0	0	0	0	0	0	0	0	0	0	0	0	0	0	0	0	0	0	0	0	0	0	0	0	0	0	0	0	0	0	0	0	175.52	109.67	255.69	594.19	481.61	178.43
alpha proteobacterium IMCC14465	Bacteria	Proteobacteria	Alphaproteobacteria	Alphaproteobacteria_u_o	Alphaproteobacteria_u_f	Alphaproteobacteria_u_g	alpha proteobacterium IMCC14465	0	0	0	0	0	0	0	0	0	0	0	0	0	0	0	0	0	0	0	0	0	0	0	0	0	0	0	0	0	0	0	0	0	0	0	0	0	7.13	0	0	13.22	0
Pacificimonas flava	Bacteria	Proteobacteria	Alphaproteobacteria	Sphingomonadales	Sphingomonadaceae	Pacificimonas	Pacificimonas flava	0	0	0	0	0	0	0	0	0	0	0	0	0	0	0	0	0	0	0	0	0	0	0	0	0	0	0	0	0	0	0	0	0	0	0	0	0	0	0	0	0	0
alpha proteobacterium L41A	Bacteria	Proteobacteria	Alphaproteobacteria	Alphaproteobacteria_u_o	Alphaproteobacteria_u_f	Alphaproteobacteria_u_g	alpha proteobacterium L41A	0	0	0	0	0	0	0	0	0	0	0	0	0	0	0	0	0	0	0	0	0	0	0	0	0	0	0	0	0	0	0	0	0	0	0	0	0	0	0	0	0	0
alpha proteobacterium LLX12A	Bacteria	Proteobacteria	Alphaproteobacteria	Alphaproteobacteria_u_o	Alphaproteobacteria_u_f	Alphaproteobacteria_u_g	alpha proteobacterium LLX12A	0	0	0	0	0	0	0	0	0	0	0	0	0	0	0	0	0	0	0	0	0	0	0	0	0	0	0	0	0	0	0	0	0	0	0	0	0	0	0	0	0	0
alpha proteobacterium QL1	Bacteria	Proteobacteria	Alphaproteobacteria	Pelagibacterales	Pelagibacteraceae	Pelagibacteraceae_u_g	alpha proteobacterium QL1	0	0	0	0	0	0	0	0	0	0	0	0	0	0	0	0	0	0	0	0	0	0	0	0	0	0	0	0	0	0	0	0	0	0	0	0	97.95	38.01	76.61	79.2	87.61	68.64
alpha proteobacterium RS24	Bacteria	Proteobacteria	Alphaproteobacteria	Alphaproteobacteria_u_o	Alphaproteobacteria_u_f	Alphaproteobacteria_u_g	alpha proteobacterium RS24	0	0	0	0	0	0	0	0	0	0	0	0	0	0	0	0	0	0	0	0	0	0	0	0	0	0	0	0	0	0	0	0	0	0	0	0	0	0	0	0	8.37	0
alpha proteobacterium SCGC AAA015-N04	Bacteria	Proteobacteria	Alphaproteobacteria	Alphaproteobacteria_u_o	Alphaproteobacteria_u_f	Alphaproteobacteria_u_g	alpha proteobacterium SCGC AAA015-N04	0	0	0	0	0	0	0	0	0	0	0	0	0	0	0	0	0	0	0	0	0	0	0	0	0	0	0	0	0	0	0	0	0	0	0	0	0	0	0	8.62	11.12	0
alpha proteobacterium SCGC AAA015-O19	Bacteria	Proteobacteria	Alphaproteobacteria	Alphaproteobacteria_u_o	Alphaproteobacteria_u_f	Alphaproteobacteria_u_g	alpha proteobacterium SCGC AAA015-O19	0	0	0	0	0	0	0	0	0	0	0	0	0	0	0	0	0	0	0	0	0	0	0	0	0	0	0	0	0	0	0	0	0	0	0	0	0	0	0	21.55	23.39	0
alpha proteobacterium SCGC AAA027-J10	Bacteria	Proteobacteria	Alphaproteobacteria	Alphaproteobacteria_u_o	Alphaproteobacteria_u_f	Alphaproteobacteria_u_g	alpha proteobacterium SCGC AAA027-J10	0	0	0	0	0	0	0	0	0	0	0	0	0	0	0	0	0	0	0	0	0	0	0	0	0	0	0	0	0	0	0	0	0	0	0	0	0	0	0	0	10.68	0
alpha proteobacterium SCGC AAA028-C07	Bacteria	Proteobacteria	Alphaproteobacteria	Alphaproteobacteria_u_o	Alphaproteobacteria_u_f	Alphaproteobacteria_u_g	alpha proteobacterium SCGC AAA028-C07	0	0	0	0	0	0	0	0	0	0	0	0	0	0	0	0	0	0	0	0	0	0	0	0	0	0	0	0	0	0	0	0	0	0	0	0	0	0	0	0	0	0
alpha proteobacterium SCGC AAA076-E06	Bacteria	Proteobacteria	Alphaproteobacteria	Alphaproteobacteria_u_o	Alphaproteobacteria_u_f	Alphaproteobacteria_u_g	alpha proteobacterium SCGC AAA076-E06	0	0	0	23.41	5.44	4.58	0	0	3.41	25	26.88	8.32	9.44	0	106.12	27.45	69.65	159.26	0	0	0	32.27	9.36	11.73	10.25	3.41	0	3.68	24.43	46.08	273.91	106.05	70.52	57.33	1793.91	33.64	347.91	191.87	362.62	180.05	678.76	533.52
alpha proteobacterium SCGC AAA158-B04	Bacteria	Proteobacteria	Alphaproteobacteria	Alphaproteobacteria_u_o	Alphaproteobacteria_u_f	Alphaproteobacteria_u_g	alpha proteobacterium SCGC AAA158-B04	0	0	0	0	0	0	0	0	0	0	0	0	0	0	0	0	0	0	0	0	0	0	0	0	0	0	0	0	0	0	0	0	0	0	9.65	0	405.42	84.66	136.95	381.26	2191.26	868.58
alpha proteobacterium SCGC AAA160-J14	Bacteria	Proteobacteria	Alphaproteobacteria	Alphaproteobacteria_u_o	Alphaproteobacteria_u_f	Alphaproteobacteria_u_g	alpha proteobacterium SCGC AAA160-J14	0	0	0	0	0	0	0	0	0	0	0	0	0	0	0	0	0	0	0	0	0	0	0	0	0	0	0	0	0	0	0	0	0	0	0	0	91.92	4.64	19.17	13.65	18.42	0
alpha proteobacterium SCGC AAA240-E13	Bacteria	Proteobacteria	Alphaproteobacteria	Pelagibacterales	Pelagibacteraceae	Pelagibacteraceae_u_g	alpha proteobacterium SCGC AAA240-E13	0	0	0	0	0	0	0	0	0	0	0	0	0	0	0	0	0	0	0	0	0	0	0	0	0	0	0	0	0	0	0	0	0	0	0	0	0	0	0	0	13.74	0
alpha proteobacterium SCGC AAA280-B11	Bacteria	Proteobacteria	Alphaproteobacteria	Alphaproteobacteria_u_o	Alphaproteobacteria_u_f	Alphaproteobacteria_u_g	alpha proteobacterium SCGC AAA280-B11	0	0	0	0	0	0	0	0	0	0	0	0	0	0	0	0	0	0	0	0	0	0	0	0	0	0	0	0	0	0	0	0	0	0	0	0	0	0	0	0	0	0
alpha proteobacterium SCGC AAA288-E13	Bacteria	Proteobacteria	Alphaproteobacteria	Pelagibacterales	Pelagibacteraceae	Pelagibacteraceae_u_g	alpha proteobacterium SCGC AAA288-E13	0	0	0	0	0	0	0	0	0	0	0	0	0	0	0	0	0	0	0	0	0	0	0	0	0	0	0	0	0	0	0	0	0	0	0	0	0	0	0	10.39	0	0
alpha proteobacterium SCGC AAA288-N07	Bacteria	Proteobacteria	Alphaproteobacteria	Pelagibacterales	Pelagibacteraceae	Pelagibacteraceae_u_g	alpha proteobacterium SCGC AAA288-N07	0	0	0	0	0	0	0	0	0	0	0	0	0	0	0	0	0	0	0	0	0	0	0	0	0	0	0	0	0	0	0	0	0	0	0	0	0	0	0	7.98	8.43	0
alpha proteobacterium SCGC AAA298-K06	Bacteria	Proteobacteria	Alphaproteobacteria	Alphaproteobacteria_u_o	Alphaproteobacteria_u_f	Alphaproteobacteria_u_g	alpha proteobacterium SCGC AAA298-K06	0	0	0	0	0	0	0	0	0	0	0	0	0	0	0	0	0	0	0	0	0	0	0	0	0	0	0	0	0	0	0	0	0	0	0	0	0	0	0	1155.96	1241.85	0
alpha proteobacterium SCGC AAA300-B11	Bacteria	Proteobacteria	Alphaproteobacteria	Alphaproteobacteria_u_o	Alphaproteobacteria_u_f	Alphaproteobacteria_u_g	alpha proteobacterium SCGC AAA300-B11	0	0	0	0	0	0	0	0	0	0	0	0	0	0	0	0	0	0	0	0	0	0	0	0	0	0	0	0	0	0	0	0	0	0	0	0	0	4.65	13.52	42.62	53.44	0
alpha proteobacterium SCGC AAA300-J04	Bacteria	Proteobacteria	Alphaproteobacteria	Alphaproteobacteria_u_o	Alphaproteobacteria_u_f	Alphaproteobacteria_u_g	alpha proteobacterium SCGC AAA300-J04	0	0	0	0	0	0	0	0	0	0	0	0	0	0	0	0	0	0	0	0	0	0	0	0	0	0	0	0	0	0	0	0	0	0	0	0	0	0	7.85	1220.6	1210.72	0
alpha proteobacterium SCGC AAA487-M09	Bacteria	Proteobacteria	Alphaproteobacteria	Alphaproteobacteria_u_o	Alphaproteobacteria_u_f	Alphaproteobacteria_u_g	alpha proteobacterium SCGC AAA487-M09	0	0	0	0	0	0	0	0	0	0	0	0	0	0	0	0	0	0	0	0	0	0	0	0	0	0	0	0	0	0	0	0	0	0	0	0	0	0	0	0	0	0
alpha proteobacterium SCGC AAA536-G10	Bacteria	Proteobacteria	Alphaproteobacteria	Alphaproteobacteria_u_o	Alphaproteobacteria_u_f	Alphaproteobacteria_u_g	alpha proteobacterium SCGC AAA536-G10	0	0	0	0	0	0	0	0	0	0	0	0	0	0	0	0	0	0	0	0	0	0	0	0	0	0	0	0	0	0	0	0	0	0	0	0	0	0	0	10.86	13.4	0
alpha proteobacterium SCGC AAA536-K22	Bacteria	Proteobacteria	Alphaproteobacteria	Alphaproteobacteria_u_o	Alphaproteobacteria_u_f	Alphaproteobacteria_u_g	alpha proteobacterium SCGC AAA536-K22	0	0	0	0	0	0	0	0	0	0	0	0	0	0	0	0	0	0	0	0	0	0	0	0	0	0	0	0	0	0	0	0	0	0	0	0	19.84	8.53	12.87	34.05	48.19	10.08
alpha proteobacterium SCGC AB-629-G21	Bacteria	Proteobacteria	Alphaproteobacteria	Alphaproteobacteria_u_o	Alphaproteobacteria_u_f	Alphaproteobacteria_u_g	alpha proteobacterium SCGC AB-629-G21	0	0	0	0	0	0	0	0	0	0	0	0	0	0	0	0	0	0	0	0	0	0	0	0	0	0	0	0	0	0	0	0	0	0	0	0	0	0	0	18.16	18.41	0
beta proteobacterium KB13	Bacteria	Proteobacteria	Betaproteobacteria	Nitrosomonadales	Nitrosomonadales_u_f	Nitrosomonadales_u_g	beta proteobacterium KB13	0	0	0	0	0	0	0	0	0	0	0	0	0	0	0	0	0	0	0	0	0	0	0	0	0	0	0	0	0	0	0	0	0	0	0	0	55.41	85.8	62.37	121.23	417.82	96.28
beta proteobacterium SCGC AAA027-I06	Bacteria	Proteobacteria	Betaproteobacteria	Betaproteobacteria_u_o	Betaproteobacteria_u_f	Betaproteobacteria_u_g	beta proteobacterium SCGC AAA027-I06	0	0	0	0	0	0	0	0	0	0	0	0	0	0	0	0	0	0	0	0	0	0	0	0	0	0	0	0	0	0	0	0	0	0	0	0	0	0	0	0	0	0
butyrate-producing bacterium SS3/4	Bacteria	Firmicutes	Clostridia	Clostridiales	Clostridiales_u_f	Clostridiales_u_g	butyrate-producing bacterium SS3/4	0	0	0	0	0	0	0	0	0	0	0	0	0	0	0	0	0	0	0	0	0	0	0	0	0	0	0	0	0	0	0	0	0	0	0	0	0	0	0	0	0	0
Deltaproteobacteria_u_s	Bacteria	Proteobacteria	Deltaproteobacteria	Deltaproteobacteria_u_o	Deltaproteobacteria_u_f	Deltaproteobacteria_u_g	Deltaproteobacteria_u_s	0	0	0	0	0	0	0	0	0	0	0	0	0	0	0	0	0	0	0	0	0	0	0	0	0	0	0	0	0	0	0	0	0	0	0	0	11.07	0	14.14	29.72	12.99	0
delta proteobacterium PSCGC 5296	Bacteria	Proteobacteria	Deltaproteobacteria	Deltaproteobacteria_u_o	Deltaproteobacteria_u_f	Deltaproteobacteria_u_g	delta proteobacterium PSCGC 5296	0	0	0	0	0	0	0	0	0	0	0	0	0	0	0	0	0	0	0	0	0	0	0	0	0	0	0	0	0	0	0	0	0	0	0	0	0	5.09	0	0	0	0
delta proteobacterium PSCGC 5342	Bacteria	Proteobacteria	Deltaproteobacteria	Deltaproteobacteria_u_o	Deltaproteobacteria_u_f	Deltaproteobacteria_u_g	delta proteobacterium PSCGC 5342	0	0	0	0	0	0	0	0	0	0	0	0	0	0	0	0	0	0	0	0	0	0	0	0	0	0	0	0	0	0	0	0	0	0	0	0	0	8.58	0	0	0	5.9
delta proteobacterium PSCGC 5451	Bacteria	Proteobacteria	Deltaproteobacteria	Deltaproteobacteria_u_o	Deltaproteobacteria_u_f	Deltaproteobacteria_u_g	delta proteobacterium PSCGC 5451	0	0	0	0	0	0	0	0	0	0	0	0	0	0	0	0	0	0	0	0	0	0	0	0	0	0	0	0	0	0	0	0	0	0	0	0	0	7.83	0	0	0	9.56
endosymbiont of unidentified scaly snail isolate Monju	Bacteria	Proteobacteria	Gammaproteobacteria	Gammaproteobacteria_u_o	Gammaproteobacteria_u_f	Gammaproteobacteria_u_g	endosymbiont of unidentified scaly snail isolate Monju	0	0	0	0	0	0	0	0	0	0	0	0	0	0	0	0	0	0	0	0	0	0	0	0	0	0	0	0	0	0	0	0	0	0	0	0	0	0	0	0	0	0
gamma proteobacterium HIMB30	Bacteria	Proteobacteria	Gammaproteobacteria	Gammaproteobacteria_u_o	Gammaproteobacteria_u_f	Gammaproteobacteria_u_g	gamma proteobacterium HIMB30	0	0	0	0	0	0	0	0	0	0	0	0	0	0	0	0	0	0	0	0	0	0	0	0	0	0	0	0	0	0	0	0	0	0	0	0	181.41	268.25	124.24	76.81	224.11	16.65
gamma proteobacterium HIMB55	Bacteria	Proteobacteria	Gammaproteobacteria	Cellvibrionales	Halieaceae	Halieaceae_u_g	gamma proteobacterium HIMB55	0	0	0	0	0	0	0	0	0	0	0	0	0	0	0	0	0	0	0	0	0	0	0	0	0	0	0	0	0	0	0	0	0	0	0	0	0	8.38	12.42	20.76	29.91	0
gamma proteobacterium IMCC3088	Bacteria	Proteobacteria	Gammaproteobacteria	Cellvibrionales	Halieaceae	Halieaceae_u_g	gamma proteobacterium IMCC3088	0	0	0	0	0	0	0	0	0	0	0	0	0	0	0	0	0	0	0	0	0	0	0	0	0	0	0	0	0	0	0	0	0	0	0	0	63	10.4	11.88	10.45	39.15	14.17
gamma proteobacterium SCGC AAA076-P09	Bacteria	Proteobacteria	Gammaproteobacteria	Gammaproteobacteria_u_o	Gammaproteobacteria_u_f	Gammaproteobacteria_u_g	gamma proteobacterium SCGC AAA076-P09	0	0	0	0	0	0	0	0	0	0	0	0	0	0	0	0	0	0	0	0	0	0	0	0	0	0	0	0	0	0	0	0	0	0	0	0	0	0	0	0	8.49	0
gamma proteobacterium SCGC AAA076-P13	Bacteria	Proteobacteria	Gammaproteobacteria	Gammaproteobacteria_u_o	Gammaproteobacteria_u_f	Gammaproteobacteria_u_g	gamma proteobacterium SCGC AAA076-P13	0	0	0	0	0	0	0	0	0	0	0	0	0	0	0	0	0	0	0	0	0	0	0	0	0	0	0	0	0	0	0	0	0	0	0	0	0	0	0	0	0	0
gamma proteobacterium SCGC AAA168-I18	Bacteria	Proteobacteria	Gammaproteobacteria	Gammaproteobacteria_u_o	Gammaproteobacteria_u_f	Gammaproteobacteria_u_g	gamma proteobacterium SCGC AAA168-I18	0	0	0	0	0	0	0	0	0	0	0	0	0	0	0	0	0	0	0	0	0	0	0	0	0	0	0	0	0	0	0	0	0	0	0	0	425.23	0	5.67	34.43	62.97	15.15
gamma proteobacterium SCGC AAA168-P09	Bacteria	Proteobacteria	Gammaproteobacteria	Gammaproteobacteria_u_o	Gammaproteobacteria_u_f	Gammaproteobacteria_u_g	gamma proteobacterium SCGC AAA168-P09	0	0	0	0	0	0	0	0	0	0	0	0	0	0	0	0	0	0	0	0	0	0	0	0	0	0	0	0	0	0	0	0	0	0	0	0	432.81	0	10.9	67.45	62.75	15.73
gamma proteobacterium SCGC AAA536-J20	Bacteria	Proteobacteria	Gammaproteobacteria	Gammaproteobacteria_u_o	Gammaproteobacteria_u_f	Gammaproteobacteria_u_g	gamma proteobacterium SCGC AAA536-J20	0	0	0	0	0	0	0	0	0	0	0	0	0	0	0	0	0	0	0	0	0	0	0	0	0	0	0	0	0	0	0	0	0	0	0	0	66.33	13.07	5.53	35.9	53.14	0
gamma proteobacterium SCGC AAA536-N21	Bacteria	Proteobacteria	Gammaproteobacteria	Gammaproteobacteria_u_o	Gammaproteobacteria_u_f	Gammaproteobacteria_u_g	gamma proteobacterium SCGC AAA536-N21	0	0	0	0	0	0	0	0	0	0	0	0	0	0	0	0	0	0	0	0	0	0	0	0	0	0	0	0	0	0	0	0	0	0	0	0	6.72	29.11	47.65	300.15	324.98	25.17
SAR86 cluster bacterium SAR86A	Bacteria	Proteobacteria	Gammaproteobacteria	Gammaproteobacteria_u_o	Gammaproteobacteria_u_f	Gammaproteobacteria_u_g	SAR86 cluster bacterium SAR86A	0	0	0	0	0	0	0	0	0	0	0	0	0	0	0	0	0	0	0	0	0	0	0	0	0	0	0	0	0	0	0	0	0	0	0	0	0	0	0	0	12.72	0
SAR86 cluster bacterium SAR86B	Bacteria	Proteobacteria	Gammaproteobacteria	Gammaproteobacteria_u_o	Gammaproteobacteria_u_f	Gammaproteobacteria_u_g	SAR86 cluster bacterium SAR86B	0	0	0	0	0	0	0	0	0	0	0	0	0	0	0	0	0	0	0	0	0	0	0	0	0	0	0	0	0	0	0	0	0	0	0	0	0	46.32	47.05	1295.29	1404.96	37.64
Zetaproteobacteria_u_s	Bacteria	Proteobacteria	Zetaproteobacteria	Zetaproteobacteria_u_o	Zetaproteobacteria_u_f	Zetaproteobacteria_u_g	Zetaproteobacteria_u_s	0	0	0	0	0	0	0	0	0	0	0	0	0	0	0	0	0	0	0	0	0	0	0	0	0	0	0	0	0	0	0	0	0	0	0	0	0	4.83	0	0	0	0
[truncated: 32 more columns]

## Sheet: Abundance Score-Phages
Abundance score of phage taxa by collection month, replicate, sample type, and aquaculture practice
Name	Kingdom	Phylum	Class	Order	Family	Genus	Species	June-AOHB1	June-AOHB2	June-AOHB3	July-AOHB1	July-AOHB2	July-AOHB3	Aug.-AOHB1	Aug.-AOHB2	Aug.-AOHB3	Sep.-AOHB1	Sep.-AOHB2	Sep.-AOHB3	Oct.-AOHB1	Oct.-AOHB2	Oct.-AOHB3	Nov.-AOHB1	Nov.-AOHB2	Nov.-AOHB3	June-AOHF1	June-AOHF2	June-AOHF3	July-AOHF1	July-AOHF2	July-AOHF3	Aug.-AOHF1	Aug.-AOHF2	Aug.-AOHF3	Sep.-AOHF1	Sep.-AOHF2	Sep.-AOHF3	Oct.-AOHF1	Oct.-AOHF2	Oct.-AOHF3	Nov.-AOHF1	Nov.-AOHF2	Nov.-AOHF3	June-WBA	July-WBA	Aug.-WBA	Sep.-WBA	Oct.-WBA	Nov.-WBA
Aureococcus anophagefferens virus	Viruses	Viruses_u_p	Viruses_u_c	Viruses_u_o	Phycodnaviridae	Phycodnaviridae_u_g	Aureococcus anophagefferens virus	0	0	0	0	0	0	0	0	0	0	0	0	0	0	0	0	0	0	0	0	0	0	0	0	0	0	0	0	0	0	0	0	0	0	0	0	0	0	0	42.38	18.25	0
Burkholderia virus phiE125	Viruses	Viruses_u_p	Viruses_u_c	Caudovirales	Siphoviridae	Stanholtvirus	Burkholderia virus phiE125	0	0	0	0	0	0	0	0	0	0	0	0	0	0	0	0	0	0	0	0	0	0	0	0	0	0	0	0	0	0	0	0	0	0	0	0	0	0	0	0	0	0
Phicbkvirus_u_s	Viruses	Viruses_u_p	Viruses_u_c	Caudovirales	Siphoviridae	Phicbkvirus	Phicbkvirus_u_s	0	0	0	0	0	0	0	0	0	0	0	0	0	0	0	0	0	0	0	0	0	0	0	0	0	0	0	0	0	0	0	0	0	0	0	0	0	0	7.44	0	0	0
Celeribacter phage P12053L	Viruses	Viruses_u_p	Viruses_u_c	Caudovirales	Podoviridae	Podoviridae_u_g	Celeribacter phage P12053L	0	0	0	0	0	0	0	0	0	0	0	0	0	0	0	0	0	0	0	0	0	0	0	0	0	0	0	0	0	0	0	0	0	0	0	0	6.08	0	0	0	0	0
Chlamydiamicrovirus_u_s	Viruses	Viruses_u_p	Viruses_u_c	Viruses_u_o	Microviridae	Chlamydiamicrovirus	Chlamydiamicrovirus_u_s	0	0	0	0	0	0	0	0	0	14.2	0	0	0	0	0	7.42	0	0	0	0	0	0	0	0	0	0	0	0	0	0	0	0	0	0	0	0	0	0	0	0	0	0
Croceibacter phage P2559Y	Viruses	Viruses_u_p	Viruses_u_c	Caudovirales	Siphoviridae	Siphoviridae_u_g	Croceibacter phage P2559Y	13.59	0	0	0	0	0	0	0	0	0	0	0	0	0	0	0	0	0	0	0	0	0	0	0	0	0	0	0	0	0	0	0	0	0	0	0	0	0	0	0	0	0
Cyanophage KBS-P-1A	Viruses	Viruses_u_p	Viruses_u_c	Caudovirales	Autographiviridae	Autographiviridae_u_g	Cyanophage KBS-P-1A	0	0	0	0	0	0	0	0	0	0	0	0	0	0	0	0	0	0	0	0	0	0	0	0	0	0	0	0	0	0	0	0	0	0	0	0	0	0	0	0	0	0
Cyanophage KBS-S-2A	Viruses	Viruses_u_p	Viruses_u_c	Caudovirales	Siphoviridae	Siphoviridae_u_g	Cyanophage KBS-S-2A	807.33	2444.25	437.15	1506.94	2244.98	406.05	4654.92	116.94	87.33	2978.32	1933.41	1294.97	98.74	60.56	687.93	108.34	574.03	50547.3	202.08	126.41	55.92	3372.04	457.19	66.95	1768.4	480.48	270.64	7272.27	4564.82	11681.5	336.12	536.72	572.42	218.21	1302.79	233.88	17882.2	7979.73	5418.89	1398.96	1244.45	260.26
Cyanophage P-RSM1	Viruses	Viruses_u_p	Viruses_u_c	Caudovirales	Myoviridae	Myoviridae_u_g	Cyanophage P-RSM1	0	0	0	0	0	0	0	0	0	0	0	0	0	0	0	0	0	0	0	0	0	0	0	0	0	0	0	0	0	0	0	0	0	0	17.01	0	28.21	9.54	17.75	10.28	11.39	0
Cyanophage P-RSM6	Viruses	Viruses_u_p	Viruses_u_c	Caudovirales	Myoviridae	Myoviridae_u_g	Cyanophage P-RSM6	0	0	0	0	0	0	0	0	0	0	0	0	0	0	0	0	0	0	0	0	0	0	0	0	0	0	0	0	0	0	0	0	0	0	0	0	7.69	0	7.14	0	0	0
Cyanophage P-TIM40	Viruses	Viruses_u_p	Viruses_u_c	Caudovirales	Myoviridae	Myoviridae_u_g	Cyanophage P-TIM40	0	0	0	0	0	0	0	0	0	0	0	0	0	0	0	0	0	0	0	0	0	0	0	0	0	0	0	0	0	0	0	0	0	0	0	0	8.25	0	0	0	0	0
Cyanophage S-RIM32	Viruses	Viruses_u_p	Viruses_u_c	Caudovirales	Myoviridae	Myoviridae_u_g	Cyanophage S-RIM32	0	0	0	18.14	0	6.39	0	0	5.02	15.3	21.22	0	6.27	0	15.3	0	21.92	25.24	0	0	0	16.45	0	0	0	7.02	0	6.04	15.89	44.64	33.5	12.97	10.98	11.18	211.94	0	1463.38	1025.83	530.52	422.08	341.31	30.3
Cyanophage S-RIM50	Viruses	Viruses_u_p	Viruses_u_c	Caudovirales	Myoviridae	Myoviridae_u_g	Cyanophage S-RIM50	0	22.72	7.28	18.39	0	0	0	0	0	12.33	7.14	0	0	0	0	0	6.26	15.75	0	0	0	13	17.02	0	6.18	0	0	0	0	26.52	27.96	0	10.48	0	91.28	0	2832.57	351.41	540.36	349.69	326	21.75
Cyanophage S-TIM5	Viruses	Viruses_u_p	Viruses_u_c	Caudovirales	Myoviridae	Myoviridae_u_g	Cyanophage S-TIM5	0	0	0	0	0	0	0	0	0	0	0	0	0	0	0	0	0	0	0	0	0	0	0	0	0	0	0	0	12.35	12.74	0	0	0	0	26.31	0	89.86	60.67	88.21	43.3	53.23	0
Cyanophage Syn30	Viruses	Viruses_u_p	Viruses_u_c	Caudovirales	Myoviridae	Myoviridae_u_g	Cyanophage Syn30	0	0	0	0	0	0	0	0	0	0	0	0	0	0	0	0	0	0	0	0	0	0	0	0	0	0	0	0	0	0	0	0	0	0	27.7	0	47.82	21.95	42.05	23.95	29.3	0
Dinoroseobacter virus DFL12	Viruses	Viruses_u_p	Viruses_u_c	Caudovirales	Podoviridae	Baltimorevirus	Dinoroseobacter virus DFL12	0	0	0	0	0	0	0	0	0	0	0	0	0	0	0	0	0	80.41	0	0	0	0	0	0	0	0	0	0	0	0	7.13	0	0	0	8.64	0	0	0	0	0	0	0
Edwardsiella virus GF2	Viruses	Viruses_u_p	Viruses_u_c	Caudovirales	Myoviridae	Gofduovirus	Edwardsiella virus GF2	0	0	0	0	0	0	0	0	0	0	0	0	0	0	0	0	0	0	0	0	0	0	0	0	0	0	0	0	0	0	0	0	0	0	0	0	0	0	0	0	0	0
Siphoviridae_u_s	Viruses	Viruses_u_p	Viruses_u_c	Caudovirales	Siphoviridae	Siphoviridae_u_g	Siphoviridae_u_s	0	0	12.53	0	45.36	0	0	0	0	1024.9	79307.3	52.1	59574.9	650566	283.03	7415.31	129.35	97477.5	0	24.85	0	85.64	1259.36	0	0	0	771.74	386.81	40936.1	634.1	540.72	14132.3	2664.3	89.48	79.75	14812.4	0	21.11	0	0	17.77	0
P22virus_u_s	Viruses	Viruses_u_p	Viruses_u_c	Caudovirales	Podoviridae	P22virus	P22virus_u_s	0	0	0	0	0	0	0	0	0	7338.25	37.64	2.74	30.08	365350	0	14.72	0	11078.9	0	0	0	11.69	25.65	0	0	0	19.46	0	38.2	2.6	546.72	14.57	13.12	0	0	1001.71	0	0	0	0	0	0
Enterobacteria phage BP-4795	Viruses	Viruses_u_p	Viruses_u_c	Caudovirales	Siphoviridae	Siphoviridae_u_g	Enterobacteria phage BP-4795	0	114.04	0	52.23	0	23.55	92.84	19.8	65	0	0	0	0	0	0	0	0	0	140.36	36.18	10.21	0	0	28.81	142.13	62.07	0	0	0	0	0	0	0	0	74.31	0	210.99	2.82	0	0	202.81	0
Lambdavirus_u_s	Viruses	Viruses_u_p	Viruses_u_c	Caudovirales	Siphoviridae	Lambdavirus	Lambdavirus_u_s	0	0	0	0	0	0	0	0	0	0	0	0	0	0	0	0	0	0	0	0	0	0	0	0	0	0	0	0	0	0	0	0	0	0	0	0	79.87	0	216.43	83.93	128.26	0
Escherichia virus HK106	Viruses	Viruses_u_p	Viruses_u_c	Caudovirales	Siphoviridae	Hk97virus	Escherichia virus HK106	0	0	0	0	0	6.41	25.02	0	0	0	0	0	0	0	0	0	0	0	0	0	0	0	0	17.45	0	0	0	0	0	0	0	0	0	0	0	0	0	0	0	0	0	0
Enterobacteria phage HK140	Viruses	Viruses_u_p	Viruses_u_c	Caudovirales	Siphoviridae	Hk97virus	Enterobacteria phage HK140	0	9454.83	273.04	3615.44	0	3658.8	7120.12	2050.5	5839.53	0	0	0	0	0	0	0	0	0	11947.6	91.61	922.29	0	0	3271.3	11255.2	3895.84	0	0	0	0	0	0	0	0	8399.98	0	0	0	0	0	0	0
Escherichia virus HK446	Viruses	Viruses_u_p	Viruses_u_c	Caudovirales	Siphoviridae	Hk97virus	Escherichia virus HK446	0	0	0	0	0	0	233.32	0	0	0	0	0	0	0	0	0	0	0	0	0	0	0	0	0	0	0	0	0	0	0	0	0	0	0	0	0	0	0	0	0	0	0
Escherichia virus HK544	Viruses	Viruses_u_p	Viruses_u_c	Caudovirales	Siphoviridae	Hk97virus	Escherichia virus HK544	0	11499.3	0	4773.04	0	5049.84	7143.52	2461.59	7908.35	0	0	0	0	0	0	0	0	0	9363.33	0	18.73	0	0	4201.21	8234.89	5485.36	0	0	0	0	0	0	0	0	5734.41	0	0	0	0	0	0	0
Escherichia virus HK630	Viruses	Viruses_u_p	Viruses_u_c	Caudovirales	Siphoviridae	Lambdavirus	Escherichia virus HK630	0	170754	7582.08	143194	573208	79319.7	140006	30782.9	87670.9	6.74787e+06	8.8572e+06	511056	9.46981e+06	8.48539e+07	567281	1.27028e+06	875077	1.30477e+07	111328	3390.28	18996.9	1.00941e+06	7.46879e+06	63888.9	248768	105400	3.55395e+06	865920	4.98722e+06	1.46152e+06	1.08169e+06	2.77213e+06	2.53903e+06	490142	80819.4	1.80598e+06	0	0	0	0	0	0
Escherichia virus HK633	Viruses	Viruses_u_p	Viruses_u_c	Caudovirales	Siphoviridae	Hk97virus	Escherichia virus HK633	0	29.49	0	0	0	0	0	0	0	0	0	0	0	0	0	0	0	0	0	0	0	0	0	33.52	88.72	0	0	0	0	0	0	0	0	0	0	0	0	0	0	0	0	0
Enterobacteria phage IME10	Viruses	Viruses_u_p	Viruses_u_c	Caudovirales	Podoviridae	P22virus	Enterobacteria phage IME10	0	56	0	42.21	0	0	86.21	0	71.24	0	0	0	0	0	0	0	0	0	0	0	0	0	0	0	0	0	0	0	0	0	0	0	0	0	0	0	0	0	6.63	0	0	0
Enterobacteria phage P4	Viruses	Viruses_u_p	Viruses_u_c	Caudovirales	Caudovirales_u_f	Caudovirales_u_g	Enterobacteria phage P4	0	0	0	0	0	0	0	0	0	0	0	0	0	0	0	0	0	0	0	0	142.74	0	0	0	0	0	0	0	0	0	0	0	0	0	0	0	0	0	39.27	0	0	0
Enterobacteria phage Sf101	Viruses	Viruses_u_p	Viruses_u_c	Caudovirales	Podoviridae	P22virus	Enterobacteria phage Sf101	0	0	0	0	0	0	0	0	0	0	0	0	0	0	0	0	0	0	0	0	0	0	0	0	0	0	0	0	0	0	0	0	0	0	0	0	0	0	108.5	0	0	0
Enterobacteria phage SfI	Viruses	Viruses_u_p	Viruses_u_c	Caudovirales	Myoviridae	Myoviridae_u_g	Enterobacteria phage SfI	0	10312.9	676.65	9063.57	0	6709.45	12336.5	3916.08	13444.7	0	0	0	0	0	0	0	0	0	16704.8	0	1768.26	0	0	7499	22771.9	8246.82	0	0	0	0	0	0	0	0	13186.7	0	231.73	0	5.45	0	0	0
Enterobacteria phage SfV	Viruses	Viruses_u_p	Viruses_u_c	Caudovirales	Myoviridae	Myoviridae_u_g	Enterobacteria phage SfV	0	0	0	0	0	0	0	0	0	0	0	0	0	0	0	0	0	0	0	0	0	0	0	0	0	0	0	0	0	0	0	0	0	0	0	0	35.82	0	31.83	2.34	61.61	0
Enterobacteria phage YYZ-2008	Viruses	Viruses_u_p	Viruses_u_c	Caudovirales	Siphoviridae	Siphoviridae_u_g	Enterobacteria phage YYZ-2008	0	0	0	0	0	0	0	0	0	0	0	0	0	0	0	0	0	0	290.11	0	0	0	0	0	0	0	0	0	0	0	0	0	0	0	0	0	75.12	0	0	4.13	101.14	0
Enterobacteria phage cdtI	Viruses	Viruses_u_p	Viruses_u_c	Caudovirales	Siphoviridae	Siphoviridae_u_g	Enterobacteria phage cdtI	0	5.43	4.27	9.09	0	0	5.43	0	3.04	0	0	0	0	0	0	0	0	0	5.99	0	0	0	0	0	0	4.81	0	0	0	0	0	0	0	0	0	0	22.7	0	0	0	0	0
Enterobacteria phage fiAA91-ss	Viruses	Viruses_u_p	Viruses_u_c	Caudovirales	Myoviridae	P2virus	Enterobacteria phage fiAA91-ss	0	0	0	0	0	0	0	0	0	0	0	0	0	0	0	0	0	0	0	0	0	0	0	0	0	0	0	0	0	0	0	0	0	0	0	0	26.01	0	0	0	197.64	0
Enterobacteria phage mEp460	Viruses	Viruses_u_p	Viruses_u_c	Caudovirales	Siphoviridae	Siphoviridae_u_g	Enterobacteria phage mEp460	0	7.87	272.51	3.69	0	0	10.83	0	0	0	0	0	0	0	0	0	0	0	10.37	0	0	0	0	5.01	0	3.69	0	0	0	0	0	0	0	0	8.93	0	43.49	0	3.61	57.19	29.45	0
Escherichia virus mEpX1	Viruses	Viruses_u_p	Viruses_u_c	Caudovirales	Siphoviridae	Hk97virus	Escherichia virus mEpX1	0	0	0	0	0	0	0	0	0	0	0	0	0	0	9.92	0	0	0	0	0	0	0	0	0	0	0	0	0	0	0	0	0	0	0	0	0	0	0	17.81	0	0	0
Escherichia virus mEpX2	Viruses	Viruses_u_p	Viruses_u_c	Caudovirales	Siphoviridae	Hk97virus	Escherichia virus mEpX2	0	0	0	0	0	0	167.41	0	1462.97	0	0	0	0	0	0	0	0	0	1790.3	0	0	0	0	588.01	0	0	0	0	0	0	0	0	0	0	2464.08	0	0	0	0	0	0	0
Enterobacteria phage phiP27	Viruses	Viruses_u_p	Viruses_u_c	Caudovirales	Myoviridae	Myoviridae_u_g	Enterobacteria phage phiP27	0	0	0	0	0	0	0	0	0	0	0	0	0	0	0	0	0	0	0	0	0	0	0	0	0	0	0	0	0	0	0	0	0	0	0	0	0	0	0	0	0	0
Enterobacterial phage mEp213	Viruses	Viruses_u_p	Viruses_u_c	Caudovirales	Siphoviridae	Siphoviridae_u_g	Enterobacterial phage mEp213	0	0	0	0	0	0	279.24	0	0	0	0	0	0	0	0	0	0	0	0	0	0	0	0	0	0	169.14	0	0	0	0	0	0	0	2670.39	0	0	0	0	0	0	0	0
Enterococcus phage phiEf11	Viruses	Viruses_u_p	Viruses_u_c	Caudovirales	Siphoviridae	Siphoviridae_u_g	Enterococcus phage phiEf11	0	61.47	0	0	0	0	0	0	0	0	0	0	0	0	0	0	0	0	0	14.08	73.53	0	0	0	0	0	0	0	0	0	0	0	0	0	0	0	0	675.45	0	0	0	1006.71
Phifelvirus_u_s	Viruses	Viruses_u_p	Viruses_u_c	Caudovirales	Siphoviridae	Phifelvirus	Phifelvirus_u_s	0	0	0	0	0	0	0	0	0	0	0	0	0	0	0	0	0	0	0	0	0	0	0	0	0	0	0	0	0	0	0	0	0	0	0	0	0	0	0	0	0	71.24
Enterococcus virus FL2	Viruses	Viruses_u_p	Viruses_u_c	Caudovirales	Siphoviridae	Phifelvirus	Enterococcus virus FL2	0	0	0	0	0	0	0	0	0	0	0	0	0	0	0	0	0	0	0	0	0	0	0	0	0	0	0	0	0	0	0	0	0	0	0	0	0	75.93	0	0	0	0
Enterococcus phage vB_EfaS_IME197	Viruses	Viruses_u_p	Viruses_u_c	Caudovirales	Siphoviridae	Siphoviridae_u_g	Enterococcus phage vB_EfaS_IME197	0	0	0	0	0	0	0	0	0	0	0	0	0	0	0	0	0	0	0	0	0	0	0	0	0	0	0	0	0	0	0	0	0	0	0	0	0	17.41	0	0	0	4.31
Erwinia phage ENT90	Viruses	Viruses_u_p	Viruses_u_c	Caudovirales	Myoviridae	P2virus	Erwinia phage ENT90	0	0	0	0	0	0	0	0	0	0	0	0	0	0	0	0	0	0	0	0	0	0	0	0	0	0	0	0	0	0	0	0	0	0	0	0	0	0	0	4	0	0
Tl2011virus_u_s	Viruses	Viruses_u_p	Viruses_u_c	Caudovirales	Podoviridae	Tl2011virus	Tl2011virus_u_s	0	0	0	0	0	0	0	0	0	0	2.08	0	0	27.57	0	0	0	5.7	0	0	0	0	0	0	0	0	0	0	0	1.92	0	0	0	0	0	0	112.17	0	0	0	147.98	0
Epsilon15virus_u_s	Viruses	Viruses_u_p	Viruses_u_c	Caudovirales	Podoviridae	Epsilon15virus	Epsilon15virus_u_s	0	0	0	0	0	0	0	0	0	0	0	0	0	0	0	0	0	0	49.92	0	0	16.83	0	0	0	0	0	0	0	0	0	0	0	0	0	0	0	0	0	0	0	0
Escherichia phage TL-2011b	Viruses	Viruses_u_p	Viruses_u_c	Caudovirales	Podoviridae	Epsilon15virus	Escherichia phage TL-2011b	0	0	0	0	0	0	0	0	0	0	0	0	0	0	0	0	0	0	0	0	0	0	0	0	0	0	0	0	0	0	0	0	0	0	0	0	0	0	0	0	0	0
Escherichia virus TL2011	Viruses	Viruses_u_p	Viruses_u_c	Caudovirales	Podoviridae	Tl2011virus	Escherichia virus TL2011	0	0	0	0	0	0	0	0	0	0	0	0	0	0	0	0	0	0	0	0	0	0	0	0	0	0	0	0	0	0	0	0	0	0	0	0	0	0	0	0	191.59	0
Escherichia phage pro147	Viruses	Viruses_u_p	Viruses_u_c	Caudovirales	Myoviridae	P2virus	Escherichia phage pro147	0	0	0	0	0	0	0	0	0	0	0	0	0	0	0	0	0	0	0	0	0	0	0	0	0	0	0	0	0	0	0	0	0	0	0	0	2.56	0	0	0	13.94	0
Escherichia phage pro483	Viruses	Viruses_u_p	Viruses_u_c	Caudovirales	Myoviridae	P2virus	Escherichia phage pro483	0	0	0	0	0	0	0	0	0	0	0	0	0	0	0	0	0	0	0	0	0	0	0	0	0	0	0	0	0	0	0	0	0	0	0	0	22.06	0	0	0	178.42	0
Escherichia virus 24B	Viruses	Viruses_u_p	Viruses_u_c	Caudovirales	Podoviridae	Nona33virus	Escherichia virus 24B	0	0	0	0	0	0	0	0	0	0	0	0	0	0	0	0	0	0	0	0	0	0	0	0	0	0	0	0	0	0	0	0	0	0	0	0	0	0	0	0	0	0
Escherichia virus HK022	Viruses	Viruses_u_p	Viruses_u_c	Caudovirales	Siphoviridae	Hk97virus	Escherichia virus HK022	0	0	0	19.86	0	0	0	0	0	0	0	0	0	0	0	0	0	0	67.49	0	0	0	0	0	69.01	10.85	0	0	0	0	0	0	0	0	0	0	0	0	31.39	0	0	0
Hpunavirus_u_s	Viruses	Viruses_u_p	Viruses_u_c	Caudovirales	Myoviridae	Hpunavirus	Hpunavirus_u_s	0	0	0	0	0	0	0	0	0	0	0	0	0	0	0	0	0	0	0	0	0	0	0	0	0	0	0	0	0	0	0	0	0	0	0	0	0	0	0	0	0	0
Psavirus_u_s	Viruses	Viruses_u_p	Viruses_u_c	Caudovirales	Siphoviridae	Psavirus	Psavirus_u_s	0	0	0	0	0	0	0	0	0	0	0	0	0	0	0	0	0	0	0	0	0	0	0	0	0	0	0	0	0	0	0	0	0	0	3.99	0	0	0	0	0	0	0
Listonella phage phiHSIC	Viruses	Viruses_u_p	Viruses_u_c	Caudovirales	Siphoviridae	Siphoviridae_u_g	Listonella phage phiHSIC	0	0	0	0	0	0	0	0	0	0	0	0	0	0	0	0	0	0	0	0	0	0	0	0	0	0	0	0	0	0	0	0	0	41.7	0	0	0	0	0	0	0	0
Corndogvirus_u_s	Viruses	Viruses_u_p	Viruses_u_c	Caudovirales	Siphoviridae	Corndogvirus	Corndogvirus_u_s	16.95	0	0	0	0	0	0	0	0	0	0	0	0	0	31.94	0	0	0	0	0	0	0	0	0	0	0	0	0	0	0	10.43	0	0	0	0	0	1.87	0	0	0	0	0
L5virus_u_s	Viruses	Viruses_u_p	Viruses_u_c	Caudovirales	Siphoviridae	L5virus	L5virus_u_s	0	0	0	0	0	0	0	0	0	0	0	0	0	0	0	0	0	0	0	0	0	0	0	0	0	0	0	0	0	0	0	0	0	0	1.93	0	0	0	0	0	0	3.2
Bxz1virus_u_s	Viruses	Viruses_u_p	Viruses_u_c	Caudovirales	Myoviridae	Bxz1virus	Bxz1virus_u_s	0	0	0	0	0	0	0	0	0	0	0	0	0	0	0	0	0	0	0	0	0	0	0	0	0	0	0	0	0	0	0	0	0	0	0	0	0	0	0	0	2.56	0
Fromanvirus_u_s	Viruses	Viruses_u_p	Viruses_u_c	Caudovirales	Siphoviridae	Fromanvirus	Fromanvirus_u_s	0	0	0	0	0	0	0	0	0	0	0	0	0	0	0	0	0	0	0	0	0	0	0	0	0	0	0	0	0	0	0	0	0	0	0	0	0	0	0	0	0	0
Tm4virus_u_s	Viruses	Viruses_u_p	Viruses_u_c	Caudovirales	Siphoviridae	Tm4virus	Tm4virus_u_s	0	0	0	0	0	0	0	0	0	0	0	0	0	0	0	0	0	0	0	0	0	0	0	0	0	0	0	0	0	0	0	0	0	0	0	0	0	0	0	15.3	0	39.71
Che8virus_u_s	Viruses	Viruses_u_p	Viruses_u_c	Caudovirales	Siphoviridae	Che8virus	Che8virus_u_s	0	0	0	0	0	0	0	0	0	0	0	0	0	0	0	0	0	0	0	0	0	0	0	0	0	0	0	0	0	0	0	0	0	0	2.44	0	0	0	0	0	0	0
Mycobacterium virus SG4	Viruses	Viruses_u_p	Viruses_u_c	Caudovirales	Siphoviridae	Cheoctovirus	Mycobacterium virus SG4	0	0	0	0	0	0	0	0	0	0	0	0	0	0	0	0	0	0	0	0	0	0	0	0	0	0	0	0	0	0	0	0	0	0	0	0	0	0	0	0	0	0
Pectobacterium phage ZF40	Viruses	Viruses_u_p	Viruses_u_c	Caudovirales	Myoviridae	Myoviridae_u_g	Pectobacterium phage ZF40	0	0	0	0	0	0	0	0	0	0	0	0	0	0	0	0	0	0	0	0	0	0	0	0	0	0	0	0	0	0	0	0	0	0	0	0	0	0	0	0	0	0
Pelagibacter phage HTVC008M	Viruses	Viruses_u_p	Viruses_u_c	Caudovirales	Myoviridae	Myoviridae_u_g	Pelagibacter phage HTVC008M	0	0	0	0	0	0	0	0	0	0	0	0	0	0	0	0	0	0	0	0	0	0	0	0	0	0	0	0	0	0	0	0	0	0	0	0	79.59	0	16.13	33.25	52.46	19.52
Pelagibacter phage HTVC010P	Viruses	Viruses_u_p	Viruses_u_c	Caudovirales	Podoviridae	Podoviridae_u_g	Pelagibacter phage HTVC010P	0	0	0	0	0	0	0	0	0	0	0	0	0	0	0	0	66.99	0	0	0	0	0	0	0	0	0	0	0	0	0	0	0	0	0	12.55	0	270.99	0	59.65	131.42	28.87	36.88
Pelagibacter phage HTVC011P	Viruses	Viruses_u_p	Viruses_u_c	Caudovirales	Autographiviridae	Autographiviridae_u_g	Pelagibacter phage HTVC011P	0	0	0	0	0	0	0	0	0	0	0	0	0	0	0	0	0	0	0	0	0	0	0	0	0	0	0	0	0	0	0	0	0	0	28.79	0	46.86	0	12.05	27.82	34.22	9.04
Pelagibacter phage HTVC019P	Viruses	Viruses_u_p	Viruses_u_c	Caudovirales	Autographiviridae	Autographiviridae_u_g	Pelagibacter phage HTVC019P	0	0	0	0	0	0	0	0	0	0	0	0	0	0	0	0	0	0	0	0	0	0	0	0	0	0	0	0	0	0	0	0	0	0	0	0	146.53	0	10.66	22.87	36.14	182.61
Myoviridae_u_s	Viruses	Viruses_u_p	Viruses_u_c	Caudovirales	Myoviridae	Myoviridae_u_g	Myoviridae_u_s	10.18	17.74	42.14	16.46	4.54	13.83	0	1.01	29.28	40.3	73.02	27.49	147.6	28.2	62.17	24.22	4435.2	56.92	18.27	0	0	63.05	0	33.58	2.25	0	21.75	23.8	37.38	39.65	33.18	32.4	6.46	47.79	12.37	48.07	52.15	45.91	43.96	86.65	21.42	58.64
Prochlorococcus phage P-RSM4	Viruses	Viruses_u_p	Viruses_u_c	Caudovirales	Myoviridae	Myoviridae_u_g	Prochlorococcus phage P-RSM4	0	0	0	0	0	0	0	0	0	0	0	0	0	0	0	0	0	0	0	0	0	0	0	0	0	0	0	0	0	0	0	0	0	0	0	0	17.39	0	10.28	0	0	0
Prochlorococcus phage P-SSM2	Viruses	Viruses_u_p	Viruses_u_c	Caudovirales	Myoviridae	Myoviridae_u_g	Prochlorococcus phage P-SSM2	0	0	0	0	0	0	0	0	0	0	0	0	0	0	0	0	0	0	0	0	0	0	0	0	0	0	0	0	0	0	0	0	0	0	15.27	0	28.21	19.57	29.32	11.6	15.54	0
Prochlorococcus phage P-SSM7	Viruses	Viruses_u_p	Viruses_u_c	Caudovirales	Myoviridae	Myoviridae_u_g	Prochlorococcus phage P-SSM7	0	0	0	0	0	0	0	0	0	0	0	0	0	0	0	0	0	0	0	0	0	0	0	0	0	0	0	0	0	0	0	0	0	0	0	0	11.51	0	6.46	0	0	0
Prochlorococcus phage P-TIM68	Viruses	Viruses_u_p	Viruses_u_c	Caudovirales	Myoviridae	Myoviridae_u_g	Prochlorococcus phage P-TIM68	0	0	0	0	0	0	0	0	0	0	0	0	0	0	0	0	0	0	0	0	0	0	0	0	0	0	0	0	0	0	0	0	0	0	19.59	0	19.16	13.02	18.98	7.6	13.27	0
Prochlorococcus phage Syn1	Viruses	Viruses_u_p	Viruses_u_c	Caudovirales	Myoviridae	Myoviridae_u_g	Prochlorococcus phage Syn1	0	0	0	0	0	0	0	0	0	0	0	0	0	0	0	0	0	0	0	0	0	0	0	0	0	0	0	0	0	0	0	0	0	0	19.51	0	55.62	116.91	45.16	39.04	44.35	0
Prochlorococcus phage Syn33	Viruses	Viruses_u_p	Viruses_u_c	Caudovirales	Myoviridae	Myoviridae_u_g	Prochlorococcus phage Syn33	0	0	0	0	0	0	0	0	0	0	0	0	0	0	0	0	0	0	0	0	0	0	0	0	0	0	0	0	0	0	0	0	0	0	23.88	0	34.89	13.97	29	12.37	13.74	8.24
Pahexavirus_u_s	Viruses	Viruses_u_p	Viruses_u_c	Caudovirales	Siphoviridae	Pahexavirus	Pahexavirus_u_s	0	0	0	0	0	0	0	0	0	0	0	0	0	0	0	0	0	0	0	0	0	0	0	0	0	0	0	0	0	0	0	0	0	0	0	0	0	0	0	0	0	0
Propionibacterium virus PHL152M00	Viruses	Viruses_u_p	Viruses_u_c	Caudovirales	Siphoviridae	Pahexavirus	Propionibacterium virus PHL152M00	0	0	0	0	0	0	0	0	0	0	0	0	0	0	0	0	0	0	0	0	0	0	0	0	0	0	0	0	0	0	0	0	0	0	0	0	0	0	0	0	0	0
Pseudoalteromonas phage BS5	Viruses	Viruses_u_p	Viruses_u_c	Caudovirales	Siphoviridae	Siphoviridae_u_g	Pseudoalteromonas phage BS5	0	0	0	102.5	0	42.49	0	0	0	0	0	0	0	0	0	7.81	0	31.99	0	0	0	0	0	0	0	0	0	0	0	0	26.69	8.65	0	60.52	20.41	0	0	0	0	0	0	0
Pseudoalteromonas phage H101	Viruses	Viruses_u_p	Viruses_u_c	Caudovirales	Myoviridae	Myoviridae_u_g	Pseudoalteromonas phage H101	0	0	0	0	0	0	0	0	0	0	0	0	0	0	0	0	0	0	0	0	0	0	0	0	0	0	0	0	0	0	0	0	0	0	13.12	0	0	0	0	0	0	0
Pseudoalteromonas phage H103	Viruses	Viruses_u_p	Viruses_u_c	Caudovirales	Siphoviridae	Siphoviridae_u_g	Pseudoalteromonas phage H103	0	0	0	0	0	0	0	0	0	0	0	0	0	0	0	0	0	0	0	0	0	0	0	0	0	0	0	0	0	0	0	0	0	24.43	12.69	13.84	0	0	0	0	0	0
Pseudoalteromonas phage H105/1	Viruses	Viruses_u_p	Viruses_u_c	Caudovirales	Siphoviridae	Siphoviridae_u_g	Pseudoalteromonas phage H105/1	0	0	0	18.13	0	33.33	0	0	0	0	0	0	0	0	0	11.46	0	96.07	0	7.75	0	0	0	0	10.88	11.66	0	0	12.97	0	60.87	23.45	24.4	298.9	45.71	95.72	0	0	0	0	0	0
Pseudoalteromonas phage Pq0	Viruses	Viruses_u_p	Viruses_u_c	Caudovirales	Siphoviridae	Siphoviridae_u_g	Pseudoalteromonas phage Pq0	0	0	0	13.53	0	0	0	0	0	0	0	0	0	0	0	0	0	0	0	0	0	0	0	0	0	17.75	0	0	0	0	28.88	9.87	8.48	0	0	0	0	0	0	0	0	0
Viruses_u_s	Viruses	Viruses_u_p	Viruses_u_c	Viruses_u_o	Viruses_u_f	Viruses_u_g	Viruses_u_s	0	0	0	0	0	0	0	0	0	4.86	0	0	0	0	0	0	0	0	0	0	0	0	0	0	0	0	0	0	0	4.19	0	0	0	5.89	0	0	0	0	11.59	0	0	0
Pseudomonas virus EL	Viruses	Viruses_u_p	Viruses_u_c	Caudovirales	Myoviridae	Elvirus	Pseudomonas virus EL	0	0	0	0	0	0	0	0	0	0	0	0	0	0	0	0	0	0	0	0	0	0	0	0	0	0	0	0	0	0	0	0	0	0	0	0	0	0	0	0	0	0
Pseudomonas phage F10	Viruses	Viruses_u_p	Viruses_u_c	Caudovirales	Siphoviridae	Siphoviridae_u_g	Pseudomonas phage F10	0	0	0	0	0	0	0	0	0	0	0	0	0	0	0	0	0	0	0	0	0	0	0	0	0	0	0	0	0	0	0	0	0	0	0	0	0	0	0	0	0	0
Pseudomonas phage JBD25	Viruses	Viruses_u_p	Viruses_u_c	Caudovirales	Siphoviridae	Siphoviridae_u_g	Pseudomonas phage JBD25	0	0	0	0	0	0	0	0	0	0	0	0	0	0	0	0	0	0	0	0	0	0	0	0	0	0	0	0	0	0	0	0	0	0	0	0	0	0	0	0	0	0
Pseudomonas phage PS-1	Viruses	Viruses_u_p	Viruses_u_c	Caudovirales	Siphoviridae	Siphoviridae_u_g	Pseudomonas phage PS-1	0	0	0	0	0	0	0	0	0	0	0	0	0	0	0	0	0	14.59	0	0	0	0	0	0	0	0	0	0	0	0	0	0	0	0	0	0	0	0	0	0	0	0
Pseudomonas phage YMC11/07/P54_PAE_BP	Viruses	Viruses_u_p	Viruses_u_c	Caudovirales	Siphoviridae	Siphoviridae_u_g	Pseudomonas phage YMC11/07/P54_PAE_BP	0	0	0	0	0	0	0	0	0	0	0	0	0	0	0	0	0	0	0	0	0	0	0	0	0	0	0	0	0	0	0	0	0	0	0	0	0	0	0	0	0	0
Puniceispirillum phage HMO-2011	Viruses	Viruses_u_p	Viruses_u_c	Caudovirales	Podoviridae	Podoviridae_u_g	Puniceispirillum phage HMO-2011	18.99	0	0	0	0	0	0	0	0	0	0	0	0	0	9.74	23.28	53.69	111.43	0	0	0	0	0	0	0	0	0	0	0	9.98	10.18	10.22	0	35.03	142.3	10.46	314.29	40.09	56.75	18.73	233.02	63.24
Rhodovulum phage RS1	Viruses	Viruses_u_p	Viruses_u_c	Caudovirales	Siphoviridae	Siphoviridae_u_g	Rhodovulum phage RS1	0	0	0	0	0	0	0	0	0	0	0	0	0	0	0	0	0	0	0	0	0	0	0	0	0	0	0	0	0	0	0	0	0	0	0	0	0	0	0	0	0	0
Ruegeria phage DSS3-P1	Viruses	Viruses_u_p	Viruses_u_c	Caudovirales	Siphoviridae	Siphoviridae_u_g	Ruegeria phage DSS3-P1	0	0	0	15.89	0	0	0	0	0	0	0	0	0	0	0	0	29.6	0	0	0	0	108.3	0	0	9.46	0	1372.03	67.64	790.98	0	0	32.97	0	0	416.35	0	0	0	0	0	0	0
Salmonella phage RE-2010	Viruses	Viruses_u_p	Viruses_u_c	Caudovirales	Myoviridae	P2virus	Salmonella phage RE-2010	0	0	0	0	0	0	0	0	0	0	0	0	0	0	0	0	0	0	0	0	0	0	0	0	0	0	0	0	0	0	0	0	0	0	0	0	0	0	0	4.57	0	0
Salmonella phage SEN34	Viruses	Viruses_u_p	Viruses_u_c	Caudovirales	Myoviridae	Myoviridae_u_g	Salmonella phage SEN34	0	0	0	0	0	0	0	0	0	0	0	0	0	47.28	0	0	0	0	0	0	0	0	0	0	0	0	0	0	0	0	0	0	0	0	0	0	0	0	26.53	0	0	0
Salmonella phage SJ46	Viruses	Viruses_u_p	Viruses_u_c	Caudovirales	Myoviridae	P1virus	Salmonella phage SJ46	0	0	0	0	0	0	0	0	0	0	0	0	0	0	0	0	0	0	0	36.26	25.83	0	0	0	0	0	0	0	0	0	0	0	0	0	0	0	0	0	0	53.21	0	0
Salmonella phage SPN3UB	Viruses	Viruses_u_p	Viruses_u_c	Caudovirales	Siphoviridae	Siphoviridae_u_g	Salmonella phage SPN3UB	0	0	0	0	0	0	0	0	0	0	0	0	0	0	0	0	0	0	0	0	0	0	0	0	0	0	0	0	0	0	0	0	0	0	0	0	0	0	0	0	0	0
Salmonella phage vB_SosS_Oslo	Viruses	Viruses_u_p	Viruses_u_c	Caudovirales	Siphoviridae	Siphoviridae_u_g	Salmonella phage vB_SosS_Oslo	0	2220.75	31.8	1025.73	0	1071.71	2187.82	728.74	1776.28	0	0	0	0	0	0	0	0	0	2412.31	18.83	232.78	0	0	704.04	3225.51	965.22	0	0	0	0	0	0	0	0	2272.82	0	0	0	0	0	0	0
Shewanella sp. phage 1/41	Viruses	Viruses_u_p	Viruses_u_c	Caudovirales	Myoviridae	Myoviridae_u_g	Shewanella sp. phage 1/41	0	0	0	0	0	0	0	0	0	0	0	0	0	0	0	0	0	11.97	0	0	0	0	0	0	0	0	0	0	0	0	0	0	0	0	0	0	0	0	0	0	0	0
Pocjvirus_u_s	Viruses	Viruses_u_p	Viruses_u_c	Caudovirales	Podoviridae	Pocjvirus	Pocjvirus_u_s	0	4.18	0	0	10.84	0	0	0	0	292.66	107.09	21.41	151.12	2408.31	12.21	72.33	33.03	190.48	0	0	0	34.81	111	0	0	0	224.54	47	244.74	34.62	32.93	80.32	55.34	25.3	0	65.59	0	0	0	0	0	0
Shigella virus 7502Stx	Viruses	Viruses_u_p	Viruses_u_c	Caudovirales	Podoviridae	Pocjvirus	Shigella virus 7502Stx	0	0	0	0	0	0	0	0	0	0	0	0	0	0	0	0	0	0	0	0	0	0	0	0	0	0	0	0	0	0	0	0	0	0	0	0	53.2	0	0	0	0	0
Shigella virus POCJ13	Viruses	Viruses_u_p	Viruses_u_c	Caudovirales	Podoviridae	Pocjvirus	Shigella virus POCJ13	0	0	0	0	0	0	0	0	0	0	0	0	0	0	0	0	0	0	0	0	0	0	0	0	0	0	0	0	0	0	0	0	0	0	0	0	101.75	0	0	0	139.38	0
Shigella phage SfII	Viruses	Viruses_u_p	Viruses_u_c	Caudovirales	Myoviridae	Myoviridae_u_g	Shigella phage SfII	0	0	0	0	0	0	0	0	0	0	0	0	0	0	0	0	0	0	0	0	0	0	0	0	0	0	0	0	0	0	0	0	0	0	0	0	0	0	0	36.59	0	0
Shigella phage SfIV	Viruses	Viruses_u_p	Viruses_u_c	Caudovirales	Myoviridae	Myoviridae_u_g	Shigella phage SfIV	0	0	0	0	0	0	0	0	0	3.64	0	0	0	0	0	0	0	0	0	0	0	0	0	0	0	0	0	0	27.8	16.2	0	0	0	0	0	0	390.62	0	490.77	349.46	352.59	0
Shigella virus VASD	Viruses	Viruses_u_p	Viruses_u_c	Caudovirales	Podoviridae	Tl2011virus	Shigella virus VASD	0	0	0	0	0	0	0	0	0	0	0	0	0	35.49	0	0	0	0	0	0	0	0	0	0	0	0	0	0	0	0	0	0	0	0	0	0	101.85	0	0	0	0	0
Shigella virus Sf6	Viruses	Viruses_u_p	Viruses_u_c	Caudovirales	Podoviridae	Lederbergvirus	Shigella virus Sf6	0	0	0	0	0	0	0	0	0	0	0	0	0	0	0	0	0	0	0	0	0	0	0	0	0	0	0	0	0	0	0	0	0	0	0	0	0	0	0	0	0	0
Silicibacter phage DSS3phi2	Viruses	Viruses_u_p	Viruses_u_c	Caudovirales	Podoviridae	Podoviridae_u_g	Silicibacter phage DSS3phi2	0	0	0	0	0	0	0	0	0	0	0	0	0	0	0	0	0	52.65	0	0	0	0	0	0	0	0	0	0	0	0	0	0	0	0	0	0	0	0	0	0	0	0
Staphylococcus phage SPbeta-like	Viruses	Viruses_u_p	Viruses_u_c	Caudovirales	Siphoviridae	Spbetavirus	Staphylococcus phage SPbeta-like	0	0	0	0	0	0	0	0	0	0	0	0	0	0	0	0	0	0	0	0	0	0	0	0	0	0	0	0	0	0	0	0	0	0	0	0	0	0	0	0	0	0
Staphylococcus phage StB20	Viruses	Viruses_u_p	Viruses_u_c	Caudovirales	Siphoviridae	Siphoviridae_u_g	Staphylococcus phage StB20	0	0	0	0	0	0	0	0	0	0	0	0	0	0	0	0	0	0	0	0	0	0	0	0	0	0	0	0	0	0	0	0	0	0	0	0	0	0	0	0	0	0
Staphylococcus phage StB20-like	Viruses	Viruses_u_p	Viruses_u_c	Caudovirales	Siphoviridae	Siphoviridae_u_g	Staphylococcus phage StB20-like	0	0	0	0	0	0	0	0	0	0	0	0	0	0	0	0	0	0	0	0	0	0	0	0	0	0	0	0	0	0	0	0	0	0	0	0	0	0	0	0	0	0
Staphylococcus virus CNPH82	Viruses	Viruses_u_p	Viruses_u_c	Caudovirales	Siphoviridae	Phietavirus	Staphylococcus virus CNPH82	0	0	0	0	0	0	0	0	0	0	0	0	0	0	0	0	0	0	0	0	0	0	0	0	0	0	0	0	0	0	0	0	0	0	0	0	0	0	0	0	0	0
Staphylococcus virus IPLA5	Viruses	Viruses_u_p	Viruses_u_c	Caudovirales	Siphoviridae	Phietavirus	Staphylococcus virus IPLA5	0	0	0	0	0	0	0	0	0	0	0	0	0	0	0	0	0	0	0	0	0	0	0	0	0	0	0	0	0	0	0	0	0	0	0	0	0	0	0	0	0	0
Staphylococcus virus IPLA7	Viruses	Viruses_u_p	Viruses_u_c	Caudovirales	Siphoviridae	Phietavirus	Staphylococcus virus IPLA7	0	0	0	0	0	0	0	0	0	0	0	0	0	0	0	0	0	0	0	0	0	0	0	0	0	0	0	0	0	0	0	0	0	0	0	0	0	0	0	0	0	0
Stx2-converting phage 1717	Viruses	Viruses_u_p	Viruses_u_c	Caudovirales	Siphoviridae	Siphoviridae_u_g	Stx2-converting phage 1717	0	0	0	0	0	0	0	0	0	0	0	0	0	0	0	0	0	0	0	26.89	0	0	0	0	0	0	0	0	0	0	0	0	0	0	0	0	106.22	0	49.97	48.67	306.54	0
Stx2-converting phage 86	Viruses	Viruses_u_p	Viruses_u_c	Caudovirales	Podoviridae	Nona33virus	Stx2-converting phage 86	0	0	0	0	0	0	52.94	0	0	0	0	0	0	0	0	0	0	0	91	0	0	0	0	0	0	0	0	0	0	0	0	0	0	0	0	0	9.4	0	0	0	120.87	0
Synechococcus phage ACG-2014b	Viruses	Viruses_u_p	Viruses_u_c	Caudovirales	Myoviridae	Myoviridae_u_g	Synechococcus phage ACG-2014b	0	0	0	0	0	0	0	0	0	0	0	0	0	0	0	0	0	0	0	0	0	0	0	0	0	0	0	0	0	0	0	0	0	0	0	0	10.75	0	6.95	0	0	0
Synechococcus phage ACG-2014c	Viruses	Viruses_u_p	Viruses_u_c	Caudovirales	Myoviridae	Myoviridae_u_g	Synechococcus phage ACG-2014c	0	0	0	0	0	0	0	0	0	0	0	0	0	0	0	0	0	0	0	0	0	0	0	0	0	0	0	0	0	0	0	0	0	0	10.58	0	29.32	8.42	9.56	0	10.35	0
Synechococcus phage ACG-2014d	Viruses	Viruses_u_p	Viruses_u_c	Caudovirales	Myoviridae	Myoviridae_u_g	Synechococcus phage ACG-2014d	0	0	0	0	0	0	0	0	0	0	0	0	0	0	0	0	0	0	0	0	0	0	0	0	0	0	0	0	0	0	0	0	0	0	13.08	0	21.69	15.42	20.32	12.83	13.47	0
Synechococcus phage ACG-2014e	Viruses	Viruses_u_p	Viruses_u_c	Caudovirales	Myoviridae	Myoviridae_u_g	Synechococcus phage ACG-2014e	0	0	0	0	0	0	0	0	0	0	0	0	0	0	0	0	0	0	0	0	0	0	0	0	0	0	0	0	0	0	0	0	0	0	13.44	0	31.86	15.85	23.77	18.03	11.21	0
Synechococcus phage ACG-2014f	Viruses	Viruses_u_p	Viruses_u_c	Caudovirales	Myoviridae	Myoviridae_u_g	Synechococcus phage ACG-2014f	0	0	0	0	0	0	0	0	0	0	0	0	0	0	0	0	0	0	0	0	0	0	0	0	0	0	0	0	0	0	0	0	0	0	16.24	0	11.29	0	10.46	0	8.89	0
Synechococcus phage ACG-2014g	Viruses	Viruses_u_p	Viruses_u_c	Caudovirales	Myoviridae	Myoviridae_u_g	Synechococcus phage ACG-2014g	0	0	0	0	0	0	0	0	0	0	0	0	0	0	0	0	0	0	0	0	0	0	0	0	0	0	0	0	0	0	0	0	0	0	10.52	0	18.11	0	12.7	0	8.08	0
Synechococcus phage ACG-2014h	Viruses	Viruses_u_p	Viruses_u_c	Caudovirales	Myoviridae	Myoviridae_u_g	Synechococcus phage ACG-2014h	0	0	0	0	0	0	0	0	0	0	0	0	0	0	0	0	0	0	0	0	0	0	0	0	0	0	0	0	0	0	0	0	0	0	14.33	0	93.6	31.17	42.82	39.18	37.89	0
Synechococcus phage ACG-2014i	Viruses	Viruses_u_p	Viruses_u_c	Caudovirales	Myoviridae	Myoviridae_u_g	Synechococcus phage ACG-2014i	0	0	0	0	0	0	0	0	0	0	0	0	0	0	0	0	0	9.05	0	0	0	0	0	0	0	0	0	0	0	0	0	0	0	0	27.31	0	55.8	23.27	29.96	33.32	29.55	0
Synechococcus phage ACG-2014j	Viruses	Viruses_u_p	Viruses_u_c	Caudovirales	Myoviridae	Myoviridae_u_g	Synechococcus phage ACG-2014j	0	0	0	0	0	0	0	0	0	0	0	0	0	0	0	0	0	0	0	0	0	0	0	0	0	0	0	0	0	0	0	0	0	0	8.92	0	40.07	12.72	27.45	53.1	14.11	0
Synechococcus phage S-CAM1	Viruses	Viruses_u_p	Viruses_u_c	Caudovirales	Myoviridae	Myoviridae_u_g	Synechococcus phage S-CAM1	0	0	0	0	0	0	0	0	0	0	0	0	0	0	0	0	0	0	0	0	0	0	0	0	0	0	0	0	0	0	0	0	0	0	12.7	0	62.03	24.61	24.68	10.43	10.13	0
Synechococcus phage S-CAM22	Viruses	Viruses_u_p	Viruses_u_c	Caudovirales	Myoviridae	Myoviridae_u_g	Synechococcus phage S-CAM22	0	0	0	0	0	0	0	0	0	0	0	0	0	0	0	0	0	0	0	0	0	0	0	0	0	0	0	0	0	0	0	0	0	0	14.11	0	39.19	20.69	29.31	9.53	16.01	0
Synechococcus phage S-CAM3	Viruses	Viruses_u_p	Viruses_u_c	Caudovirales	Myoviridae	Myoviridae_u_g	Synechococcus phage S-CAM3	0	0	0	0	0	0	0	0	0	0	0	0	0	0	0	0	0	0	0	0	0	0	0	0	0	0	0	0	0	0	0	0	0	0	19.79	0	198.49	51.72	59.87	29.28	26.67	8.19
Synechococcus phage S-CAM4	Viruses	Viruses_u_p	Viruses_u_c	Caudovirales	Myoviridae	Myoviridae_u_g	Synechococcus phage S-CAM4	0	0	0	0	0	0	0	0	0	0	0	0	0	0	0	0	0	0	0	0	0	0	0	0	0	0	0	0	0	0	0	0	0	0	0	0	44.09	14.97	25.97	83.09	31.29	0
Synechococcus phage S-CAM7	Viruses	Viruses_u_p	Viruses_u_c	Caudovirales	Myoviridae	Myoviridae_u_g	Synechococcus phage S-CAM7	0	0	0	0	0	0	0	0	0	0	0	0	0	0	0	0	0	0	0	0	0	0	0	0	0	0	0	0	0	0	0	0	0	0	12.03	0	12.31	0	10.35	0	0	0
Synechococcus phage S-CAM8	Viruses	Viruses_u_p	Viruses_u_c	Caudovirales	Myoviridae	Myoviridae_u_g	Synechococcus phage S-CAM8	0	0	0	0	0	0	0	0	0	0	0	0	0	0	0	0	0	0	0	0	0	0	0	0	0	0	0	0	0	0	0	0	0	0	0	0	14.54	0	7.78	7.4	0	0
Synechococcus phage S-CAM9	Viruses	Viruses_u_p	Viruses_u_c	Caudovirales	Myoviridae	Myoviridae_u_g	Synechococcus phage S-CAM9	18.1	0	0	34.67	8.5	9.21	8.5	0	9.45	65.28	88.82	19.06	12.76	20.04	58.37	13.09	53.66	80.4	0	0	0	55.61	32.51	31.06	36.48	0	5.36	8.21	43.52	97.22	78.32	36.35	22.95	27.87	569.32	13.01	851.24	397.76	642.38	279.44	377.26	128.9
Podoviridae_u_s	Viruses	Viruses_u_p	Viruses_u_c	Caudovirales	Podoviridae	Podoviridae_u_g	Podoviridae_u_s	0	143.8	238.23	25.58	7.46	14.95	15.25	23.94	24.32	93.81	103.46	41.39	15.86	46.68	58.46	23.53	66.62	273.32	32.47	8.81	8.13	523.19	31.81	25.98	55.71	42.62	36.53	66.02	69.54	248.6	125.62	26.96	22.51	32.52	155.17	7.89	824.82	324.65	337.02	144.59	195.16	64.01
Synechococcus phage S-CBP1	Viruses	Viruses_u_p	Viruses_u_c	Caudovirales	Autographiviridae	Autographiviridae_u_g	Synechococcus phage S-CBP1	611.72	1028.38	1528.05	2247.4	620.03	495.3	169.49	128.12	271.76	0	151.16	148.6	13.04	0	193.74	7.41	53.47	212.46	201.23	112.08	140.79	3658.92	1142.11	876.73	961.86	521.92	406.04	214.41	249.72	273.8	245.78	74.62	36.18	18.92	243.71	12.1	1933.2	3357.7	1031.64	68.67	102.28	28.18
Synechococcus phage S-CBP2	Viruses	Viruses_u_p	Viruses_u_c	Caudovirales	Autographiviridae	Autographiviridae_u_g	Synechococcus phage S-CBP2	12.33	134.32	307.31	77.36	210.59	26.5	50.34	18.56	584.17	46.3	0	47.66	48.14	0	428.28	0	0	73.59	0	0	15.37	1043.46	5.47	0	202.15	9016.03	13.92	29.55	0	68.55	868.17	57.21	36.7	3.47	33.82	0	1631.59	4256.51	714.91	340.3	304.06	12.33
Synechococcus phage S-CBP3	Viruses	Viruses_u_p	Viruses_u_c	Caudovirales	Autographiviridae	Autographiviridae_u_g	Synechococcus phage S-CBP3	265.01	814.86	504.49	2619.88	944.32	969.52	236.96	209.21	289.27	0	152.51	121.47	19.21	0	195.79	13.35	290.41	383.9	123.03	45.56	482.99	10460.1	1813.07	1732.96	1161.94	720.39	764.17	207.5	259.34	395.62	276.41	84.43	47.2	18.63	290.97	38.46	1628.23	7453.56	1569.36	140.4	89.18	21.13
Synechococcus phage S-CBP4	Viruses	Viruses_u_p	Viruses_u_c	Caudovirales	Autographiviridae	Autographiviridae_u_g	Synechococcus phage S-CBP4	60.96	341.71	279.2	6575.03	1782.97	1551.22	665.03	1481.3	1209.54	697.55	330.95	338.73	62.38	16.75	777.96	44.38	509.6	2456.02	145.66	17.15	98.33	13252.9	19361.6	3032.25	3317.18	1205.53	1777.04	383.29	385.78	656.81	695.37	202	116.99	120.92	2373.54	32.43	2883.66	8469.8	4722.37	175.77	408.61	52.85
Synechococcus phage S-CBP42	Viruses	Viruses_u_p	Viruses_u_c	Caudovirales	Autographiviridae	Autographiviridae_u_g	Synechococcus phage S-CBP42	315.27	3365.72	756.25	1698.98	357.13	85.48	85.55	0	208.87	555.3	0	283.2	7.83	0	11.22	11.22	0	32.82	264.25	546.79	353.08	7311.49	142.75	179.52	1068.79	285.69	144.9	328.49	793.01	671.61	5.46	16.2	0	0	0	0	7946.08	6903.47	740.02	1319.76	15.96	0
Synechococcus phage S-CBS1	Viruses	Viruses_u_p	Viruses_u_c	Caudovirales	Siphoviridae	Siphoviridae_u_g	Synechococcus phage S-CBS1	597.06	355.09	119.42	187.54	56.23	7.63	234.92	168.6	1019.17	181.05	411.29	1718.46	0	0	653.14	0	0	1484.97	32.58	0	10.64	316.51	222.97	25.07	2670.06	47.31	61.75	462.29	2157.64	2648.69	350.93	861.67	50.47	0	223.22	28.06	13558.3	1081.32	5223.39	5568.18	4600.88	291.41
Synechococcus phage S-CBS2	Viruses	Viruses_u_p	Viruses_u_c	Caudovirales	Siphoviridae	Siphoviridae_u_g	Synechococcus phage S-CBS2	32.2	273.96	55.03	497.59	38.06	83.95	34.39	0	29.21	27.06	20.98	47.98	0	0	27.75	0	0	19.06	44.55	0	0	6208.51	70.55	13.23	1036.38	307	195.69	55.63	52	330.26	49.69	15.54	6.36	0	6.4	0	354.21	1110.43	101.77	30.76	11.63	0
Synechococcus phage S-CBS3	Viruses	Viruses_u_p	Viruses_u_c	Caudovirales	Siphoviridae	Siphoviridae_u_g	Synechococcus phage S-CBS3	157.56	940.06	54.93	552.65	1009.78	1163.32	54.41	126.31	124.76	115.66	123.42	502.8	0	0	37.05	0	0	759.69	50.48	7.86	0	3200.08	0	471.21	487.73	404.04	88.72	119.58	132.23	723.77	89.5	38.53	16.38	51.09	133.08	327.76	6468.52	5919.19	4187.14	410.68	815.41	171.89
Synechococcus phage S-CBS4	Viruses	Viruses_u_p	Viruses_u_c	Caudovirales	Siphoviridae	Siphoviridae_u_g	Synechococcus phage S-CBS4	0	933.71	73.07	565.67	564.01	196.16	81.94	0	52.65	356.13	281.34	276.38	154.27	69.47	1182.22	51.2	426.53	463.83	0	0	0	1979	204.79	213.66	163.34	147.66	223.23	125.53	1719.08	488.68	326.54	84.45	289.19	104.08	464.07	36.57	532.07	2900.46	714.36	1228.88	325.98	26.27
Synechococcus phage S-CRM01	Viruses	Viruses_u_p	Viruses_u_c	Caudovirales	Myoviridae	Myoviridae_u_g	Synechococcus phage S-CRM01	0	0	0	0	0	0	0	0	0	0	0	0	0	0	0	0	0	0	0	0	0	0	0	0	0	0	0	0	0	0	0	0	0	0	0	0	0	0	0	0	0	0
Synechococcus phage S-IOM18	Viruses	Viruses_u_p	Viruses_u_c	Caudovirales	Myoviridae	Myoviridae_u_g	Synechococcus phage S-IOM18	0	0	0	0	0	0	0	0	0	0	0	0	0	0	0	0	0	0	0	0	0	0	0	0	0	0	0	0	0	6.48	0	0	0	0	30.44	0	103.41	30.57	62.58	31.27	36.97	0
Synechococcus phage S-MbCM100	Viruses	Viruses_u_p	Viruses_u_c	Caudovirales	Myoviridae	Myoviridae_u_g	Synechococcus phage S-MbCM100	0	0	0	0	0	0	0	0	0	0	0	0	0	0	0	0	0	0	0	0	0	0	0	0	0	0	0	0	0	0	0	0	0	0	0	0	36.45	0	19.25	8.91	9.04	0
Synechococcus phage S-PM2	Viruses	Viruses_u_p	Viruses_u_c	Caudovirales	Myoviridae	Myoviridae_u_g	Synechococcus phage S-PM2	0	0	0	31.14	6.94	8.4	0	0	0	11.63	12.37	0	0	0	7.13	0	0	16.22	0	0	0	22.89	21.77	16.24	11.84	0	0	0	17.2	24.2	22.95	12.22	7.54	0	73.78	0	276.75	307.7	299.31	162.54	154.44	23.05
Synechococcus phage S-RIM2 R1_1999	Viruses	Viruses_u_p	Viruses_u_c	Caudovirales	Myoviridae	Myoviridae_u_g	Synechococcus phage S-RIM2 R1_1999	0	0	0	0	0	0	0	0	0	0	0	0	0	0	0	0	0	0	0	0	0	0	0	0	0	0	0	0	0	0	0	0	0	0	30.77	0	261.44	24.08	57.51	32.11	41.92	13.87
Synechococcus phage S-RIM8 A.HR1	Viruses	Viruses_u_p	Viruses_u_c	Caudovirales	Myoviridae	Myoviridae_u_g	Synechococcus phage S-RIM8 A.HR1	0	5.66	0	27.93	7.14	8.81	0	0	0	20.72	28.13	0	0	0	14.06	0	0	33.34	0	0	0	22.9	19.06	7.4	8.1	0	0	0	9.52	38.9	19.28	11.54	10.73	10.02	199.35	6.61	1402.22	379.04	890.27	475.48	291.79	31.2
Synechococcus phage S-RIP1	Viruses	Viruses_u_p	Viruses_u_c	Caudovirales	Autographiviridae	Autographiviridae_u_g	Synechococcus phage S-RIP1	22.9	64.24	93.65	360	61.04	103.3	19.02	7.29	25.78	0	11.04	179.03	5.64	36.16	390.68	44.95	446.77	1114.72	13.54	20.76	21.77	310.93	66.29	81.19	113.83	246.38	174.82	183.35	48.09	116.48	3373.68	391.7	518.96	97.07	1660.01	41.89	357.17	581.63	650.53	155.32	1153.41	254.55
Synechococcus phage S-RSM4	Viruses	Viruses_u_p	Viruses_u_c	Caudovirales	Myoviridae	Myoviridae_u_g	Synechococcus phage S-RSM4	0	0	0	13.22	9.59	0	0	0	0	25.75	24.89	0	0	0	9.96	0	88.85	22.46	0	0	0	11.23	0	0	0	11.18	0	18.2	12.39	54.32	74.89	16.27	8.9	13.02	200.23	0	2984.46	554.55	566.27	1587.54	779.49	34.24
Synechococcus phage S-SKS1	Viruses	Viruses_u_p	Viruses_u_c	Caudovirales	Myoviridae	Myoviridae_u_g	Synechococcus phage S-SKS1	0	0	0	24.36	0	8.47	0	0	6.32	25.56	19.41	10.06	44.01	0	194.04	37.86	269.86	229.24	0	0	0	23.69	13.56	20.51	22.03	0	0	6.61	11.41	48.04	430.89	173.96	140.44	95.51	2788.27	55.13	291.31	229.29	436.47	220.1	1277.48	870.75
Synechococcus phage S-SM1	Viruses	Viruses_u_p	Viruses_u_c	Caudovirales	Myoviridae	Myoviridae_u_g	Synechococcus phage S-SM1	0	0	0	0	0	0	0	0	0	0	0	0	0	0	0	0	0	0	0	0	0	0	0	0	0	0	0	0	0	0	0	0	0	0	23.72	0	53.43	27.34	48.77	18.05	25.61	6.37
Synechococcus phage S-SM2	Viruses	Viruses_u_p	Viruses_u_c	Caudovirales	Myoviridae	Myoviridae_u_g	Synechococcus phage S-SM2	0	0	0	17.93	0	0	0	0	7.09	19.94	25.83	6.84	7.97	0	12.11	0	0	50.55	0	0	0	18.11	7.64	9.93	0	0	0	0	14.3	25.7	36.34	10.64	9.88	14.9	357.95	7.07	519.65	205.94	447.74	188.25	299.89	195.04
Synechococcus phage S-SSM4	Viruses	Viruses_u_p	Viruses_u_c	Caudovirales	Myoviridae	Myoviridae_u_g	Synechococcus phage S-SSM4	0	0	0	0	0	0	0	0	0	0	0	0	0	0	0	0	0	0	0	0	0	0	0	0	0	0	0	0	0	0	0	0	0	0	0	0	24.21	13.28	20.38	0	12.45	0
Synechococcus phage S-SSM5	Viruses	Viruses_u_p	Viruses_u_c	Caudovirales	Myoviridae	Myoviridae_u_g	Synechococcus phage S-SSM5	0	0	0	0	0	0	0	0	0	0	0	0	0	0	0	0	0	0	0	0	0	0	0	0	0	0	0	0	0	0	0	0	0	0	0	0	20.48	11.41	17.53	10.5	12.3	0
Synechococcus phage S-SSM7	Viruses	Viruses_u_p	Viruses_u_c	Caudovirales	Myoviridae	Myoviridae_u_g	Synechococcus phage S-SSM7	0	0	0	0	0	0	0	0	0	0	0	0	0	0	0	0	0	0	0	0	0	0	0	0	0	0	0	0	0	0	0	0	0	0	12.85	0	18.27	9.08	24.78	14.68	13.16	0
Synechococcus phage S-ShM2	Viruses	Viruses_u_p	Viruses_u_c	Caudovirales	Myoviridae	Myoviridae_u_g	Synechococcus phage S-ShM2	0	0	0	0	0	0	0	0	0	0	0	0	0	0	0	0	0	0	0	0	0	0	0	0	0	0	0	0	0	0	0	0	0	0	17.59	0	20.78	0	23.25	9.27	14	0
Synechococcus phage S-WAM1	Viruses	Viruses_u_p	Viruses_u_c	Caudovirales	Myoviridae	Myoviridae_u_g	Synechococcus phage S-WAM1	0	0	0	11.43	0	0	0	0	0	10.3	13.42	0	0	0	5.41	0	0	16.7	0	0	0	17.28	0	8.64	0	0	0	0	0	14.77	15.93	9.64	0	0	69.68	0	356.84	83.26	110.8	66	69.77	14.69
Synechococcus phage S-WAM2	Viruses	Viruses_u_p	Viruses_u_c	Caudovirales	Myoviridae	Myoviridae_u_g	Synechococcus phage S-WAM2	0	0	0	16.64	0	0	0	0	0	22.75	31.32	7.45	9.25	0	13.78	0	221.78	28.86	0	0	0	16.95	10.96	6.69	9.88	20.62	0	9.4	16.68	45.69	54.4	15.73	0	15.45	243.59	0	3192.62	705.99	743.07	1611.06	768.26	35.86
Synechococcus phage Syn19	Viruses	Viruses_u_p	Viruses_u_c	Caudovirales	Myoviridae	Myoviridae_u_g	Synechococcus phage Syn19	0	0	0	0	0	0	0	0	0	0	0	0	0	0	0	0	0	0	0	0	0	0	0	0	0	0	0	0	0	0	0	0	0	0	19.98	0	48.49	19.62	36.28	12.36	15.11	0
Synechococcus phage metaG-MbCM1	Viruses	Viruses_u_p	Viruses_u_c	Caudovirales	Myoviridae	Myoviridae_u_g	Synechococcus phage metaG-MbCM1	0	0	0	0	0	0	0	0	0	0	0	0	0	0	0	0	0	0	0	0	0	0	0	0	0	0	0	0	0	0	0	0	0	0	10.18	0	18.59	8.36	14.67	7.97	9.05	0
Synechococcus phage syn9	Viruses	Viruses_u_p	Viruses_u_c	Caudovirales	Myoviridae	Myoviridae_u_g	Synechococcus phage syn9	0	0	0	7.82	0	0	0	0	0	11.24	9.19	0	0	0	0	0	0	12.68	0	0	0	0	0	0	0	0	0	0	0	12.17	9.75	0	6.63	9.01	45.12	0	317.47	53.37	93.62	69.01	57.67	11.6
Synechococcus virus P60	Viruses	Viruses_u_p	Viruses_u_c	Caudovirales	Autographiviridae	Tiilvirus	Synechococcus virus P60	0	0	0	0	0	0	0	0	0	0	0	0	0	0	0	0	0	0	0	0	0	0	0	0	0	0	0	0	0	0	0	0	0	0	0	0	0	0	0	0	0	0
Synechococcus virus Syn5	Viruses	Viruses_u_p	Viruses_u_c	Caudovirales	Autographiviridae	Voetvirus	Synechococcus virus Syn5	0	0	0	0	0	0	0	0	0	0	0	0	0	0	0	0	0	0	0	0	0	0	0	0	0	0	0	0	0	0	0	0	0	0	0	0	0	0	0	0	0	0
Thalassomonas phage BA3	Viruses	Viruses_u_p	Viruses_u_c	Caudovirales	Podoviridae	Podoviridae_u_g	Thalassomonas phage BA3	0	0	0	0	0	0	0	0	0	0	4.65	0	0	0	0	0	0	0	0	0	0	0	0	0	0	0	0	0	0	0	0	0	0	0	0	0	0	0	0	0	0	0
Verrucomicrobia phage P8625	Viruses	Viruses_u_p	Viruses_u_c	Caudovirales	Siphoviridae	Siphoviridae_u_g	Verrucomicrobia phage P8625	0	59.72	0	0	0	0	0	0	18.76	0	0	0	0	0	73.8	338.57	0	116.96	0	0	0	172.99	0	0	0	0	0	0	0	0	5.58	0	0	10.64	183.72	0	786.44	218.1	316.76	0	0	27.78
Saetivirus_u_s	Viruses	Viruses_u_p	Viruses_u_c	Viruses_u_o	Inoviridae	Saetivirus	Saetivirus_u_s	0	0	7.1	7.69	278.87	66.57	5.27	0	36.06	22.71	44.24	31.17	0	0	0	0	0	0	2.51	0	0	0	0	8.36	0	0	27.53	0	12.52	0	0	3.59	0	0	0	0	0	0	0	0	0	0
Msw3virus_u_s	Viruses	Viruses_u_p	Viruses_u_c	Caudovirales	Myoviridae	Msw3virus	Msw3virus_u_s	0	0	0	0	0	0	0	0	0	0	0	0	0	0	0	0	0	0	0	0	0	0	0	0	0	8.64	0	0	0	0	0	247.88	0	33.18	15.21	67.13	0	0	0	0	0	0
Vibrio phage CHOED	Viruses	Viruses_u_p	Viruses_u_c	Caudovirales	Podoviridae	Podoviridae_u_g	Vibrio phage CHOED	0	0	0	0	0	0	0	0	0	0	0	0	0	0	0	0	0	0	0	0	5.33	23.9	0	0	0	0	0	0	0	0	0	0	0	0	0	0	0	0	0	0	0	0
Vibrio phage CP-T1	Viruses	Viruses_u_p	Viruses_u_c	Caudovirales	Myoviridae	Myoviridae_u_g	Vibrio phage CP-T1	0	0	0	0	0	0	0	0	0	0	0	0	0	0	0	0	0	0	0	0	0	0	0	0	0	0	0	0	0	0	0	0	0	0	0	0	0	0	0	0	0	0
Vibrio phage PV94	Viruses	Viruses_u_p	Viruses_u_c	Caudovirales	Myoviridae	Hpunavirus	Vibrio phage PV94	6.79	0	0	0	0	0	0	0	0	0	0	0	0	0	0	0	0	0	0	0	0	0	0	0	0	0	0	0	0	0	0	0	0	0	0	0	0	0	0	0	0	0
Vibrio phage PWH3a-P1	Viruses	Viruses_u_p	Viruses_u_c	Viruses_u_o	Viruses_u_f	Viruses_u_g	Vibrio phage PWH3a-P1	0	0	0	0	0	0	0	0	0	0	0	0	0	0	0	0	0	0	0	0	0	0	0	0	0	0	0	0	333.38	0	0	0	0	0	0	0	0	0	0	0	0	0
Vibrio phage VBM1	Viruses	Viruses_u_p	Viruses_u_c	Caudovirales	Myoviridae	Myoviridae_u_g	Vibrio phage VBM1	0	0	0	9007.25	0	0	0	0	11.27	0	0	0	0	0	0	0	0	0	0	0	0	0	0	0	0	874.74	609.01	7.55	0	0	24.33	7.91	0	0	3.7	0	0	0	0	0	0	0
Vibrio virus VCY	Viruses	Viruses_u_p	Viruses_u_c	Viruses_u_o	Inoviridae	Inoviridae_u_g	Vibrio virus VCY	0	0	0	0	6.56	0	0	0	0	0	0	17.77	0	0	0	0	0	0	0	0	0	0	0	0	0	0	4.12	0	0	0	0	0	0	0	0	0	0	0	0	0	0	0
Vibrio phage VPMS1	Viruses	Viruses_u_p	Viruses_u_c	Caudovirales	Podoviridae	Kafunavirus	Vibrio phage VPMS1	0	0	0	0	0	0	0	0	0	0	0	0	0	0	0	0	0	0	0	0	0	0	0	0	0	0	0	0	0	0	0	0	0	0	0	0	0	0	0	0	0	0
Vibrio phage VPUSM 8	Viruses	Viruses_u_p	Viruses_u_c	Caudovirales	Myoviridae	Hp1virus	Vibrio phage VPUSM 8	0	0	0	0	0	0	0	0	0	0	0	0	0	0	0	0	0	0	0	0	0	0	0	0	0	0	0	0	0	15.97	0	0	0	0	0	0	0	0	0	0	0	0
Inoviridae_u_s	Viruses	Viruses_u_p	Viruses_u_c	Viruses_u_o	Inoviridae	Inoviridae_u_g	Inoviridae_u_s	0	0	130.69	0	0	38.83	0	0	2.2	247.21	0	290.4	0	0	0	0	0	0	532.46	170.14	3.83	0	0	0	0	0	0	409.65	0	698.01	0	0	0	0	0	0	0	0	0	0	0	0
Inoviridae_u_s	Loebvirae	Hofneiviricota	Faserviricetes	Tubulavirales	Inoviridae	Inoviridae_u_g	Inoviridae_u_s	0	0	0	0	0	0	0	0	0	0	0	0	0	0	0	0	0	0	0	0	0	0	0	0	0	0	0	0	0	0	0	0	0	0	0	0	0	0	0	0	0	0
Vibrio virus VfO3K6	Viruses	Viruses_u_p	Viruses_u_c	Viruses_u_o	Inoviridae	Inoviridae_u_g	Vibrio virus VfO3K6	131.02	0	0	0	0	0	0	0	0	0	0	0	0	0	0	0	0	0	0	0	0	0	0	0	0	0	0	0	0	0	0	0	0	0	0	0	0	0	0	0	0	0
Vibrio phage VvAW1	Viruses	Viruses_u_p	Viruses_u_c	Caudovirales	Podoviridae	Podoviridae_u_g	Vibrio phage VvAW1	0	0	0	0	0	0	0	0	0	18.43	0	0	0	0	0	0	0	0	0	0	0	0	0	0	0	0	0	0	0	0	0	0	0	0	0	0	0	0	0	0	0	0
Vibrio phage eugene 12A10	Viruses	Viruses_u_p	Viruses_u_c	Viruses_u_o	Viruses_u_f	Viruses_u_g	Vibrio phage eugene 12A10	0	0	0	0	0	0	0	0	0	0	0	0	0	0	11.14	0	0	9.96	0	0	0	0	0	0	0	0	0	0	0	0	759.17	188.4	187.92	47.1	58.55	0	0	0	0	0	0	0
Vibrio virus fs2	Viruses	Viruses_u_p	Viruses_u_c	Viruses_u_o	Inoviridae	Saetivirus	Vibrio virus fs2	0	0	0	0	0	0	0	0	0	0	0	0	0	0	0	0	0	0	0	143.33	0	0	0	0	0	0	0	0	0	0	0	0	0	0	0	0	0	0	0	0	0	0
Vibrio phage helene 12B3	Viruses	Viruses_u_p	Viruses_u_c	Viruses_u_o	Viruses_u_f	Viruses_u_g	Vibrio phage helene 12B3	0	0	0	0	0	0	0	0	0	0	0	0	0	0	5.91	0	0	7.23	0	0	0	0	0	0	0	0	0	0	0	0	1438.14	422.66	321.55	102.5	51.91	0	0	0	0	0	0	0
Vibrio phage martha 12B12	Viruses	Viruses_u_p	Viruses_u_c	Caudovirales	Myoviridae	Myoviridae_u_g	Vibrio phage martha 12B12	0	0	0	0	0	0	0	0	0	0	0	0	0	0	0	3445.1	0	0	0	0	0	0	0	0	0	0	0	0	0	0	0	0	0	55.7	68.88	967.1	0	0	0	0	0	0
Vibrio phage pVp-1	Viruses	Viruses_u_p	Viruses_u_c	Caudovirales	Siphoviridae	Siphoviridae_u_g	Vibrio phage pVp-1	0	0	0	0	0	0	0	0	0	0	0	0	0	0	0	0	0	0	0	0	0	25.93	0	0	123.36	15.17	0	0	0	0	0	0	0	0	15.59	0	0	0	0	0	0	0
Vibrio phage pYD38-B	Viruses	Viruses_u_p	Viruses_u_c	Caudovirales	Siphoviridae	Siphoviridae_u_g	Vibrio phage pYD38-B	0	0	0	0	0	0	0	0	0	0	0	0	0	0	0	0	0	0	0	0	0	0	0	0	0	0	0	0	0	0	0	24.55	8.59	26.68	0	0	0	0	0	0	0	0
Vibrio phage qdvp001	Viruses	Viruses_u_p	Viruses_u_c	Viruses_u_o	Viruses_u_f	Viruses_u_g	Vibrio phage qdvp001	0	0	0	0	0	0	0	0	0	0	0	0	0	0	0	0	0	0	0	0	0	0	0	0	0	0	0	0	44.47	0	0	0	0	0	0	0	0	0	0	0	0	0
Vibrio virus Vf33	Viruses	Viruses_u_p	Viruses_u_c	Viruses_u_o	Inoviridae	Inoviridae_u_g	Vibrio virus Vf33	723.47	0	0	0	0	0	0	0	0	0	0	0	0	0	0	0	0	0	0	0	0	0	0	0	0	0	0	0	0	0	0	0	0	0	0	0	0	0	0	0	0	0
Vibrio virus VpV262	Viruses	Viruses_u_p	Viruses_u_c	Caudovirales	Podoviridae	Podoviridae_u_g	Vibrio virus VpV262	0	0	0	0	0	0	0	0	0	0	0	0	0	0	0	0	0	0	0	0	0	0	0	0	0	0	0	0	0	0	0	0	0	0	0	0	0	0	0	0	0	0
Hk97virus_u_s	Viruses	Viruses_u_p	Viruses_u_c	Caudovirales	Siphoviridae	Hk97virus	Hk97virus_u_s	0	4242.19	17.93	53.31	0	0	0	1627.22	3381.69	0	0	0	0	0	0	34244.2	0	0	4801.34	2.29	1294.55	26353.7	0	0	4251.51	2956.34	0	0	0	0	36835.6	0	40583.5	0	9358.76	0	0	0	0	0	0	0
Nona33virus_u_s	Viruses	Viruses_u_p	Viruses_u_c	Caudovirales	Podoviridae	Nona33virus	Nona33virus_u_s	0	0	0	0	0	0	0	0	0	0	0	0	0	0	0	0	0	0	0	0	0	0	0	0	0	0	0	0	0	0	0	0	0	0	0	0	214.48	0	0	0	11.62	0
Rb49virus_u_s	Viruses	Viruses_u_p	Viruses_u_c	Caudovirales	Myoviridae	Rb49virus	Rb49virus_u_s	0	0	0	0	0	0	0	0	0	0	0	0	0	0	0	0	0	0	0	0	0	0	0	0	0	0	0	0	0	0	0	0	0	0	0	0	0	0	0	0	8.13	0
P2virus_u_s	Viruses	Viruses_u_p	Viruses_u_c	Caudovirales	Myoviridae	P2virus	P2virus_u_s	0	0	0	0	0	0	0	0	0	0	0	0	0	0	0	0	0	0	0	0	0	0	0	0	0	0	0	0	0	0	0	0	0	0	0	0	0	0	19.16	0	0	0
T7virus_u_s	Viruses	Viruses_u_p	Viruses_u_c	Caudovirales	Podoviridae	T7virus	T7virus_u_s	0	0	0	0	0	0	0	0	0	0	0	0	0	0	0	0	0	0	0	0	0	0	0	0	0	0	0	0	0	0	0	0	0	0	0	0	0	1.63	0	0	0	0
Autographiviridae_u_s	Viruses	Viruses_u_p	Viruses_u_c	Caudovirales	Autographiviridae	Autographiviridae_u_g	Autographiviridae_u_s	26.96	0	0	0	0	0	0	0	0	0	0	0	0	0	0	0	0	0	0	0	0	0	0	0	0	0	0	0	0	0	0	0	0	0	0	0	0	0	0	0	0	0
uncultured crAssphage	Viruses	Viruses_u_p	Viruses_u_c	Viruses_u_o	Viruses_u_f	Viruses_u_g	uncultured crAssphage	0	0	0	0	0	0	0	0	0	0	0	0	0	0	0	0	0	0	0	0	0	0	0	0	0	0	0	0	0	0	0	0	0	0	32.73	0	12.98	0	17.92	24.2	0	0
[truncated: 32 more columns]

## Sheet: Abundance Score-Virus
Abundance score of viral taxa by collection month, replicate, sample type, and aquaculture practice
Name	Kingdom	Phylum	Class	Order	Family	Genus	Species	June-AOHB1	June-AOHB2	June-AOHB3	July-AOHB1	July-AOHB2	July-AOHB3	Aug.-AOHB1	Aug.-AOHB2	Aug.-AOHB3	Sep.-AOHB1	Sep.-AOHB2	Sep.-AOHB3	Oct.-AOHB1	Oct.-AOHB2	Oct.-AOHB3	Nov.-AOHB1	Nov.-AOHB2	Nov.-AOHB3	June-AOHF1	June-AOHF2	June-AOHF3	July-AOHF1	July-AOHF2	July-AOHF3	Aug.-AOHF1	Aug.-AOHF2	Aug.-AOHF3	Sep.-AOHF1	Sep.-AOHF2	Sep.-AOHF3	Oct.-AOHF1	Oct.-AOHF2	Oct.-AOHF3	Nov.-AOHF1	Nov.-AOHF2	Nov.-AOHF3	June-WBA	July-WBA	Aug.-WBA	Sep.-WBA	Oct.-WBA	Nov.-WBA
Omegapapillomavirus 1	Viruses	Viruses_u_p	Viruses_u_c	Viruses_u_o	Papillomaviridae	Omegapapillomavirus	Omegapapillomavirus 1	0	0	0	0	0	0	0	0	0	0	0	0	0	0	0	0	0	0	0	0	0	0	0	0	0	0	0	0	0	0	0	0	0	0	0	0	21.3	4.27	8.69	0	26.96	15.14
Asparagus virus 1	Viruses	Viruses_u_p	Viruses_u_c	Viruses_u_o	Potyviridae	Potyvirus	Asparagus virus 1	0	0	0	0	0	0	0	0	0	0	0	0	0	0	0	0	0	0	0	0	0	0	0	0	0	0	0	0	0	0	0	0	0	0	0	0	27.51	0	0	54.05	0	0
Avon-Heathcote Estuary associated circular virus 10	Viruses	Viruses_u_p	Viruses_u_c	Viruses_u_o	Circoviridae	Circoviridae_u_g	Avon-Heathcote Estuary associated circular virus 10	0	0	13.45	0	0	0	32.88	51.54	384.98	0	0	0	0	0	1521.21	753.78	438.63	0	0	455.05	0	0	0	0	0	0	26.54	0	0	0	1088.71	2065.92	819.41	0	14522.6	1078.72	0	0	0	0	0	0
Avon-Heathcote Estuary associated circular virus 27	Viruses	Viruses_u_p	Viruses_u_c	Viruses_u_o	Circoviridae	Circoviridae_u_g	Avon-Heathcote Estuary associated circular virus 27	0	0	25.43	0	0	0	0	0	0	0	0	47.09	0	0	0	0	0	0	0	0	51.7	0	0	0	0	0	0	0	0	0	0	0	0	0	0	0	0	0	0	0	0	0
Avon-Heathcote Estuary associated circular virus 28	Viruses	Viruses_u_p	Viruses_u_c	Viruses_u_o	Circoviridae	Circoviridae_u_g	Avon-Heathcote Estuary associated circular virus 28	0	0	0	137.08	0	0	2445.52	0	0	135.23	0	5293.71	4238.36	0	0	0	0	0	0	0	0	0	0	0	0	0	0	0	13.28	0	0	0	0	0	0	0	0	0	0	0	0	0
Bathycoccus sp. RCC1105 virus BpV	Viruses	Viruses_u_p	Viruses_u_c	Viruses_u_o	Phycodnaviridae	Prasinovirus	Bathycoccus sp. RCC1105 virus BpV	0	0	0	0	0	0	0	0	0	0	0	0	0	0	0	0	0	0	0	0	0	0	0	0	0	0	0	0	0	0	0	0	0	0	0	0	0	0	0	0	126.13	86.62
Bell pepper mottle virus	Viruses	Viruses_u_p	Viruses_u_c	Viruses_u_o	Virgaviridae	Tobamovirus	Bell pepper mottle virus	0	4.14	0	0	0	0	0	0	0	0	0	0	0	0	0	0	0	0	0	0	0	0	0	0	0	0	0	0	0	0	0	0	0	0	0	0	0	0	0	0	0	0
Bwamba orthobunyavirus	Viruses	Negarnaviricota	Ellioviricetes	Bunyavirales	Peribunyaviridae	Orthobunyavirus	Bwamba orthobunyavirus	0	0	0	0	0	0	0	0	0	0	0	0	0	0	0	0	0	0	0	0	0	0	0	0	0	0	0	0	0	0	0	0	0	0	0	0	0	0	0	0	0	10.73
Callinectes sapidus associated circular virus	Viruses	Viruses_u_p	Viruses_u_c	Viruses_u_o	Circoviridae	Circoviridae_u_g	Callinectes sapidus associated circular virus	0	0	0	0	0	0	0	0	0	0	0	0	0	0	0	0	0	0	0	0	0	0	0	0	0	0	0	0	0	0	0	0	0	0	0	0	0	0	0	18.65	0	0
Canis familiaris polyomavirus 1	Viruses	Viruses_u_p	Viruses_u_c	Viruses_u_o	Polyomaviridae	Betapolyomavirus	Canis familiaris polyomavirus 1	0	0	0	0	0	0	0	0	0	0	0	0	0	0	0	0	0	7.21	0	0	0	0	0	0	0	0	0	0	0	0	0	0	0	0	0	0	6.49	0	0	15.48	12.14	28.52
Chaetoceros protobacilladnavirus 4	Viruses	Viruses_u_p	Viruses_u_c	Viruses_u_o	Bacilladnaviridae	Protobacilladnavirus	Chaetoceros protobacilladnavirus 4	0	2215.4	1318.85	0	0	0	0	0	0	0	0	0	0	0	0	0	0	0	0	1850.26	0	0	0	0	0	0	0	0	0	0	0	0	0	0	0	0	0	0	0	0	0	0
Chaetoceros tenuissimus DNA virus type-II	Viruses	Viruses_u_p	Viruses_u_c	Viruses_u_o	Viruses_u_f	Viruses_u_g	Chaetoceros tenuissimus DNA virus type-II	213.03	1408.47	0	0	0	0	0	0	0	0	0	0	0	0	0	0	0	0	167.37	0	1876.08	0	0	0	0	0	0	0	0	0	0	0	0	0	0	0	71.76	0	0	0	0	0
Chlamydia virus Chp1	Viruses	Viruses_u_p	Viruses_u_c	Viruses_u_o	Microviridae	Chlamydiamicrovirus	Chlamydia virus Chp1	0	0	0	0	0	0	0	0	0	0	0	0	0	0	0	0	0	0	0	0	0	0	0	0	0	0	0	0	0	0	0	0	0	0	110.34	0	0	0	0	0	0	0
Chrysochromulina ericina virus	Viruses	Viruses_u_p	Viruses_u_c	Viruses_u_o	Phycodnaviridae	Phycodnaviridae_u_g	Chrysochromulina ericina virus	0	0	0	0	0	0	0	0	0	0	0	0	0	0	0	0	0	0	0	0	0	0	0	0	0	0	0	0	0	0	0	0	0	0	0	0	0	0	23.67	18.04	6.33	12.98
Circoviridae 10 LDMD-2013	Viruses	Viruses_u_p	Viruses_u_c	Viruses_u_o	Circoviridae	Circoviridae_u_g	Circoviridae 10 LDMD-2013	0	68.62	168.98	594.57	0	23.21	0	0	35.49	0	17.74	353.81	119.76	0	0	30.03	0	0	0	16.77	341.78	12.13	0	0	0	0	0	211.57	0	0	400.87	0	0	0	1166.39	0	0	0	0	0	0	0
Circoviridae 2 LDMD-2013	Viruses	Viruses_u_p	Viruses_u_c	Viruses_u_o	Circoviridae	Circoviridae_u_g	Circoviridae 2 LDMD-2013	0	0	0	0	169.42	0	0	0	0	0	0	285.52	0	0	0	0	0	0	0	0	0	0	0	0	0	0	0	0	0	13.79	0	0	0	0	0	0	0	0	0	0	0	0
Circoviridae 7 LDMD-2013	Viruses	Viruses_u_p	Viruses_u_c	Viruses_u_o	Circoviridae	Circoviridae_u_g	Circoviridae 7 LDMD-2013	0	0	0	747.2	10.12	0	0	0	0	82.36	145.89	185.78	0	0	0	0	0	0	24.13	0	2469.25	8.56	18.61	13.39	141.33	718.03	150.48	0	0	62.31	0	1759.47	0	52.66	0	0	0	0	0	0	0	0
Ctenophore-associated circular virus 4	Viruses	Viruses_u_p	Viruses_u_c	Viruses_u_o	Viruses_u_f	Viruses_u_g	Ctenophore-associated circular virus 4	0	0	0	0	0	0	0	0	0	0	0	0	0	0	0	1299.28	0	0	0	0	0	0	0	0	0	0	0	0	0	0	0	3524.83	0	0	0	0	0	0	0	0	0	0
Cucumber green mottle mosaic virus	Viruses	Viruses_u_p	Viruses_u_c	Viruses_u_o	Virgaviridae	Tobamovirus	Cucumber green mottle mosaic virus	0	57.03	0	0	0	0	0	0	0	0	0	0	0	0	0	0	0	0	38.35	14.06	0	0	0	0	0	0	0	0	0	0	0	0	0	0	0	0	0	0	0	0	0	0
Dill cryptic virus 2	Viruses	Viruses_u_p	Viruses_u_c	Viruses_u_o	Partitiviridae	Betapartitivirus	Dill cryptic virus 2	0	6.81	0	0	0	5.46	0	0	0	0	5.46	0	0	0	0	0	0	0	0	0	0	0	0	0	0	0	12.41	0	0	0	0	0	0	0	0	0	0	0	0	0	0	8.79
Dragonfly associated gemycircularvirus 1	Viruses	Viruses_u_p	Viruses_u_c	Viruses_u_o	Genomoviridae	Gemycircularvirus	Dragonfly associated gemycircularvirus 1	0	0	0	0	0	0	0	0	0	0	0	0	0	0	0	0	0	0	0	0	0	0	0	0	0	0	0	0	0	0	0	0	807.32	0	0	0	0	0	0	0	0	0
Dragonfly associated gemyduguivirus 1	Viruses	Viruses_u_p	Viruses_u_c	Viruses_u_o	Genomoviridae	Gemyduguivirus	Dragonfly associated gemyduguivirus 1	0	0	0	0	0	0	0	0	0	0	0	0	0	0	0	0	0	0	0	0	0	0	0	0	0	0	0	0	51.68	0	0	0	0	0	0	0	0	0	0	0	0	0
Cardiovirus A	Viruses	Viruses_u_p	Viruses_u_c	Picornavirales	Picornaviridae	Cardiovirus	Cardiovirus A	0	0	0	0	0	0	0	0	0	0	0	0	0	0	0	0	0	0	0	0	0	0	0	0	0	0	0	0	0	0	0	0	0	0	0	0	0	0	0	0	0	0
Escherichia virus P1	Viruses	Viruses_u_p	Viruses_u_c	Caudovirales	Myoviridae	P1virus	Escherichia virus P1	0	0	0	0	0	0	0	0	0	0	0	0	0	0	0	0	0	0	0	3.87	0	0	0	0	0	0	0	0	0	0	0	0	0	0	0	0	0	0	76.5	27.26	0	0
Escherichia virus P2	Viruses	Viruses_u_p	Viruses_u_c	Caudovirales	Myoviridae	P2virus	Escherichia virus P2	0	0	0	0	0	0	0	0	0	0	0	0	0	0	0	0	0	0	0	0	0	0	0	0	0	0	0	0	0	0	0	0	0	0	0	0	32.42	0	5.05	0	6.13	0
Escherichia virus Wphi	Viruses	Viruses_u_p	Viruses_u_c	Caudovirales	Myoviridae	P2virus	Escherichia virus Wphi	0	0	0	0	0	0	0	0	0	0	0	0	0	0	0	0	0	0	0	0	0	0	0	0	0	0	0	0	0	0	0	0	0	0	0	0	5.4	0	0	0	8.97	0
Mallard associated gemygorvirus 1	Viruses	Viruses_u_p	Viruses_u_c	Viruses_u_o	Genomoviridae	Gemygorvirus	Mallard associated gemygorvirus 1	0	0	0	0	0	0	0	0	0	0	0	0	0	0	0	0	0	0	0	0	0	0	0	0	0	0	0	0	0	0	18.89	0	0	0	0	0	0	0	0	0	0	0
Gammarus sp. amphipod associated circular virus	Viruses	Viruses_u_p	Viruses_u_c	Viruses_u_o	Circoviridae	Circoviridae_u_g	Gammarus sp. amphipod associated circular virus	0	0	0	0	0	0	0	0	0	0	0	0	0	0	0	0	0	0	0	0	0	0	0	0	0	0	0	0	0	0	0	0	0	0	17.18	0	0	0	0	0	0	0
Gokushovirinae Bog5712_52	Viruses	Viruses_u_p	Viruses_u_c	Viruses_u_o	Microviridae	Microviridae_u_g	Gokushovirinae Bog5712_52	0	0	0	0	0	0	0	0	0	0	0	0	0	0	0	0	0	0	0	0	0	0	0	0	0	0	0	0	0	19.2	0	0	0	0	0	0	0	0	0	0	0	0
Gokushovirinae Fen672_31	Viruses	Viruses_u_p	Viruses_u_c	Viruses_u_o	Microviridae	Microviridae_u_g	Gokushovirinae Fen672_31	0	0	0	50.87	0	0	0	19.75	0	0	0	0	0	0	0	0	0	0	0	0	0	0	0	0	0	0	0	0	0	0	0	0	0	0	0	0	0	0	0	0	0	0
Gokushovirinae Fen7875_21	Viruses	Viruses_u_p	Viruses_u_c	Viruses_u_o	Microviridae	Microviridae_u_g	Gokushovirinae Fen7875_21	0	0	0	0	0	0	0	0	0	0	0	0	0	0	0	0	0	0	0	0	0	0	0	0	0	0	0	0	0	0	0	0	0	0	0	8.6	0	0	0	0	0	0
Gokushovirinae GAIR4	Viruses	Viruses_u_p	Viruses_u_c	Viruses_u_o	Microviridae	Microviridae_u_g	Gokushovirinae GAIR4	0	8.62	14.34	80.06	0	0	0	0	143.29	0	0	20.56	24.56	0	32.14	46.18	27.17	0	0	0	0	0	0	0	61.87	0	235.45	0	68.88	0	0	0	0	0	1004.49	15.68	0	0	0	0	0	0
Gokushovirinae GNX3R	Viruses	Viruses_u_p	Viruses_u_c	Viruses_u_o	Microviridae	Microviridae_u_g	Gokushovirinae GNX3R	33.74	0	0	0	0	18.9	362.71	0	0	0	0	0	0	0	0	21.44	18.54	8.52	0	0	0	0	0	14.02	11.36	0	0	0	11.36	0	0	56.8	8.52	0	406.89	28.24	0	0	0	0	0	0
Groundnut ringspot and Tomato chlorotic spot virus reassortant	Viruses	Negarnaviricota	Ellioviricetes	Bunyavirales	Peribunyaviridae	Tospovirus	Groundnut ringspot and Tomato chlorotic spot virus reassortant	0	0	0	0	0	0	0	0	0	0	0	0	0	0	0	0	0	0	0	0	0	0	0	0	2.82	0	2.62	0	0	0	0	0	0	0	0	0	0	0	0	0	0	0
Helminthosporium victoriae 145S virus	Viruses	Viruses_u_p	Viruses_u_c	Viruses_u_o	Chrysoviridae	Chrysovirus	Helminthosporium victoriae 145S virus	0	0	0	0	0	0	0	0	0	0	0	0	0	0	0	0	0	0	0	0	0	0	0	0	0	0	0	0	0	0	0	0	0	0	0	0	5.96	7.01	0	10.61	13.7	127.03
Hepacivirus C	Viruses	Viruses_u_p	Viruses_u_c	Viruses_u_o	Flaviviridae	Hepacivirus	Hepacivirus C	0	0	0	0	0	0	0	0	0	0	0	0	0	0	0	0	0	0	0	0	0	0	0	0	0	0	0	0	0	0	0	0	0	0	0	0	0	0	0	0	0	0
Hermit crab associated circular virus	Viruses	Viruses_u_p	Viruses_u_c	Viruses_u_o	Circoviridae	Circoviridae_u_g	Hermit crab associated circular virus	0	179.67	626.34	0	0	0	0	0	145.33	0	0	0	0	0	0	0	0	0	0	447.32	228.11	0	0	0	0	0	0	0	0	0	0	0	0	0	694.44	43.67	0	0	0	0	0	0
Hubei picorna-like virus 61	Viruses	Viruses_u_p	Viruses_u_c	Viruses_u_o	Viruses_u_f	Viruses_u_g	Hubei picorna-like virus 61	0	0	0	0	0	0	0	0	0	0	0	0	0	0	0	0	0	0	0	0	0	0	0	0	0	0	0	0	0	0	0	0	0	0	0	0	0	0	0	0	6.39	6.77
Hubei tombus-like virus 14	Viruses	Viruses_u_p	Viruses_u_c	Viruses_u_o	Viruses_u_f	Viruses_u_g	Hubei tombus-like virus 14	0	0	0	0	0	0	0	0	0	0	0	0	0	0	0	0	0	0	0	0	0	0	0	0	0	0	0	0	0	0	0	0	0	0	0	0	0	39.6	0	0	0	0
Human alphaherpesvirus 1	Viruses	Viruses_u_p	Viruses_u_c	Herpesvirales	Herpesviridae	Simplexvirus	Human alphaherpesvirus 1	0	0	0	0	0	0	0	0	0	0	0	0	0	0	0	0	0	0	0	0	0	0	0	0	0	0	0	0	0	0	0	0	0	0	6.49	0	0	0	0	0	0	0
Human polyomavirus 1	Viruses	Viruses_u_p	Viruses_u_c	Viruses_u_o	Polyomaviridae	Betapolyomavirus	Human polyomavirus 1	68.07	0	0	0	0	0	0	0	0	0	0	0	0	0	0	0	0	0	0	0	0	0	0	0	0	0	0	0	0	0	0	0	0	0	0	0	0	0	0	0	0	0
Human polyomavirus 2	Viruses	Viruses_u_p	Viruses_u_c	Viruses_u_o	Polyomaviridae	Betapolyomavirus	Human polyomavirus 2	3273.82	0	0	0	0	0	0	0	0	0	0	0	0	0	0	0	0	0	0	0	0	0	0	0	0	0	0	0	0	0	0	0	0	0	0	0	0	0	0	0	0	0
Lake Sarah-associated circular molecule 8	Viruses	Viruses_u_p	Viruses_u_c	Viruses_u_o	Viruses_u_f	Viruses_u_g	Lake Sarah-associated circular molecule 8	0	0	0	0	0	0	0	0	0	0	0	0	0	0	0	0	57.69	0	0	0	0	0	0	0	0	0	0	0	0	0	0	0	0	0	0	0	0	0	0	0	0	0
Marine gokushovirus	Viruses	Viruses_u_p	Viruses_u_c	Viruses_u_o	Microviridae	Microviridae_u_g	Marine gokushovirus	0	0	0	0	0	9.96	0	7.17	11.92	0	0	0	85.58	0	83.68	647.91	1166.31	361.68	0	0	0	0	0	0	0	11.26	0	0	0	44.41	0	0	0	376.38	14855.2	134.89	0	0	0	0	0	0
Marine snail associated circular virus	Viruses	Viruses_u_p	Viruses_u_c	Viruses_u_o	Circoviridae	Circoviridae_u_g	Marine snail associated circular virus	3820.03	12587.8	64471.6	0	25.76	0	0	0	458.63	0	0	49.12	35.32	33.92	0	0	0	0	601.01	48101.9	34436.5	0	0	0	186.69	0	0	0	0	6915.87	335.63	0	0	105.62	468.3	0	0	0	0	0	0	0
McMurdo Ice Shelf pond-associated circular DNA virus-1	Viruses	Viruses_u_p	Viruses_u_c	Viruses_u_o	Viruses_u_f	Viruses_u_g	McMurdo Ice Shelf pond-associated circular DNA virus-1	0	45.94	0	0	0	0	0	0	0	0	0	0	0	0	0	0	119.44	0	0	0	0	0	0	0	0	0	0	70.81	0	0	0	105.93	0	0	0	0	0	0	0	0	0	0
Melon yellow spot virus	Viruses	Negarnaviricota	Ellioviricetes	Bunyavirales	Tospoviridae	Tospoviridae_u_g	Melon yellow spot virus	0	0	0	0	0	0	0	0	0	0	0	0	0	0	0	0	0	0	0	0	0	0	0	0	0	0	0	0	0	0	0	0	0	0	0	0	0	0	0	0	0	8.72
Micromonas pusilla virus 12T	Bamfordvirae	Nucleocytoviricota	Megaviricetes	Algavirales	Phycodnaviridae	Prasinovirus	Micromonas pusilla virus 12T	0	0	0	0	0	0	0	0	0	0	0	0	0	0	0	0	0	0	0	0	0	0	0	0	0	0	0	0	0	0	0	0	0	0	0	0	0	0	44.63	65.44	92.78	0
Micromonas sp. RCC1109 virus MpV1	Bamfordvirae	Nucleocytoviricota	Megaviricetes	Algavirales	Phycodnaviridae	Prasinovirus	Micromonas sp. RCC1109 virus MpV1	0	0	0	0	0	0	0	0	0	0	0	0	0	0	0	0	0	0	0	0	0	0	0	0	0	0	0	0	0	0	0	0	0	0	5.57	0	14.99	0	5.66	36.7	36.29	34.39
Morelia viridis nidovirus	Viruses	Viruses_u_p	Viruses_u_c	Nidovirales	Nidovirales_u_f	Nidovirales_u_g	Morelia viridis nidovirus	0	0	0	0	0	0	0	0	0	0	0	0	0	0	0	0	0	0	0	0	0	0	0	0	0	0	0	0	0	0	0	0	0	0	0	0	0	0	0	0	0	6.69
Nyamanini nyavirus	Viruses	Negarnaviricota	Monjiviricetes	Mononegavirales	Nyamiviridae	Nyavirus	Nyamanini nyavirus	0	0	0	0	0	0	0	0	0	0	0	0	0	0	0	0	0	0	0	0	0	0	0	0	0	0	0	0	0	0	0	0	0	0	0	0	0	0	0	0	0	6.75
Prasinovirus_u_s	Bamfordvirae	Nucleocytoviricota	Megaviricetes	Algavirales	Phycodnaviridae	Prasinovirus	Prasinovirus_u_s	0	0	0	0	0	0	0	0	0	0	0	0	0	0	0	0	0	0	0	0	0	0	0	0	0	0	0	0	0	0	0	0	0	0	0	0	0	0	0	0	0	0
Prasinovirus_u_s	Viruses	Viruses_u_p	Viruses_u_c	Viruses_u_o	Phycodnaviridae	Prasinovirus	Prasinovirus_u_s	0	0	0	0	0	0	0	0	0	0	0	0	0	0	0	0	16.82	0	0	0	0	0	0	0	0	0	0	0	0	0	0	0	0	0	0	0	0	13.02	47.97	139.96	0	0
Ostreococcus lucimarinus virus 1	Viruses	Viruses_u_p	Viruses_u_c	Viruses_u_o	Phycodnaviridae	Prasinovirus	Ostreococcus lucimarinus virus 1	0	0	0	0	0	0	0	0	0	0	0	0	0	0	0	0	0	0	0	0	0	0	0	0	0	0	0	0	0	0	0	0	0	0	0	0	30.68	0	0	0	37.02	66.32
Ostreococcus lucimarinus virus 2	Viruses	Viruses_u_p	Viruses_u_c	Viruses_u_o	Phycodnaviridae	Prasinovirus	Ostreococcus lucimarinus virus 2	0	0	0	0	0	0	0	0	0	0	0	0	0	0	0	0	0	0	0	0	0	0	0	0	0	0	0	0	0	0	0	0	0	0	5.8	0	60.4	4.95	8.85	0	121.62	59.92
Ostreococcus lucimarinus virus 7	Viruses	Viruses_u_p	Viruses_u_c	Viruses_u_o	Phycodnaviridae	Prasinovirus	Ostreococcus lucimarinus virus 7	0	0	0	0	0	0	0	0	0	0	0	0	0	0	0	0	0	0	0	0	0	0	0	0	0	0	0	0	0	0	0	0	0	0	5.69	0	31.83	0	0	0	40.1	33.55
Ostreococcus lucimarinus virus OlV5	Viruses	Viruses_u_p	Viruses_u_c	Viruses_u_o	Phycodnaviridae	Prasinovirus	Ostreococcus lucimarinus virus OlV5	0	0	0	0	0	0	0	0	0	0	0	0	0	0	0	0	0	0	0	0	0	0	0	0	0	0	0	0	0	0	5.62	0	0	0	0	0	77.86	0	5.19	0	37.36	82.95
Ostreococcus mediterraneus virus 1	Viruses	Viruses_u_p	Viruses_u_c	Viruses_u_o	Phycodnaviridae	Prasinovirus	Ostreococcus mediterraneus virus 1	0	0	0	0	0	0	0	0	0	0	0	0	0	0	0	0	0	0	0	0	0	0	0	0	0	0	0	0	0	0	0	0	0	0	0	0	65.35	0	0	0	49.1	66.02
Ostreococcus tauri virus 1	Viruses	Viruses_u_p	Viruses_u_c	Viruses_u_o	Phycodnaviridae	Prasinovirus	Ostreococcus tauri virus 1	0	0	0	0	0	0	0	0	0	0	0	0	0	0	0	0	0	0	0	0	0	0	0	0	0	0	0	0	0	0	4.19	0	0	0	12.95	5.31	109.26	0	0	0	60.39	71.99
Ostreococcus tauri virus 2	Viruses	Viruses_u_p	Viruses_u_c	Viruses_u_o	Phycodnaviridae	Prasinovirus	Ostreococcus tauri virus 2	0	0	0	0	0	0	0	0	0	0	0	0	0	0	0	0	0	0	0	0	0	0	0	0	0	0	0	0	0	0	0	0	0	0	6.45	0	28.26	0	3.74	0	107.03	30.87
Ostreococcus tauri virus OtV5	Viruses	Viruses_u_p	Viruses_u_c	Viruses_u_o	Phycodnaviridae	Prasinovirus	Ostreococcus tauri virus OtV5	0	0	0	0	0	0	0	0	0	0	0	0	0	0	0	0	0	0	0	0	0	0	0	0	0	0	0	0	0	0	0	0	0	0	10.49	0	59.99	0	0	0	56.37	85.82
Penicillium chrysogenum virus	Viruses	Viruses_u_p	Viruses_u_c	Viruses_u_o	Chrysoviridae	Alphachrysovirus	Penicillium chrysogenum virus	0	0	0	0	0	0	0	0	0	0	0	0	0	0	0	0	0	0	0	0	0	0	0	0	0	0	0	0	0	0	0	0	0	0	0	0	296.94	270.06	234.65	0	0	0
Pepper mild mottle virus	Viruses	Viruses_u_p	Viruses_u_c	Viruses_u_o	Virgaviridae	Tobamovirus	Pepper mild mottle virus	0	3923.93	1768.57	0	0	0	0	0	0	0	0	0	0	0	0	0	0	0	3702.94	4700.36	2435.82	0	0	0	0	0	0	0	0	0	0	0	0	0	0	0	0	0	0	0	0	0
Piscine myocarditis-like virus	Viruses	Viruses_u_p	Viruses_u_c	Viruses_u_o	Totiviridae	Totiviridae_u_g	Piscine myocarditis-like virus	0	0	0	7.59	0	0	0	0	0	0	0	0	0	0	0	0	0	0	0	0	0	0	0	0	0	0	0	0	0	0	0	0	0	0	0	0	0	0	0	0	0	0
Prochlorococcus virus PSSP7	Viruses	Viruses_u_p	Viruses_u_c	Caudovirales	Podoviridae	Podoviridae_u_g	Prochlorococcus virus PSSP7	0	0	0	0	0	0	0	0	0	0	0	0	0	0	0	0	0	0	0	0	0	0	0	0	0	0	0	0	0	0	0	0	0	0	0	0	0	0	0	0	0	0
Red clover cryptic virus 2	Viruses	Viruses_u_p	Viruses_u_c	Viruses_u_o	Partitiviridae	Betapartitivirus	Red clover cryptic virus 2	0	0	0	14.8	14.8	8.31	9.19	31.37	11.92	21.57	15.12	29.5	0	0	6.89	8.02	0	8.02	9.48	0	0	16.44	13.5	22.27	12.55	11.61	16.44	0	0	0	0	0	0	0	0	8.31	0	0	0	0	5.26	0
Rice stripe tenuivirus	Viruses	Negarnaviricota	Ellioviricetes	Bunyavirales	Phenuiviridae	Tenuivirus	Rice stripe tenuivirus	0	0	0	0	0	0	0	0	0	0	0	0	0	0	0	0	0	0	0	0	0	0	0	0	0	0	0	0	0	0	0	0	0	0	0	0	0	0	0	0	0	0
Rosellinia necatrix partitivirus 2	Viruses	Viruses_u_p	Viruses_u_c	Viruses_u_o	Partitiviridae	Alphapartitivirus	Rosellinia necatrix partitivirus 2	0	0	0	0	0	0	0	0	0	0	0	0	0	0	0	0	0	0	0	0	0	0	0	0	0	0	0	0	0	0	0	0	0	0	0	0	0	0	0	0	0	18.87
Rosellinia necatrix partitivirus 6	Viruses	Viruses_u_p	Viruses_u_c	Viruses_u_o	Partitiviridae	Betapartitivirus	Rosellinia necatrix partitivirus 6	0	0	0	0	0	0	5.69	0	0	0	0	0	0	0	0	0	0	0	0	0	0	0	0	0	0	5.42	0	0	0	0	0	0	0	0	0	0	0	0	5.42	0	0	0
Rosellinia necatrix partitivirus 8	Viruses	Viruses_u_p	Viruses_u_c	Viruses_u_o	Partitiviridae	Partitiviridae_u_g	Rosellinia necatrix partitivirus 8	0	14.26	25.3	0	0	0	0	0	0	0	0	9.44	0	0	0	0	0	0	19.06	15.34	12.49	0	0	0	0	0	0	0	5.98	0	0	0	0	0	0	0	9.11	0	0	19.44	19.44	22.92
Roseobacter virus SIO1	Viruses	Uroviricota	Caudoviricetes	Caudovirales	Podoviridae	Podoviridae_u_g	Roseobacter virus SIO1	0	0	0	0	0	0	0	0	0	0	0	0	0	0	0	0	0	0	0	0	0	0	0	0	0	0	0	0	0	0	0	0	0	0	0	0	17.12	0	4.91	0	5.17	0
Salmonella virus HK620	Viruses	Viruses_u_p	Viruses_u_c	Caudovirales	Podoviridae	P22virus	Salmonella virus HK620	0	0	0	0	0	0	0	0	0	3.36	0	0	0	22.89	0	0	0	10.33	0	0	0	0	0	0	0	0	0	0	4.16	0	0	0	0	0	0	0	0	0	3.03	0	0	0
Salmonella virus ST64T	Viruses	Viruses_u_p	Viruses_u_c	Caudovirales	Podoviridae	P22virus	Salmonella virus ST64T	0	0	0	0	10.8	0	0	0	0	34.02	42.37	22.58	22.58	386.54	14.29	5.99	0	100.29	0	0	0	16.11	0	0	0	0	36.15	0	51.27	17.97	33.6	11.14	22.58	14.29	0	0	0	0	0	0	0	0
Shigella virus Sf6	Viruses	Viruses_u_p	Viruses_u_c	Caudovirales	Podoviridae	P22virus	Shigella virus Sf6	0	0	0	0	4.26	0	0	0	0	24.77	16.2	0	21.36	208.76	0	0	7.88	45.97	0	0	0	8.5	10.92	0	0	0	0	2.79	11.05	7.88	0	15.79	5.5	0	0	2.5	0	0	59.1	0	0	0
Southern tomato virus	Viruses	Viruses_u_p	Viruses_u_c	Viruses_u_o	Amalgaviridae	Amalgavirus	Southern tomato virus	0	0	0	0	0	0	0	0	0	0	0	0	0	0	0	0	0	0	0	277.1	0	0	0	0	0	0	0	0	0	0	0	0	0	0	0	0	0	0	0	0	0	0
Streptococcus virus DT1	Viruses	Viruses_u_p	Viruses_u_c	Caudovirales	Siphoviridae	Sfi21dt1virus	Streptococcus virus DT1	0	0	0	0	0	0	0	0	0	0	0	0	0	0	0	0	0	0	0	0	0	0	0	0	0	0	0	0	0	0	0	0	0	0	0	0	0	0	0	16.69	0	0
Podoviridae_u_s	Viruses	Viruses_u_p	Viruses_u_c	Caudovirales	Podoviridae	Podoviridae_u_g	Podoviridae_u_s	0	0	0	0	0	0	0	0	0	0	0	0	0	0	0	0	0	0	0	0	0	0	0	0	0	0	0	0	0	0	0	0	0	0	0	0	0	0	0	0	638.37	0
Synechococcus virus P60	Viruses	Viruses_u_p	Viruses_u_c	Caudovirales	Podoviridae	Podoviridae_u_g	Synechococcus virus P60	0	0	0	0	0	0	0	0	5.84	25.21	0	7.67	0	0	0	0	0	0	0	0	0	19.78	0	0	29.07	14.29	0	0	22.98	0	0	0	0	0	0	0	9.63	42.61	10.37	3.7	0	0
Synechococcus virus Syn5	Viruses	Viruses_u_p	Viruses_u_c	Caudovirales	Podoviridae	Podoviridae_u_g	Synechococcus virus Syn5	0	0	0	0	0	0	0	0	0	22.44	0	0	0	0	0	0	0	0	0	0	0	8.54	0	0	0	11.38	4.62	0	0	0	0	0	0	0	0	0	12.91	29.9	4.72	0	0	0
Thrips-associated genomovirus 2	Viruses	Viruses_u_p	Viruses_u_c	Viruses_u_o	Genomoviridae	Genomoviridae_u_g	Thrips-associated genomovirus 2	0	0	0	0	0	0	0	0	0	0	63.12	334.09	0	0	0	0	0	0	0	0	0	0	37.72	0	0	0	53.2	0	0	0	0	0	0	0	0	806.63	0	0	0	0	0	0
Tobacco mild green mosaic virus	Viruses	Viruses_u_p	Viruses_u_c	Viruses_u_o	Virgaviridae	Tobamovirus	Tobacco mild green mosaic virus	0	0	0	0	0	0	0	0	0	0	0	0	0	0	0	0	0	0	30.73	0	0	0	0	0	0	0	0	0	0	0	0	0	0	0	0	0	0	0	0	0	0	0
Tobacco mosaic virus	Viruses	Viruses_u_p	Viruses_u_c	Viruses_u_o	Virgaviridae	Tobamovirus	Tobacco mosaic virus	0	37.87	77.71	0	0	0	0	0	0	0	0	0	0	0	0	0	0	0	21.5	0	0	0	0	0	0	0	0	0	0	0	0	0	0	0	0	0	0	0	0	0	0	0
Tomato brown rugose fruit virus	Viruses	Viruses_u_p	Viruses_u_c	Viruses_u_o	Virgaviridae	Tobamovirus	Tomato brown rugose fruit virus	0	93156.8	38321.8	0	0	0	0	0	0	0	0	0	0	0	0	0	0	0	91492	119527	44665.9	0	0	0	0	0	0	0	0	0	0	0	0	0	0	0	0	0	0	0	0	0
Tomato mosaic virus	Viruses	Viruses_u_p	Viruses_u_c	Viruses_u_o	Virgaviridae	Tobamovirus	Tomato mosaic virus	0	1871.44	1991.61	0	0	0	0	0	0	0	0	0	0	0	0	0	0	0	2314.81	3626.64	2945.58	0	0	0	0	0	0	0	0	0	0	0	0	0	0	0	0	0	0	0	0	0
Tomato mottle mosaic virus	Viruses	Viruses_u_p	Viruses_u_c	Viruses_u_o	Virgaviridae	Tobamovirus	Tomato mottle mosaic virus	0	0	0	0	0	0	0	0	0	0	0	0	0	0	0	0	0	0	8.37	7.22	0	0	0	0	0	0	0	0	0	0	0	0	0	0	0	0	0	0	0	0	0	0
Tomato yellow dwarf disease associated satellite DNA beta-[Kochi]	Viruses	Viruses_u_p	Viruses_u_c	Viruses_u_o	Tolecusatellitidae	Betasatellite	Tomato yellow dwarf disease associated satellite DNA beta-[Kochi]	0	0	0	0	0	0	0	0	0	0	0	0	0	0	0	0	0	0	0	0	0	0	0	0	0	0	0	0	0	0	0	0	0	0	0	0	0	0	0	0	0	0
Torque teno midi virus 2	Viruses	Viruses_u_p	Viruses_u_c	Viruses_u_o	Anelloviridae	Gammatorquevirus	Torque teno midi virus 2	0	0	0	0	0	0	0	0	0	0	0	0	0	0	0	0	0	0	0	0	0	0	0	0	0	0	0	0	0	0	0	0	0	0	0	0	0	0	0	0	0	0
Torque teno virus 10	Viruses	Viruses_u_p	Viruses_u_c	Viruses_u_o	Anelloviridae	Alphatorquevirus	Torque teno virus 10	0	0	0	0	0	0	0	0	0	0	0	0	0	0	0	0	0	0	0	0	0	0	0	0	0	0	0	0	0	0	0	0	0	0	10.62	0	0	0	0	0	0	0
Rhopapillomavirus 2	Viruses	Viruses_u_p	Viruses_u_c	Viruses_u_o	Papillomaviridae	Rhopapillomavirus	Rhopapillomavirus 2	0	0	0	0	0	0	0	0	0	0	0	0	0	0	0	0	0	0	0	0	0	0	0	0	0	0	0	0	0	0	0	0	0	0	0	0	6.86	0	0	7.06	15.64	54.75
Tropical soda apple mosaic virus	Viruses	Viruses_u_p	Viruses_u_c	Viruses_u_o	Virgaviridae	Tobamovirus	Tropical soda apple mosaic virus	0	273.56	1084.24	0	0	0	0	0	0	0	0	0	0	0	0	0	0	0	499.78	425.47	436.97	0	0	0	0	0	0	0	0	0	0	0	0	0	0	0	0	0	0	0	0	0
Vibrio virus Vf33	Viruses	Viruses_u_p	Viruses_u_c	Viruses_u_o	Inoviridae	Inoviridae_u_g	Vibrio virus Vf33	0	0	1111.55	0	0	96.16	0	0	961.83	146.22	18.73	0	0	0	0	0	0	0	2879.21	26.59	34.88	0	0	0	5.17	0	40.98	273.51	0	2621.38	0	0	0	0	0	8.39	0	0	0	0	0	0
Vibrio virus VpV262	Viruses	Viruses_u_p	Viruses_u_c	Caudovirales	Podoviridae	Podoviridae_u_g	Vibrio virus VpV262	0	0	0	0	0	0	0	0	0	0	0	0	0	0	0	0	0	0	0	0	0	0	0	0	0	0	0	44.6	0	0	0	0	0	0	0	0	0	0	0	0	0	0
Vicia cryptic virus	Viruses	Viruses_u_p	Viruses_u_c	Viruses_u_o	Partitiviridae	Alphapartitivirus	Vicia cryptic virus	0	0	0	0	0	0	0	0	0	0	0	0	0	0	0	0	0	0	0	10.91	0	0	0	0	0	0	0	0	0	0	0	0	0	0	0	0	0	0	0	0	0	12.9
Wenzhou shrimp virus 6	Viruses	Viruses_u_p	Viruses_u_c	Viruses_u_o	Viruses_u_f	Viruses_u_g	Wenzhou shrimp virus 6	0	0	0	0	0	0	0	0	0	0	0	0	0	0	0	0	0	0	0	0	0	0	0	0	0	0	0	0	0	0	0	0	0	0	0	0	0	0	0	0	3.21	8.91
White clover cryptic virus 2	Viruses	Viruses_u_p	Viruses_u_c	Viruses_u_o	Partitiviridae	Betapartitivirus	White clover cryptic virus 2	0	0	0	0	0	0	0	0	0	0	0	0	0	0	0	0	0	0	0	0	0	9.2	0	0	0	6.62	0	0	0	0	0	0	0	0	0	0	0	0	0	0	0	0
Yersinia virus L413C	Viruses	Viruses_u_p	Viruses_u_c	Caudovirales	Myoviridae	P2virus	Yersinia virus L413C	0	0	0	0	0	0	0	0	0	0	0	0	0	0	0	0	0	0	0	0	0	0	0	0	0	0	0	0	0	0	0	0	0	0	0	0	5.35	0	0	0	3.42	0
[truncated: 32 more columns]

## Sheet: Abundance Score-Fungi
Abundance score of fungal taxa by collection month, replicate, sample type, and aquaculture practice
Name	Kingdom	Phylum	Class	Order	Family	Genus	Species	June-AOHB1	June-AOHB2	June-AOHB3	July-AOHB1	July-AOHB2	July-AOHB3	Aug.-AOHB1	Aug.-AOHB2	Aug.-AOHB3	Sep.-AOHB1	Sep.-AOHB2	Sep.-AOHB3	Oct.-AOHB1	Oct.-AOHB2	Oct.-AOHB3	Nov.-AOHB1	Nov.-AOHB2	Nov.-AOHB3	June-AOHF1	June-AOHF2	June-AOHF3	July-AOHF1	July-AOHF2	July-AOHF3	Aug.-AOHF1	Aug.-AOHF2	Aug.-AOHF3	Sep.-AOHF1	Sep.-AOHF2	Sep.-AOHF3	Oct.-AOHF1	Oct.-AOHF2	Oct.-AOHF3	Nov.-AOHF1	Nov.-AOHF2	Nov.-AOHF3	June-WBA	July-WBA	Aug.-WBA	Sep.-WBA	Oct.-WBA	Nov.-WBA
Absidia glauca	Fungi	Mucoromycota	Mucoromycetes	Mucorales	Cunninghamellaceae	Absidia	Absidia glauca	0	0	0	0	0	0	0	0	0	0	0	0	0	0	0	0	0	0	0	0	0	0	0	0	0	0	0	0	0	0	0	0	0	0	0	0	0	0	0	0.75	0	1.67
Absidia repens	Fungi	Mucoromycota	Mucoromycetes	Mucorales	Cunninghamellaceae	Absidia	Absidia repens	0	0	0	0	0	0	0	0	0	0	0	0	0	0	0	0	0	0	0	0	0	0	0	0	0	0	0	0	0	0	0	0	0	0	0	0	0	0	0	0.72	0	0
Aciculosporium take	Fungi	Ascomycota	Sordariomycetes	Hypocreales	Clavicipitaceae	Aciculosporium	Aciculosporium take	0	0	0	0	0	0	0	0	0	0	0	0	0	0	0	0	0	0	0	0	0	0	0	0	0	0	0	0	0	0	0	0	0	0	0	0	0	0	0	0.46	0	3.07
Alternaria alternata	Fungi	Ascomycota	Dothideomycetes	Pleosporales	Pleosporaceae	Alternaria	Alternaria alternata	0	0	0	0	0	0	0	0	0	0	0	0	0	0	0	0	0	0	0	0	0	0	0	0	0	0	2.44	0	0	0	0	0	0	0	0	0	0	0	0	0	0	0
Alternaria arborescens	Fungi	Ascomycota	Dothideomycetes	Pleosporales	Pleosporaceae	Alternaria	Alternaria arborescens	0	0	0	0	0	0	0	0	0	0	0	0	0	0	0	0	0	0	0	0	0	0	0	0	0	0	3.15	0	0	0	0	0	0	0	0	0	0	0	0	0	0	0
Apiotrichum gamsii	Fungi	Basidiomycota	Tremellomycetes	Trichosporonales	Trichosporonaceae	Apiotrichum	Apiotrichum gamsii	0	0	0	0	0	0	0	0	0	0	0	0	0	0	0	0	0	0	0	0	0	0	0	0	0	0	0	0	0	0	0	0	0	0	0	0	0	0	0	0	0	1.61
Ascochyta rabiei	Fungi	Ascomycota	Dothideomycetes	Pleosporales	Didymellaceae	Ascochyta	Ascochyta rabiei	10.91	0	0	0	0	0	0	0	0	0	0	0	0	0	0	0	0	0	0	0	0	0	0	0	0	0	0	0	0	0	0	0	0	0	0	0	0	0	0	0	0	1.36
Aspergillus fischeri	Fungi	Ascomycota	Eurotiomycetes	Eurotiales	Aspergillaceae	Aspergillus	Aspergillus fischeri	0	0	0	0	0	0	0	0	0	0	0	0	0	0	0	0	0	0	0	0	0	0	0	0	0	0	0	0	0	0	0	0	0	0	0	0	0	0	0	0	0	0
Aspergillus_u_s	Fungi	Ascomycota	Eurotiomycetes	Eurotiales	Aspergillaceae	Aspergillus	Aspergillus_u_s	0	0	0	0	0.45	0	0	0	0	0	0	0	0	0	0	0	0	0	0	0	0	0	0	0	0	0	0	0	0	0	0	0	0	0	0	0	0	0	0	0	0	0
Aspergillus sp. Z5	Fungi	Ascomycota	Eurotiomycetes	Eurotiales	Aspergillaceae	Aspergillus	Aspergillus sp. Z5	0	0	0	0	0	0	0	0	0	0	0	0	0	0	0	0	0	0	0	0	0	0	0	0	0	0	0	0	0	0	0	0	0	0	0	0	0	0	0	0	0	0
Aspergillus sydowii	Fungi	Ascomycota	Eurotiomycetes	Eurotiales	Aspergillaceae	Aspergillus	Aspergillus sydowii	0	0	0	0	0	0	0	0	0	0	0	0	0	0	0	0	0	0	0	0	0	0	0	0	0	0	0	0	0	0	0	0	0	0	0	0	0	0	0	0	0	0
Baeospora myosura	Fungi	Basidiomycota	Agaricomycetes	Agaricales	Tricholomataceae	Baeospora	Baeospora myosura	0	0	0	0	0	0	0	0	0	0	0	0	0	0	0	0	0	0	0	0	0	0	0	0	0	0	0	0	0	0	0	0	0	0	0	0	0	0	0	0	0	0
Balansia obtecta	Fungi	Ascomycota	Sordariomycetes	Hypocreales	Clavicipitaceae	Balansia	Balansia obtecta	0	0	0	0	0	0	0	0	0	0	0	0	0	0	0	0	0	0	0	0	0	0	0	0	0	0	0	0	0	0	0	0	0	0	0	0	0	0	0	0	0	0
Blastomyces sp. MA-2018	Fungi	Ascomycota	Eurotiomycetes	Onygenales	Ajellomycetaceae	Blastomyces	Blastomyces sp. MA-2018	0	0	0	0	0	0	0	0	0	0	0	0	0	0	0	0	0	0	0	0	0	0	0	0	0	0	0	0	0	0	0	0	0	0	0	0	0.7	1.26	0	0.54	0	0
Brettanomyces bruxellensis	Fungi	Ascomycota	Saccharomycetes	Saccharomycetales	Pichiaceae	Brettanomyces	Brettanomyces bruxellensis	0	0	0	0	0	0	0	0	0	0	0	0	0	0	0	0	0	0	0	0	0	0	0	0	0	0	0	0	0	0	0	0	0	0	0	0	3.3	5.11	3.68	2.12	1.42	2.16
Bretziella fagacearum	Fungi	Ascomycota	Sordariomycetes	Microascales	Ceratocystidaceae	Bretziella	Bretziella fagacearum	0	0	0	0	0	0	0	0	0	0	0	0	0	0	0	0	0	0	0	0	0	0	0	0	0	0	0	0	0	0	0	0	0	0	0	0	0	0	0	0	0	1.02
[Candida] boidinii	Fungi	Ascomycota	Saccharomycetes	Saccharomycetales	Pichiaceae	Ogataea	[Candida] boidinii	0	0	0	0	0	0	0	0	0	0	0	0	0	0	0	0	0	0	0	0	0	0	0	0	0	0	0	0	0	0	0	0	0	0	0	0	0	0	0	0.47	0	0
Candida parapsilosis	Fungi	Ascomycota	Saccharomycetes	Saccharomycetales	Debaryomycetaceae	Candida	Candida parapsilosis	0	0	0	0	0.64	0	0	0	0	0	0	0	0	0	0	0	0	0	0	0	0	0	0	0	0	0	0	0	0	0	0	0	0	0	0	0	0	0	0	0	0	0
Candida sojae	Fungi	Ascomycota	Saccharomycetes	Saccharomycetales	Debaryomycetaceae	Candida	Candida sojae	0	0	0	0	0	0	0	0	0	0	0	0	0	0	0	0	0	0	0	0	0	0	0	0	0	0	0	0	0	0	0	0	0	0	0	0	0	0	0	0	0	0.38
[Candida] vartiovaarae	Fungi	Ascomycota	Saccharomycetes	Saccharomycetales	Phaffomycetaceae	Cyberlindnera	[Candida] vartiovaarae	0	0	0	0	0	0	0	0	0	0	0	0	0	0	0	0	0	0	0	0	0	0	0	0	0	0	0	0	0	0	0	0	0	0	0	0	0	0	0	0	0	0
Cantharellus lutescens	Fungi	Basidiomycota	Agaricomycetes	Cantharellales	Cantharellaceae	Cantharellus	Cantharellus lutescens	0	0	0	0	0	0	0	0	0	0	0	0	0	0	0	0	0	0	0	0	0	0	0	0	0	0	0	0	0	0	0	0	0	0	0	0	0	0.52	0.34	0	0	0
Ceraceosorus bombacis	Fungi	Basidiomycota	Exobasidiomycetes	Ceraceosorales	Ceraceosoraceae	Ceraceosorus	Ceraceosorus bombacis	0	0	0	0	0	0	0	0	0	0	0	0	0	0	0	0	0	0	0	0	0	0	0	0	0	0	0	0	0	0	0	0	0	0	0	0	0	0	0	0	1.53	12.54
Ceraceosorus guamensis	Fungi	Basidiomycota	Exobasidiomycetes	Ceraceosorales	Ceraceosoraceae	Ceraceosorus	Ceraceosorus guamensis	0	0	0	0	0	0	0	0	0	0	0	0	0	0	0	0	0	0	0	0	0	0	0	0	0	0	0	0	0	0	0	0	0	0	0	0	0	0	0	0	0	2.91
Ceratocystiopsis brevicomis	Fungi	Ascomycota	Sordariomycetes	Ophiostomatales	Ophiostomataceae	Ceratocystiopsis	Ceratocystiopsis brevicomis	0	0	0	0	0	0	0	0	0	0	0	0	0	0	0	0	0	0	0	0	0	0	0	0	0	0	0	0	0	0	0	0	0	0	0	0	0.49	0	0	0	0	0.83
Ceratocystis albifundus	Fungi	Ascomycota	Sordariomycetes	Microascales	Ceratocystidaceae	Ceratocystis	Ceratocystis albifundus	0	0	0	0	0	0	0	0	0	0	0	0	0	0	0	0	0	0	0	0	0	0	0	0	0	0	0	0	0	0	0	0	0	0	0	0	0	0	0	0	0	0
Ceratocystis harringtonii	Fungi	Ascomycota	Sordariomycetes	Microascales	Ceratocystidaceae	Ceratocystis	Ceratocystis harringtonii	0	0	0	0	0	0	0	0	0	0	0	0	0	0	0	0	0	0	0	0	0	0	0	0	0	0	0	0	0	0	0	0	0	0	0	0	0	0	0	0	0	3.85
Cladosporium sphaerospermum	Fungi	Ascomycota	Dothideomycetes	Capnodiales	Cladosporiaceae	Cladosporium	Cladosporium sphaerospermum	0	0	0	0	0	0	0	0	0	0	0	0	0	0	0	0	0	0	0	0	0	0	0	0	0	0	0	0	0	0	0	0	0	0	0	0	0	0	0	0	0	0
Clarireedia homoeocarpa	Fungi	Ascomycota	Leotiomycetes	Helotiales	Rutstroemiaceae	Clarireedia	Clarireedia homoeocarpa	0	0	0	0	0	0	0	0	0	0	0	0	0	0	0	0	0	0	0	0	0	0	0	0	0	0	0	0	0	0	0	0	0	0	0	0	0	0	0	0	0	0.79
Clavaria fumosa	Fungi	Basidiomycota	Agaricomycetes	Agaricales	Clavariaceae	Clavaria	Clavaria fumosa	0	0	0	0	0	0	0	0	0	0	0	0	0	0	0	0	0	0	0	0	0	0	0	0	0	0	0	0	0	0	0	0	0	0	0	0	0.52	0.45	0	0	0	0
Claviceps fusiformis	Fungi	Ascomycota	Sordariomycetes	Hypocreales	Clavicipitaceae	Claviceps	Claviceps fusiformis	0	0	0	0	0	0	0	0	0	0	0	0	0	0	0	0	0	0	0	0	0	0	0	0	0	0	0	0	0	0	0	0	0	0	0	0	0	0	0	0	0	0.87
Claviceps paspali	Fungi	Ascomycota	Sordariomycetes	Hypocreales	Clavicipitaceae	Claviceps	Claviceps paspali	0	0	0	0	0	0	0	0	0	0	0	0	0	0	0	0	0	0	0	0	0	0	0	0	0	0	0	0	0	0	0	0	0	0	0	0	0.4	0	0	0.54	0.75	2.73
Cokeromyces recurvatus	Fungi	Mucoromycota	Mucoromycetes	Mucorales	Mucoraceae	Cokeromyces	Cokeromyces recurvatus	0	0	0	0	0	0	0	0	0	0	0	0	0	0	0	0	0	0	0	0	0	0	0	0	0	0	0	0	0	0	0	0	0	0	0	0	0	0	0	0.92	0.72	6.51
Coniella lustricola	Fungi	Ascomycota	Sordariomycetes	Diaporthales	Schizoparmaceae	Coniella	Coniella lustricola	0	0	0	0	0	0	0	0	0	0	0	0	0	0	0	0	0	0	0	0	0	0	0	0	0	0	0	0	0	0	0	0	0	0	0	0	0	0	0	0	0	1.29
Cronartium quercuum	Fungi	Basidiomycota	Pucciniomycetes	Pucciniales	Cronartiaceae	Cronartium	Cronartium quercuum	0	0	0	0.87	0	0	0	0	0	0	0	0	0	0	0	0	0	0	0	0	0	0	0	0	0	0	0	0	0	0	0	0	0	0	0	0	0	0	0	0	0	0
Cryphonectria radicalis	Fungi	Ascomycota	Sordariomycetes	Diaporthales	Cryphonectriaceae	Cryphonectria	Cryphonectria radicalis	0	0	0	0	0	0	0	0	0	0	0	0	0	0	0	0	0	0	0	0	0	0	0	0	0	0	0	0	0	0	0	0	0	0	0	0	0	0	0	0	0	1.96
Cryptococcus sp. JCM 24511	Fungi	Basidiomycota	Tremellomycetes	Tremellales	Cryptococcaceae	Cryptococcus	Cryptococcus sp. JCM 24511	0	0	0	0	0	0	0	0	0	0	0	0	0	0	0	0	0	0	0	0	0	0	0	0	0	0	0	0	0	0	0	0	0	0	0	0	0	0	0	0	0	0.69
Epichloe amarillans	Fungi	Ascomycota	Sordariomycetes	Hypocreales	Clavicipitaceae	Epichloe	Epichloe amarillans	0	0	0	0	0	0	0	0	0	0	0	0	0	0	0	0	0	0	0	0	0	0	0	0	0	0	0	0	0	0	0	0	0	0	0	0	0	0	0	0	0	1.58
Epichloe aotearoae	Fungi	Ascomycota	Sordariomycetes	Hypocreales	Clavicipitaceae	Epichloe	Epichloe aotearoae	0	0	0	0	0	0	0	0	0	0	0	0	0	0	0	0	0	0	0	0	0	0	0	0	0	0	0	0	0	0	0	0	0	0	0	0	0	0	0	0	0	2.85
Epichloe baconii	Fungi	Ascomycota	Sordariomycetes	Hypocreales	Clavicipitaceae	Epichloe	Epichloe baconii	0	0	0	0	0	0	0	0	0	0	0	0	0	0	0	0	0	0	0	0	0	0	0	0	0	0	0	0	0	0	0	0	0	0	0	0	0	0	0	0	0.71	3.4
Epichloe bromicola	Fungi	Ascomycota	Sordariomycetes	Hypocreales	Clavicipitaceae	Epichloe	Epichloe bromicola	0	0	0	0	0	0	0	0	0	0	0	0	0	0	0	0	0	0	0	0	0	0	0	0	0	0	0	0	0	0	0	0	0	0	0	0	0	0	0	0	0	5.87
Epichloe elymi	Fungi	Ascomycota	Sordariomycetes	Hypocreales	Clavicipitaceae	Epichloe	Epichloe elymi	0	0	0	0	0	0	0	0	0	0	0	0	0	0	0	0	0	0	0	0	0	0	0	0	0	0	0	0	0	0	0	0	0	0	0	0	0	0	0	0.43	0	1.26
Epichloe festucae	Fungi	Ascomycota	Sordariomycetes	Hypocreales	Clavicipitaceae	Epichloe	Epichloe festucae	0	0	0	0	0	0	0	0	0	0	0	0	0	0	0	0	0	0	0	0	0	0	0	0	0	0	0	0	0	0	0	0	0	0	0	0	0	0	0	0	0	0.76
Epichloe gansuensis	Fungi	Ascomycota	Sordariomycetes	Hypocreales	Clavicipitaceae	Epichloe	Epichloe gansuensis	0	0	0	0	0	0	0	0	0	0	0	0	0	0	0	0	0	0	0	0	0	0	0	0	0	0	0	0	0	0	0	0	0	0	0	0	0	0	0	0	0	1.1
Epichloe sp. AL9924	Fungi	Ascomycota	Sordariomycetes	Hypocreales	Clavicipitaceae	Epichloe	Epichloe sp. AL9924	0	0	0	0	0	0	0	0	0	0	0	0	0	0	0	0	0	0	0	0	0	0	0	0	0	0	0	0	0	0	0	0	0	0	0	0	0	0	0	0	0	0.73
Epichloe sylvatica	Fungi	Ascomycota	Sordariomycetes	Hypocreales	Clavicipitaceae	Epichloe	Epichloe sylvatica	0	0	0	0	0	0	0	0	0	0	0	0	0	0	0	0	0	0	0	0	0	0	0	0	0	0	0	0	0	0	0	0	0	0	0	0	0	0	0	0	0	4.02
Epichloe typhina	Fungi	Ascomycota	Sordariomycetes	Hypocreales	Clavicipitaceae	Epichloe	Epichloe typhina	0	0	0	0	0	0	0	0	0	0	0	0	0	0	0	0	0	0	0	0	0	0	0	0	0	0	0	0	0	0	0	0	0	0	0	0	0	0	0	0	0	4.43
Epichloe uncinata	Fungi	Ascomycota	Sordariomycetes	Hypocreales	Clavicipitaceae	Epichloe	Epichloe uncinata	0	0	0	0	0	0	0	0	0	0	0	0	0	0	0	0	0	0	0	0	0	0	0	0	0	0	0	0	0	0	0	0	0	0	0	0	0	0	0	0	0	2.04
Escovopsis sp. AC	Fungi	Ascomycota	Sordariomycetes	Hypocreales	Hypocreaceae	Escovopsis	Escovopsis sp. AC	0	0	0	0	0	0	0	0	0	0	0	0	0	0	0	0	0	0	0	0	0	0	0	0	0	0	0	0	0	0	0	0	0	0	0	0	0	0	0	1.19	0	4.76
Escovopsis_u_s	Fungi	Ascomycota	Sordariomycetes	Hypocreales	Hypocreaceae	Escovopsis	Escovopsis_u_s	0	0	0	0	0	0	0	0	0	0	0	0	0	0	0	0	0	0	0	0	0	0	0	0	0	0	0	0	0	0	0	0	0	0	0	0	0	0	0	0	0	28.72
Escovopsis sp. Ae720	Fungi	Ascomycota	Sordariomycetes	Hypocreales	Hypocreaceae	Escovopsis	Escovopsis sp. Ae720	0	0	0	0	0	0	0	0	0	0	0	0	0	0	0	0	0	0	0	0	0	0	0	0	0	0	0	0	0	0	0	0	0	0	0	0	0	0	0	0	0.83	0
Escovopsis sp. Ae733	Fungi	Ascomycota	Sordariomycetes	Hypocreales	Hypocreaceae	Escovopsis	Escovopsis sp. Ae733	0	0	0	0	0	0	0	0	0	0	0	0	0	0	0	0	0	0	0	0	0	0	0	0	0	0	0	0	0	0	0	0	0	0	0	0	0.65	0	0	0	0	0
Escovopsis sp. TC	Fungi	Ascomycota	Sordariomycetes	Hypocreales	Hypocreaceae	Escovopsis	Escovopsis sp. TC	0	0	0	0	0	0	0	0	0	0	0	0	0	0	0	0	0	0	0	0	0	0	0	0	0	0	0	0	0	0	0	0	0	0	0	0	0	0	0	0	0	0
Escovopsis weberi	Fungi	Ascomycota	Sordariomycetes	Hypocreales	Hypocreaceae	Escovopsis	Escovopsis weberi	0	0	0	0	0	0	0	0	0	0	0	0	0	0	0	0	0	0	0	0	0	0	0	0	0	0	0	0	0	0	0	0	0	0	0	0	0.75	0	0	0	1.03	2.46
Geosmithia morbida	Fungi	Ascomycota	Sordariomycetes	Hypocreales	Bionectriaceae	Geosmithia	Geosmithia morbida	0	0	0	0	0	0	0	0	0	0	0	0	0	0	0	0	0	0	0	0	0	0	0	0	0	0	0	0	0	0	0	0	0	0	0	0	0.73	0	0	0	0.64	5.11
Hanseniaspora osmophila	Fungi	Ascomycota	Saccharomycetes	Saccharomycetales	Saccharomycodaceae	Hanseniaspora	Hanseniaspora osmophila	0	0	0	0	0	0	0	0	0	0	0	0	0	0	0	0	0	0	0	0	0	0	0	0	0	0	0	0	0	0	0	0	0	0	0	0	0	0	0	0	0	0
Lachancea kluyveri	Fungi	Ascomycota	Saccharomycetes	Saccharomycetales	Saccharomycetaceae	Lachancea	Lachancea kluyveri	0	0	0	0	0	0	0	0	0	0	0	0	0	0	0	0	0	0	0	0	0	0	0	0	0	0	0	0	0	0	0	0	0	0	0	0	0	0	0	0	0	0
Lecanicillium sp. LEC01	Fungi	Ascomycota	Sordariomycetes	Hypocreales	Cordycipitaceae	Lecanicillium	Lecanicillium sp. LEC01	0	0	0	0	0.58	0	0	0	0	0	0	0	0	0	0	0	0	0	0	0	0	0	0	0	0	0	0	0	0	0	0	0	0	0	0	0	0	0	0	0	0	0
Leptographium procerum	Fungi	Ascomycota	Sordariomycetes	Ophiostomatales	Ophiostomataceae	Leptographium	Leptographium procerum	0	0	0	0	0	0	0	0	0	0	0	0	0	0	0	0	0	0	0	0	0	0	0	0	0	0	0	0	0	0	0	0	0	0	0	0	0	0	0	0	0	0
Leptosphaeria maculans	Fungi	Ascomycota	Dothideomycetes	Pleosporales	Leptosphaeriaceae	Leptosphaeria	Leptosphaeria maculans	0	0	0	0	0	0	0	0	0	0	0	0	0	0	0	0	0	0	0	0	0	0	0	0	0	0	0	0	0	0	0	0	0	0	0	0	0	0	0	0	0	1.06
Lodderomyces elongisporus	Fungi	Ascomycota	Saccharomycetes	Saccharomycetales	Debaryomycetaceae	Lodderomyces	Lodderomyces elongisporus	0	0	0	0	0	0	0	0	0	0	0	0	0	0	0	0	0	0	0	0	0	0	0	0	0	0	0	0	0	0	0	0	0	0	0	0	0	0	0	1.28	0.36	1.29
Malassezia globosa	Fungi	Basidiomycota	Malasseziomycetes	Malasseziales	Malasseziaceae	Malassezia	Malassezia globosa	0	0	0	0	0	0	0	0	0	0	0	0	0	0	0	0	0	0	0	0	0	0	0	0	0	0	0	0	0	0	0	0	0	0	0	0	0	0	0	0	0	0
Malassezia restricta	Fungi	Basidiomycota	Malasseziomycetes	Malasseziales	Malasseziaceae	Malassezia	Malassezia restricta	0	0	0	0	0	0	0	0	0	0	0	0	0	0	0	0	0	0	0	0.4	0	0	0	0	0	0	0	0	0	0	0	0	0	0	0.78	0	0	0	0	0	0	0
Marssonina brunnea	Fungi	Ascomycota	Leotiomycetes	Helotiales	Dermateaceae	Marssonina	Marssonina brunnea	0	0	0	0	0	0	0	0	0	0	0	0	0	0	0	0	0	0	0	0	0	0	0	0	0	0	0	0	0	0	0	0	0	0	0	0	0	0	0	0	0	0.98
Marssonina coronariae	Fungi	Ascomycota	Leotiomycetes	Helotiales	Dermateaceae	Marssonina	Marssonina coronariae	0	0	0	0	0	0	0	0	0	0	0	0	0	0	0	0	0	0	0	0	0	0	0	0	0	0	0	0	0	0	0	0	0	0	0	0	0	0	0	0	0	0.44
Melampsora pinitorqua	Fungi	Basidiomycota	Pucciniomycetes	Pucciniales	Melampsoraceae	Melampsora	Melampsora pinitorqua	0	0	0	0	0	0	0	0	0	0	0	0	0	0	0	0	0	0	0	0	0	0	0	0	0	0	0	0	0	0	0	0	0	0	0	0	0.52	0	0.6	0	0	0
Metschnikowia borealis	Fungi	Ascomycota	Saccharomycetes	Saccharomycetales	Metschnikowiaceae	Metschnikowia	Metschnikowia borealis	0	0	0	0	0	0	0	0	0	0	0	0	0	0	0	0	0	0	0	0	0	0	0	0	0	0	0	0	0	0	0	0	0	0	0	0	0	0	0	0	0	2.31
Metschnikowia cerradonensis	Fungi	Ascomycota	Saccharomycetes	Saccharomycetales	Metschnikowiaceae	Metschnikowia	Metschnikowia cerradonensis	0	0	0	0	0	0	0	0	0	0	0	0	0	0	0	0	0	0	0	0	0	0	0	0	0	0	0	0	0	0	0	0	0	0	0	0	0	0	0	1.39	0	12.37
Metschnikowia lochheadii	Fungi	Ascomycota	Saccharomycetes	Saccharomycetales	Metschnikowiaceae	Metschnikowia	Metschnikowia lochheadii	0	0	0	0	0	0	0	0	0	0	0	0	0	0	0	0	0	0	0	0	0	0	0	0	0	0	0	0	0	0	0	0	0	0	0	0	0	0	0	0	0	1.45
Metschnikowia matae	Fungi	Ascomycota	Saccharomycetes	Saccharomycetales	Metschnikowiaceae	Metschnikowia	Metschnikowia matae	0	0	0	0	0	0	0	0	0	0	0	0	0	0	0	0	0	0	0	0	0	0	0	0	0	0	0	0	0	0	0	0	0	0	0	0	0	0	0	0	0	1.91
Metschnikowia santaceciliae	Fungi	Ascomycota	Saccharomycetes	Saccharomycetales	Metschnikowiaceae	Metschnikowia	Metschnikowia santaceciliae	0	0	0	0	0	0	0	0	0	0	0	0	0	0	0	0	0	0	0	0	0	0	0	0	0	0	0	0	0	0	0	0	0	0	0	0	0	0	0	0	0	1.56
Metschnikowia sp. 00-154.1	Fungi	Ascomycota	Saccharomycetes	Saccharomycetales	Metschnikowiaceae	Metschnikowia	Metschnikowia sp. 00-154.1	0	0	0	0	0	0	0	0	0	0	0	0	0	0	0	0	0	0	0	0	0	0	0	0	0	0	0	0	0	0	0	0	0	0	0	0	0.62	0	0	0.46	0.42	0
Metschnikowia sp. 13-106.1	Fungi	Ascomycota	Saccharomycetes	Saccharomycetales	Metschnikowiaceae	Metschnikowia	Metschnikowia sp. 13-106.1	0	0	0	0	0	0	0	0	0	0	0	0	0	0	0	0	0	0	0	0	0	0	0	0	0	0	0	0	0	0	0	0	0	0	0	0	0	0	0	0	0	2.31
Microbotryum lychnidis-dioicae	Fungi	Basidiomycota	Microbotryomycetes	Microbotryales	Microbotryaceae	Microbotryum	Microbotryum lychnidis-dioicae	0	0	0	0	0	0	0	0	0	0	0	0	0	0	0	0	0	0	0	0	0	0	0	0	0	0	0	0	0	0	0	0	0	0	0	0	1.17	0	0.57	0	0	1.61
Monilinia fructicola	Fungi	Ascomycota	Leotiomycetes	Helotiales	Sclerotiniaceae	Monilinia	Monilinia fructicola	0	0	0	0	0	0	0	0	0	0	0	0	0	0	0	0	0	0	0	0	0	0	0	0	0	0	0	0	0	0	0	0	0	0	0	0	0	0	0	0.56	0	0.61
Monilinia fructigena	Fungi	Ascomycota	Leotiomycetes	Helotiales	Sclerotiniaceae	Monilinia	Monilinia fructigena	0	0	0	0	0	0	0	0	0	0	0	0	0	0	0	0	0	0	0	0	0	0	0	0	0	0	0	0	0	0	0	0	0	0	0	0	0	0	0	0	0	4.32
Monilinia laxa	Fungi	Ascomycota	Leotiomycetes	Helotiales	Sclerotiniaceae	Monilinia	Monilinia laxa	0	0	0	0	0	0	0	0	0	0	0	0	0	0	0	0	0	0	0	0	0	0	0	0	0	0	0	0	0	0	0	0	0	0	0	0	0	0	0	0	0	0.73
Monilinia polystroma	Fungi	Ascomycota	Leotiomycetes	Helotiales	Sclerotiniaceae	Monilinia	Monilinia polystroma	0	0	0	0	0	0	0	0	0	0	0	0	0	0	0	0	0	0	0	0	0	0	0	0	0	0	0	0	0	0	0	0	0	0	0	0	0	0	0	0	0	2.35
Morchella eximia	Fungi	Ascomycota	Pezizomycetes	Pezizales	Morchellaceae	Morchella	Morchella eximia	0	0	0	0	0	0	0	0	0	0	0	0	0	0	0	0	0	0	0	0	0	0	0	0	0	0	0	0	0	0	0	0	0	0	0	0	0	0	0	0	0	0
Ophiocordyceps polyrhachis-furcata	Fungi	Ascomycota	Sordariomycetes	Hypocreales	Ophiocordycipitaceae	Ophiocordyceps	Ophiocordyceps polyrhachis-furcata	0	0	0	0	0	0	0	0	0	0	0	0	0	0	0	0	0	0	0	0	0	0	0	0	0	0	0	0	0	0	0	0	0	0	0	0	0.55	0	0	1.63	0.6	2.85
Ophiocordyceps sp. 'camponoti-leonardi'	Fungi	Ascomycota	Sordariomycetes	Hypocreales	Ophiocordycipitaceae	Ophiocordyceps	Ophiocordyceps sp. 'camponoti-leonardi'	0	0	0	0	0	0	0	0	0	0	0	0	0	0	0	0	0	0	0	0	0	0	0	0	0	0	0	0	0	0	0	0	0	0	0	0	0	0	0	0	0	0
Ophiocordyceps unilateralis	Fungi	Ascomycota	Sordariomycetes	Hypocreales	Ophiocordycipitaceae	Ophiocordyceps	Ophiocordyceps unilateralis	0	0	0	0	0	0	0	0	0	0	0	0	0	0	0	0	0	0	0	0	0	0	0	0	0	0	0	0	0	0	0	0	0	0	0	0	0	0	0	0.56	0	2.13
Pecoramyces ruminatium	Fungi	Chytridiomycota	Neocallimastigomycetes	Neocallimastigales	Neocallimastigaceae	Pecoramyces	Pecoramyces ruminatium	0	0	0	0	0	0	0	0	0	0	0	0	0	0	0	0	0	0	0	0	0	0	0	0	0	0	0	0	0	0	0	0	0	0	0	0	0	0	0	0	0	0
Penicillium_u_s	Fungi	Ascomycota	Eurotiomycetes	Eurotiales	Aspergillaceae	Penicillium	Penicillium_u_s	0	0	0	0	0	0	0	0	0	0	0	0	0	0	0	0	0	0	0	0	0	0	0	0	0	0	0	0	0	0	0	0	0	0	0	0	0	0	0	0	0	0
Penicillium citrinum	Fungi	Ascomycota	Eurotiomycetes	Eurotiales	Aspergillaceae	Penicillium	Penicillium citrinum	0	0	0	0	3.87	0.6	0	0	0	0	0	0	0	0	0	0	0	0	0	0	0	0	0	0	0	0	0	0	0	0	0	0	0	0	0	0	0	0	0	0	0	0
Penicillium steckii	Fungi	Ascomycota	Eurotiomycetes	Eurotiales	Aspergillaceae	Penicillium	Penicillium steckii	0	0	0	0	0	0	0	0	0	0	0	0	0	0	0	0	0	0	0	0	0	0	0	0	0	0	0	0	0	0	0	0	0	0	0	0	0	0	0	0	0	0
Phycomyces blakesleeanus	Fungi	Mucoromycota	Mucoromycetes	Mucorales	Phycomycetaceae	Phycomyces	Phycomyces blakesleeanus	0	0	0	0	0	0	0	0	0	0	0	0	0	0	0	0	0	0	0	0	0	0	0	0	0	0	0	0	0	0	0	0	0	0	0	0	0.73	0	0	1.31	1.7	12.83
Pichia kluyveri	Fungi	Ascomycota	Saccharomycetes	Saccharomycetales	Pichiaceae	Pichia	Pichia kluyveri	0	0	0	0	0	0	0	0	0	0	0	0	0	0	0	0	0	0	0	0	0	0	0	0	0	0	0	0	0	0	0	0	0	0	0	0	0	0	0	0.42	0	0
Puccinia arachidis	Fungi	Basidiomycota	Pucciniomycetes	Pucciniales	Pucciniaceae	Puccinia	Puccinia arachidis	0	0	0	0	0	0	0	0	0	0	0	0	0	0	0	0	0	0	0	0	0	0	0	0	0	0	0	0	0	0	0	0	0	0	0	0	0.66	0.74	0.61	0	0	0
Saccharomyces eubayanus	Fungi	Ascomycota	Saccharomycetes	Saccharomycetales	Saccharomycetaceae	Saccharomyces	Saccharomyces eubayanus	0	0	0	0	0	0	0	0	0	0	0	0	0	0	0	0	0	0	0	0	0	0	0	0	0	0	0	0	0	0	0	0	0	0	0	0	0	0	0	1.75	0	2.07
Sphaerulina populicola	Fungi	Ascomycota	Dothideomycetes	Capnodiales	Mycosphaerellaceae	Sphaerulina	Sphaerulina populicola	0	0	0	0	0	0	0	0	0	0	0	0	0	0	0	0	0	0	0	0	0	0	0	0	0	0	0	0	0	0	0	0	0	0	0	0	0	0	0	0	0	3.09
Tetrapisispora blattae	Fungi	Ascomycota	Saccharomycetes	Saccharomycetales	Saccharomycetaceae	Tetrapisispora	Tetrapisispora blattae	0	0	0	0	0	0	0	0	0	0	0	0	0	0	0	0	0	0	0	0	0	0	0	0	0	0	0	0	0	0	0	0	0	0	0	0	0	0	0	0	0	1.06
Thielaviopsis ethacetica	Fungi	Ascomycota	Sordariomycetes	Microascales	Ceratocystidaceae	Thielaviopsis	Thielaviopsis ethacetica	0	0	0	0	0	0	0	0	0	0	0	0	0	0	0	0	0	0	0	0	0	0	0	0	0	0	0	0	0	0	0	0	0	0	0	0	0	0	0	0	0	0
Trichoderma atroviride	Fungi	Ascomycota	Sordariomycetes	Hypocreales	Hypocreaceae	Trichoderma	Trichoderma atroviride	0	0	0	0	0	0	0	0	0	0	0	0	0	0	0	0	0	0	0	0	0	0	0	0	0	0	0	0	0	0	0	0	0	0	0.35	0	0	0	0	0	0	0
Trichosporon inkin	Fungi	Basidiomycota	Tremellomycetes	Trichosporonales	Trichosporonaceae	Trichosporon	Trichosporon inkin	0	0	0	0	0	0	0	0	0	0	0	0	0	0	0	0	0	0	0	0	0	0	0	0	0	0	0	0	0	0	0	0	0	0	0	0	1.17	0	0	1.57	0.89	4.76
Ustilaginoidea virens	Fungi	Ascomycota	Sordariomycetes	Hypocreales	Hypocreales_u_f	Ustilaginoidea	Ustilaginoidea virens	0	0	0	0	0	0	0	0	0	0	0	0	0	0	0	0	0	0	0	0	0	0	0	0	0	0	0	0	0	0	0	0	0	0	0	0	0	0	0	0	0	1.09
Ustilago esculenta	Fungi	Basidiomycota	Ustilaginomycetes	Ustilaginales	Ustilaginaceae	Ustilago	Ustilago esculenta	0	0	0	0	0	0	0	0	0	0	0	0	0	0	0	0	0	0	0	0	0	0	0	0	0	0	0	0	0	0	0	0	0	0	0	0	0	0	0	0	0	0.66
Ustilago maydis	Fungi	Basidiomycota	Ustilaginomycetes	Ustilaginales	Ustilaginaceae	Ustilago	Ustilago maydis	0	0	0	0	0	0	0	0	0	0	0	0	0	0	0	0	0	0	0	0	0	0	0	0	0	0	0	0	0	0	0	0	0	0	0	0	0	0	0	0	0	0.92
Violaceomyces palustris	Fungi	Basidiomycota	Ustilaginomycetes	Violaceomycetales	Violaceomycetaceae	Violaceomyces	Violaceomyces palustris	0	0	0	0	0	0	0	0	0	0	0	0	0	0	0	0	0	0	0	0	0	0	0	0	0	0	0	0	0	0	0	0	0	0	0	0	0	0	0	0	0	0.99
Onygenales_u_s	Fungi	Ascomycota	Eurotiomycetes	Onygenales	Onygenales_u_f	Onygenales_u_g	Onygenales_u_s	0	0	0	0	0	0	0	0	0	0	0	0	0	0	0	0	0	0	0	0	0	0	0	0	0	0	0	0	0	0	0	0	0	0	0.62	0	2.63	4.77	1.88	1.28	3.84	1.05
Agaricomycetes_u_s	Fungi	Basidiomycota	Agaricomycetes	Agaricomycetes_u_o	Agaricomycetes_u_f	Agaricomycetes_u_g	Agaricomycetes_u_s	0	0	0	0	0	0	0	0	0	0	0	0	0	0	0	0	0	0	0	0	0	6.54	0	0	0	0	0	0	0	0	0	0	0	0	8.71	0	0	0	0	20.47	23.23	9.57
Fungi_u_s	Fungi	Fungi_u_p	Fungi_u_c	Fungi_u_o	Fungi_u_f	Fungi_u_g	Fungi_u_s	0	0	0	2.46	2.65	1.53	1.8	1.12	0	0	7.21	0	0	0	0	0	0	0	0	0	0	1.26	1.27	0	0	0	0	0	0	0	0	0	0	0	0	0	0	0	0	0	0	0
Ascomycota_u_s	Fungi	Ascomycota	Ascomycota_u_c	Ascomycota_u_o	Ascomycota_u_f	Ascomycota_u_g	Ascomycota_u_s	0	0	0	0	0	0	0	0	0	0	0	0	0	0	0	0	0	0	0	0	0	0	0	0	0	0	0	0	0	0	0	0	0	0	0	0	0	0	0	0	0	0
[truncated: 32 more columns]

## Sheet: Abundance Score-Protist
Abundance score of protist taxa by collection month, replicate, sample type, and aquaculture practice
Name	Kingdom	Phylum	Class	Order	Family	Genus	Species	June-AOHB1	June-AOHB2	June-AOHB3	July-AOHB1	July-AOHB2	July-AOHB3	Aug.-AOHB1	Aug.-AOHB2	Aug.-AOHB3	Sep.-AOHB1	Sep.-AOHB2	Sep.-AOHB3	Oct.-AOHB1	Oct.-AOHB2	Oct.-AOHB3	Nov.-AOHB1	Nov.-AOHB2	Nov.-AOHB3	June-AOHF1	June-AOHF2	June-AOHF3	July-AOHF1	July-AOHF2	July-AOHF3	Aug.-AOHF1	Aug.-AOHF2	Aug.-AOHF3	Sep.-AOHF1	Sep.-AOHF2	Sep.-AOHF3	Oct.-AOHF1	Oct.-AOHF2	Oct.-AOHF3	Nov.-AOHF1	Nov.-AOHF2	Nov.-AOHF3	June-WBA	July-WBA	Aug.-WBA	Sep.-WBA	Oct.-WBA	Nov.-WBA
Acanthamoeba_u_s	Eukaryota	Eukaryota_u_p	Eukaryota_u_c	Longamoebia	Acanthamoebidae	Acanthamoeba	Acanthamoeba_u_s	0	0	0	0	0	0	0	0	0	0	0	0	0	0	0	0	0	0	0	0	0	0	0	0	0	0	0	0	0	0	0	0	0	0	0	0	0	14.87	0	0	0	0
Acanthamoeba astronyxis	Eukaryota	Eukaryota_u_p	Eukaryota_u_c	Longamoebia	Acanthamoebidae	Acanthamoeba	Acanthamoeba astronyxis	0	0	0	0	0	0	0	0	0	0	0	0	0	0	0	0	0	0	0	0	0	0	0	0	0	0	0	0	0	0	0	0	0	0	0	0	0	0	0	0	0	0
Acanthamoeba castellanii	Eukaryota	Eukaryota_u_p	Eukaryota_u_c	Longamoebia	Acanthamoebidae	Acanthamoeba	Acanthamoeba castellanii	0	0	0	0	0	0	0	0	0	0	0	0	0	0	0	0	0	0	0	0	0	0	0	0	0	0	0	0	0	0	0	0	0	0	0	0	0.75	0	0	0.84	0.81	7.25
Acanthamoeba culbertsoni	Eukaryota	Eukaryota_u_p	Eukaryota_u_c	Longamoebia	Acanthamoebidae	Acanthamoeba	Acanthamoeba culbertsoni	0	0	0	0	0	0	0	0	0	0	0	0	0	0	0	0	0	0	0	0	0	0	0	0	0	0	0	0	0	0	0	0	0	0	0	0	0	0	0	0	0	1.48
Acanthamoeba divionensis	Eukaryota	Eukaryota_u_p	Eukaryota_u_c	Longamoebia	Acanthamoebidae	Acanthamoeba	Acanthamoeba divionensis	0	0	0	0	0	0	0	0	0	0	0	0	0	0	0	0	0	0	0	0	0	0	0	0	0	0	0	0	0	0	0	0	0	0	0	0	0	0	0	0	0	1.35
Acanthamoeba healyi	Eukaryota	Eukaryota_u_p	Eukaryota_u_c	Longamoebia	Acanthamoebidae	Acanthamoeba	Acanthamoeba healyi	0	0	0	0	0	0	0	0	0	0	0	0	0	0	0	0	0	0	0	0	0	0	0	0	0	0	0	0	0	0	0	0	0	0	0	0	0.43	0	0	0	0.69	3.9
Acanthamoeba lugdunensis	Eukaryota	Eukaryota_u_p	Eukaryota_u_c	Longamoebia	Acanthamoebidae	Acanthamoeba	Acanthamoeba lugdunensis	0	0	0	0	0	0	0	0	0	0	0	0	0	0	0	0	0	0	0	0	0	0	0	0	0	0	0	0	0	0	0	0	0	0	0	0	1.03	0	0	1.32	1.84	11.5
Acanthamoeba mauritaniensis	Eukaryota	Eukaryota_u_p	Eukaryota_u_c	Longamoebia	Acanthamoebidae	Acanthamoeba	Acanthamoeba mauritaniensis	0	0	0	0	0	0	0	0	0	0	0	0	0	0	0	0	0	0	0	0	0	0	0	0	0	0	0	0	0	0	0	0	0	0	0	0	1.59	0.41	0	2.64	1.92	11.25
Acanthamoeba palestinensis	Eukaryota	Eukaryota_u_p	Eukaryota_u_c	Longamoebia	Acanthamoebidae	Acanthamoeba	Acanthamoeba palestinensis	0	0	0	0	0	0	0	0	0	0	0	0	0	0	0	0	0	0	0	0	0	0	0	0	0	0	0	0	0	0	0	0	0	0	0	0	2.14	2.89	0	2.82	1.56	6.74
Acanthamoeba pearcei	Eukaryota	Eukaryota_u_p	Eukaryota_u_c	Longamoebia	Acanthamoebidae	Acanthamoeba	Acanthamoeba pearcei	0	0	0	0	0	0	0	0	0	0	0	0	0	0	0	0	0	0	0	0	0	0	0	0	0	0	0	0	0	0	0	0	0	0	0	0	0.56	0	0	1.54	1.38	5.89
Acanthamoeba polyphaga	Eukaryota	Eukaryota_u_p	Eukaryota_u_c	Longamoebia	Acanthamoebidae	Acanthamoeba	Acanthamoeba polyphaga	0	0	0	0	0	0	0	0	0	0	0	0	0	0	0	0	0	0	0	0	0	0	0	0	0	0	0	0	0	0	0	0	0	0	0	0	9.13	0	6.97	2.39	3.3	4.85
Acanthamoeba quina	Eukaryota	Eukaryota_u_p	Eukaryota_u_c	Longamoebia	Acanthamoebidae	Acanthamoeba	Acanthamoeba quina	0	0	0	0	0	0	0	0	0	0	0	0	0	0	0	0	0	0	0	0	0	0	0	0	0	0	0	0	0	0	0	0	0	0	0	0	2.24	0.51	0.51	3.27	2.93	20.17
Acanthamoeba rhysodes	Eukaryota	Eukaryota_u_p	Eukaryota_u_c	Longamoebia	Acanthamoebidae	Acanthamoeba	Acanthamoeba rhysodes	0	0	0	0	0	0	0	0	0	0	0	0	0	0	0	0	0	0	0	0	0	0	0	0	0	0	0	0	0	0	0	0	0	0	0	0	0.96	0	0	2.68	3.33	20.19
Angomonas deanei	Eukaryota	Eukaryota_u_p	Eukaryota_u_c	Kinetoplastida	Trypanosomatidae	Angomonas	Angomonas deanei	0	0	0	0	0	0	0	0	0	0	0	0	0	0	0	0	0	0	0	0	0	0	0	0	0	0	0	0	0	0	0	0	0	0	0	0	0	0	0	0	0	0.47
Ascogregarina taiwanensis	Eukaryota	Apicomplexa	Gregarinasina	Eugregarinorida	Lecudinidae	Ascogregarina	Ascogregarina taiwanensis	0	0	0	0	0	0	0	0	0	0	0	0	0	0	0	0	0	0	0	0	0	0	0	0	0	0	0	0	0	0	0	0	0	0	0	0	0	0	0	0	0	0
Astrammina rara	Eukaryota	Eukaryota_u_p	Eukaryota_u_c	Eukaryota_u_o	Eukaryota_u_f	Astrammina	Astrammina rara	0	0	0	0	0	0	0	0	0	0	0	0	0	0	0	0	0	0	0	0	0	0	0	0	0	0	0	0	0	0	0	0	0	0	0	0	0	0	0	0	0	0
Bigelowiella natans	Eukaryota	Eukaryota_u_p	Eukaryota_u_c	Eukaryota_u_o	Eukaryota_u_f	Bigelowiella	Bigelowiella natans	0	0	0	0	0	0	0	0	0	0	0	0	0	0	0	0	0	0	0	0	0	0	0	0	0	0	0	0	0	0	0	0	0	0	0	0	1.13	0.61	0	6.04	2.34	9.72
Capsaspora owczarzaki	Eukaryota	Eukaryota_u_p	Ichthyosporea	Ichthyosporea_u_o	Ichthyosporea_u_f	Capsaspora	Capsaspora owczarzaki	0	0	0	0	0	0	0	0	0	0	0	0	0	0	0	0	0	0	0	0	0	0	0	0	0	0	0	0	0	0	0	0	0	0	0	0	0	0	0	0	0	0.46
Chromera velia	Eukaryota	Chromerida	Chromerida_u_c	Chromerida_u_o	Chromerida_u_f	Chromera	Chromera velia	0	0	0	0	0	0	0	0	0	0	0	0	0	0	0	0	0	0	0	0	0	0	0	0	0	0	0	0	0	0	0	0	0	0	0	0	1.26	1.42	1.05	6.28	2.37	10.69
Cryptosporidium hominis	Eukaryota	Apicomplexa	Coccidia	Eucoccidiorida	Cryptosporidiidae	Cryptosporidium	Cryptosporidium hominis	0	0	0	0	0	0	0	0	0	0	0	0	0	0	0	0	0	0	0	0	0	0	0	0	0	0	0	0	0	0	0	0	0	0	0	0	0	0	0	0	0	0.96
Cryptosporidium muris	Eukaryota	Apicomplexa	Coccidia	Eucoccidiorida	Cryptosporidiidae	Cryptosporidium	Cryptosporidium muris	0	0	0	0	0	0	0	0	0	0	0	0	0	0	0	0	0	0	0	0	0	0	0	0	0	0	0	0	0	0	0	0	0	0	0.65	0	0	20.32	42.38	0	0	0
Cryptosporidium parvum	Eukaryota	Apicomplexa	Coccidia	Eucoccidiorida	Cryptosporidiidae	Cryptosporidium	Cryptosporidium parvum	0	0	0	0	0	0	0	0	0	0	0	0	0	0	0	0	0	0	0	0	0	0	0	0	0	0	0	0	0	0	0	0	0	0	0	0	0	0	0	0.9	0	0
Dictyostelium discoideum	Eukaryota	Eukaryota_u_p	Eukaryota_u_c	Dictyosteliida	Dictyosteliida_u_f	Dictyostelium	Dictyostelium discoideum	0	0	0	0	0	0	0	0	0	0	0	0	0	0	0	0	0	0	0	0	0	0	0	0	0	0	0	0	0	0	0	0	0	0	0	0	0	0	0	0.79	0	0.63
Dictyostelium firmibasis	Eukaryota	Eukaryota_u_p	Eukaryota_u_c	Dictyosteliida	Dictyosteliida_u_f	Dictyostelium	Dictyostelium firmibasis	0	0	0	0	0	0	0	0	0	0	0	0	0	0	0	0	0	0	0	0	0	0	0	0	0	0	0	0	0	0	0	0	0	0	0	0	0.62	0	0	0.98	0	1
Dictyostelium intermedium	Eukaryota	Eukaryota_u_p	Eukaryota_u_c	Dictyosteliida	Dictyosteliida_u_f	Dictyostelium	Dictyostelium intermedium	0	0	0	0	0	0	0	0	0	0	0	0	0	0	0	0	0	0	0	0	0	0	0	0	0	0	0	0	0	0	0	0	0	0	0	0	0.62	0	0	3.1	0	1.41
Eimeria_u_s	Eukaryota	Apicomplexa	Coccidia	Eucoccidiorida	Eimeriidae	Eimeria	Eimeria_u_s	0	0	0	0	0	0	0	0	0	0	0	0	0	0	0	0	0	0	0	0	0	0	0	0	0	0	0	0	0	0	0	0	0	0	0	0	0	0	0	0	0	0
Eimeria praecox	Eukaryota	Apicomplexa	Coccidia	Eucoccidiorida	Eimeriidae	Eimeria	Eimeria praecox	0	0	0	0	0	0	0	0	0	0	0	0	0	0	0	0	0	0	0	0	0	0	0	0	0	0	0	0	0	0	0	0	0	0	0	0	0	0	0	0.5	0	0
Emiliania huxleyi	Eukaryota	Eukaryota_u_p	Eukaryota_u_c	Isochrysidales	Noelaerhabdaceae	Emiliania	Emiliania huxleyi	0	0	0	0	0	0	0	0	0	0	0	0	0	0	0	0	0	0	0	0	0	0	0	0	0	0	0	0	0	0	0	0	0	0	0	0	0.52	0	0	0.54	0.64	4.41
Endotrypanum monterogeii	Eukaryota	Eukaryota_u_p	Eukaryota_u_c	Kinetoplastida	Trypanosomatidae	Endotrypanum	Endotrypanum monterogeii	0	0	0	0	0	0	0	0	0	0	0	0	0	0	0	0	0	0	0	0	0	0	0	0	0	0	0	0	0	0	0	0	0	0	0	0	0	0	0	0	0	0.77
Entamoeba dispar	Eukaryota	Eukaryota_u_p	Eukaryota_u_c	Eukaryota_u_o	Entamoebidae	Entamoeba	Entamoeba dispar	0	1.8	3.3	0	0	0	0	0	0	0	0	0	0	0	0	0	0	0	0.78	1.93	0.61	0	0	0	0	0	0	0	0	0	0	0	0	0	0	0	0	0	0	0	0	0
Entamoeba hartmanni	Eukaryota	Eukaryota_u_p	Eukaryota_u_c	Eukaryota_u_o	Entamoebidae	Entamoeba	Entamoeba hartmanni	0	342.38	213.87	0	0	0	0	0	0	0	0	0	0	0	0	0	0	0	378.59	263.77	0	0	0	0	0	0	0	0	0	0	0	0	0	0	0	0	0	0	0	0	0	0
Fonticula alba	Eukaryota	Eukaryota_u_p	Eukaryota_u_c	Eukaryota_u_o	Eukaryota_u_f	Fonticula	Fonticula alba	0	0	0	0	0	0	0	0	0	0	0	0	0	0	0	0	0	0	0	0	0	0	0	0	0	0	0	0	0	0	0	0	0	0	0	0	1.88	0.36	0.44	2.65	2.67	14.8
Guillardia theta	Eukaryota	Eukaryota_u_p	Cryptophyta	Pyrenomonadales	Geminigeraceae	Guillardia	Guillardia theta	0	0	0	0	0	0	0	0	0	0	0	0	0	0	0	0	0	0	0	0	0	0	0	0	0	0	0	0	0	0	0	0	0	0	0	0	0.63	0	0	0.98	1.25	2.34
Hammondia hammondi	Eukaryota	Apicomplexa	Coccidia	Eucoccidiorida	Sarcocystidae	Hammondia	Hammondia hammondi	0	0	0	0	0	0	0	0	0	0	0	0	0	0	0	0	0	0	0	0	0	0	0	0	0	0	0	0	0	0	0	0	0	0	0	0	0	0	0	0	0	0
Hemiselmis andersenii	Eukaryota	Eukaryota_u_p	Cryptophyta	Cryptomonadales	Hemiselmidaceae	Hemiselmis	Hemiselmis andersenii	0	0	0	0	0	0	0	0	0	0	0	0	0	0	0	0	0	0	0	0	0	0	0	0	0	0	0	0	0	0	0	0	0	0	0	0	7.14	0	0	13.84	9.18	0
Hyphochytrium catenoides	Eukaryota	Eukaryota_u_p	Hyphochytriomycetes	Hyphochytriomycetes_u_o	Hyphochytriaceae	Hyphochytrium	Hyphochytrium catenoides	0	0	0	0	0	0	0	0	0	0	0	0	0	0	0	0	0	0	0	0	0	0	0	0	0	0	0	0	0	0	0	0	0	0	0	0	0	0	0	1.53	1.27	1.77
Leishmania aethiopica	Eukaryota	Eukaryota_u_p	Eukaryota_u_c	Kinetoplastida	Trypanosomatidae	Leishmania	Leishmania aethiopica	0	0	0	0	0	0	0	0	0	0	0	0	0	0	0	0	0	0	0	0	0	0	0	0	0	0	0	0	0	0	0	0	0	0	0	0	0	0	0	0	0.52	5.82
Leishmania arabica	Eukaryota	Eukaryota_u_p	Eukaryota_u_c	Kinetoplastida	Trypanosomatidae	Leishmania	Leishmania arabica	0	0	0	0	0	0	0	0	0	0	0	0	0	0	0	0	0	0	0	0	0	0	0	0	0	0	0	0	0	0	0	0	0	0	0	0	0	0	0	0	0	2.01
Leishmania braziliensis	Eukaryota	Eukaryota_u_p	Eukaryota_u_c	Kinetoplastida	Trypanosomatidae	Leishmania	Leishmania braziliensis	0	0	0	0	0	0	0	0	0	0	0	0	0	0	0	0	0	0	0	0	0	0	0	0	0	0	0	0	0	0	0	0	0	0	0	0	0	0	0	0	0.67	0
Leishmania donovani	Eukaryota	Eukaryota_u_p	Eukaryota_u_c	Kinetoplastida	Trypanosomatidae	Leishmania	Leishmania donovani	0	0	0	0	0	0	0	0	0	0	0	0	0	0	0	0	0	0	0	0	0	0	0	0	0	0	0	0	0	0	0	0	0	0	0	0	0	0	0	0.38	0.49	3.88
Leishmania enriettii	Eukaryota	Eukaryota_u_p	Eukaryota_u_c	Kinetoplastida	Trypanosomatidae	Leishmania	Leishmania enriettii	0	0	0	0	0	0	0	0	0	0	0	0	0	0	0	0	0	0	0	0	0	0	0	0	0	0	0	0	0	0	0	0	0	0	0	0	0	0	0	0	0	1.12
Leishmania gerbilli	Eukaryota	Eukaryota_u_p	Eukaryota_u_c	Kinetoplastida	Trypanosomatidae	Leishmania	Leishmania gerbilli	0	0	0	0	0	0	0	0	0	0	0	0	0	0	0	0	0	0	0	0	0	0	0	0	0	0	0	0	0	0	0	0	0	0	0	0	0.59	0.44	0	1.45	0.97	10.93
Leishmania infantum	Eukaryota	Eukaryota_u_p	Eukaryota_u_c	Kinetoplastida	Trypanosomatidae	Leishmania	Leishmania infantum	0	0	0	0	0	0	0	0	0	0	0	0	0	0	0	0	0	0	0	0	0	0	0	0	0	0	0	0	0	0	0	0	0	0	0	0	0	0	0	0	0.63	5.29
Leishmania major	Eukaryota	Eukaryota_u_p	Eukaryota_u_c	Kinetoplastida	Trypanosomatidae	Leishmania	Leishmania major	0	0	0	0	0	0	0	0	0	0	0	0	0	0	0	0	0	0	0	0	0	0	0	0	0	0	0	0	0	0	0	0	0	0	0	0	1.33	0.78	0.79	1.83	2.25	22.17
Leishmania mexicana	Eukaryota	Eukaryota_u_p	Eukaryota_u_c	Kinetoplastida	Trypanosomatidae	Leishmania	Leishmania mexicana	0	0	0	0	0	0	0	0	0	0	0	0	0	0	0	0	0	0	0	0	0	0	0	0	0	0	0	0	0	0	0	0	0	0	0	0	0	0	0	0	0	1.08
Leishmania tropica	Eukaryota	Eukaryota_u_p	Eukaryota_u_c	Kinetoplastida	Trypanosomatidae	Leishmania	Leishmania tropica	0	0	0	0	0	0	0	0	0	0	0	0	0	0	0	0	0	0	0	0	0	0	0	0	0	0	0	0	0	0	0	0	0	0	0	0	0	0	0	0	0	3.7
Leishmania turanica	Eukaryota	Eukaryota_u_p	Eukaryota_u_c	Kinetoplastida	Trypanosomatidae	Leishmania	Leishmania turanica	0	0	0	0	0	0	0	0	0	0	0	0	0	0	0	0	0	0	0	0	0	0	0	0	0	0	0	0	0	0	0	0	0	0	0	0	0.64	0	0	0.81	1.32	10.77
Monosiga brevicollis	Eukaryota	Eukaryota_u_p	Eukaryota_u_c	Choanoflagellida	Salpingoecidae	Monosiga	Monosiga brevicollis	0	0	0	0	0	0	0	0	0	0	0	0	0	0	0	0	0	0	0	0	0	0	0	0	0	0	0	0	0	0	0	0	0	0	0	0	0	0	0	0.46	0	1.15
Nannochloropsis_u_s	Eukaryota	Eustigmatophyceae	Eustigmatophyceae_u_c	Eustigmatales	Monodopsidaceae	Nannochloropsis	Nannochloropsis_u_s	0	0	0	0	0	0	0	0	0	0	0	0	0	0	0	0	0	0	0	0	0	0	0	0	0	0	0	0	0	0	0	513.68	0	0	0	0	0	0	0	0	0	0
Nannochloropsis gaditana	Eukaryota	Eustigmatophyceae	Eustigmatophyceae_u_c	Eustigmatales	Monodopsidaceae	Nannochloropsis	Nannochloropsis gaditana	0	0	0	0	0	0	0	0	0	0	0	0	0	0	0	0	0	0	0	0	0	0	0	0	0	0	0	0	0	0	0	0	0	0	0	0	0	0.38	1.37	0.46	0	0
Perkinsus marinus	Eukaryota	Eukaryota_u_p	Eukaryota_u_c	Perkinsida	Perkinsidae	Perkinsus	Perkinsus marinus	0	0	0	0	0	0	0	0	0	0	19.78	0	0	0	0	0	0	0	0	0	0	0	0	0	0	0	0	0	0	0	0	0	0	0	0	0	0	0	0	0	0	0
Physarum polycephalum	Eukaryota	Eukaryota_u_p	Myxogastromycetidae	Physariida	Physaraceae	Physarum	Physarum polycephalum	0	0	0	0	0	0	0	0	0	0	0	0	0	0	0	0	0	0	0	0	0	0	0	0	0	0	0	0	0	0	0	0	0	0	0	0	0.92	0	0.65	1.85	3.64	23.75
Plasmodium berghei	Eukaryota	Apicomplexa	Aconoidasida	Haemosporida	Plasmodiidae	Plasmodium	Plasmodium berghei	0	0	0	0	0	0	0	0	0	0	0	0	0	0	0	0	0	0	0	0	0	0	0	0	0	0	0	0	0	0	0	0	0	0	0	0	0	0	0	0	0	0
Plasmodium cynomolgi	Eukaryota	Apicomplexa	Aconoidasida	Haemosporida	Plasmodiidae	Plasmodium	Plasmodium cynomolgi	0	0	0	0	0	0	0	0	0	0	0	0	0	0	0	0	0	0	0	0	0	0	0	0	0	0	0	0	0	0	0	0	0	0	0	0	0	0	0	0	0	1.25
Plasmodium falciparum	Eukaryota	Apicomplexa	Aconoidasida	Haemosporida	Plasmodiidae	Plasmodium	Plasmodium falciparum	0	0	0	0	0	0	0	0	0	0	0	0	0	0	0	0	0	0	0	0	0	0	0	0	0	0	0	0	0	0	0	0	0	0	0	0	0	0	0	1.46	0	0
Plasmodium reichenowi	Eukaryota	Apicomplexa	Aconoidasida	Haemosporida	Plasmodiidae	Plasmodium	Plasmodium reichenowi	0	0	0	0	0	0	0	0	0	0	0	0	0	0	0	0	0	0	0	0	0	0	0	0	0	0	0	0	0	0	0	0	0	0	0	0	0	0	0	0.36	0	1.56
Plasmodium vivax	Eukaryota	Apicomplexa	Aconoidasida	Haemosporida	Plasmodiidae	Plasmodium	Plasmodium vivax	0	0	0	0	0	0	0	0	0	0	0	0	0	0	0	0	0	0	0	0	0	0	0	0	0	0	0	0	0	0	0	0	0	0	0	0	0	0	0	0	0	12.96
Plasmodium yoelii	Eukaryota	Apicomplexa	Aconoidasida	Haemosporida	Plasmodiidae	Plasmodium	Plasmodium yoelii	0	0	0	0	0	0	0	0	0	0	0	0	0	0	0	0	0	0	0	0	0	0	0	0	0	0	0	0	0	0	0	0	0	0	0	0	0	0	0	0.98	0	2.3
Pseudoperonospora cubensis	Eukaryota	Eukaryota_u_p	Oomycetes	Peronosporales	Peronosporaceae	Pseudoperonospora	Pseudoperonospora cubensis	0	0	0	0	0	0	0	0	0	0	0	0	0	0	0	0	0	0	0	0	0	0	0	0	0	0	0	0	0	0	0	0	0	0	0.4	0	1.46	1.38	1.1	0	1.45	0.77
Reticulomyxa filosa	Eukaryota	Eukaryota_u_p	Eukaryota_u_c	Eukaryota_u_o	Reticulomyxidae	Reticulomyxa	Reticulomyxa filosa	0	0	0	0	0	0	0	0	0	0	0	0	0	0	0	0	0	0	0	0	0	0	0	0	0	0	0	0	0	0	0	0	0	0	0	0	2.41	2.31	2.43	2.91	5.15	3.73
Salpingoeca rosetta	Eukaryota	Eukaryota_u_p	Eukaryota_u_c	Choanoflagellida	Salpingoecidae	Salpingoeca	Salpingoeca rosetta	0	0	0	0	0	0	0	0	0	0	0	0	0	0	0	0	0	0	0	0	0	0	0	0	0	0	0	0	0	0	0	0	0	0	0	0	6.5	3.56	2.76	10.93	11.59	76.8
Saprolegnia_u_s	Eukaryota	Eukaryota_u_p	Oomycetes	Saprolegniales	Saprolegniaceae	Saprolegnia	Saprolegnia_u_s	0	0	0	0	0	0	0	0	0	0	0	0	0	0	0	0	0	0	0	0	0	0	0	0	0	0	0	0	0	0	0	0	0	0	0	0	0	0	0	0	0	0
Sarcocystis neurona	Eukaryota	Apicomplexa	Coccidia	Eucoccidiorida	Sarcocystidae	Sarcocystis	Sarcocystis neurona	0	0	0	0	0	0	0	0	0	0	0	0	0	0	0	0	0	0	0	0	0	0	0	0	0	0	0	0	0	0	0	0	0	0	0	0	0.37	0	0	0.9	0.33	2.81
Schizochytrium sp. CCTCC M209059	Eukaryota	Eukaryota_u_p	Labyrinthulomycetes	Labyrinthulomycetes_u_o	Thraustochytriaceae	Schizochytrium	Schizochytrium sp. CCTCC M209059	0	0	0	0	0	0	0	0	0	0	0	0	0	0	0	0	0	0	0	0	0	0	0	0	0	0	0	0	0	0	0	0	0	0	0	0	0.46	0	0	0.88	0.36	1.19
Strigomonas culicis	Eukaryota	Eukaryota_u_p	Eukaryota_u_c	Kinetoplastida	Trypanosomatidae	Strigomonas	Strigomonas culicis	0	0	0	0	0	0	0	0	0	0	0	0	0	0	0	0	0	0	0	0	0	0	0	0	0	0	0	0	0	0	0	0	0	0	0	0	0	0	0	0	2.18	2.18
Symbiodinium minutum	Eukaryota	Eukaryota_u_p	Dinophyceae	Suessiales	Symbiodiniaceae	Symbiodinium	Symbiodinium minutum	0	0	0	0	0	0	0	0	0	0	0	0	0	0	0	0	0	0	0	0	0	0	0	0	0	0	0	0	0	0	0	0	0	0	0	0	3.38	1.95	0	14.77	3.92	17.65
Thalassiosira_u_s	Eukaryota	Bacillariophyta	Coscinodiscophyceae	Thalassiosirales	Thalassiosiraceae	Thalassiosira	Thalassiosira_u_s	0	0	0	0	0	0	0	0	0	0	0	0	0	0	0	0	0	0	0	0	0	0	0	0	0	0	0	0	0	0	0	0	0	0	0	0	0	360.7	0	0	0	0
Thalassiosira oceanica	Eukaryota	Bacillariophyta	Coscinodiscophyceae	Thalassiosirales	Thalassiosiraceae	Thalassiosira	Thalassiosira oceanica	0	0	0	0	0	0	0	0	0	0	0	0	0	0	0	0	0	0	0	0	0	0	0	0	0	0	0	0	0	0	0	0	0	0	0	0	1.24	0	0	2.1	2.04	1.98
Thalassiosira pseudonana	Eukaryota	Bacillariophyta	Coscinodiscophyceae	Thalassiosirales	Thalassiosiraceae	Thalassiosira	Thalassiosira pseudonana	0	0	0	0	0	0	0	0	0	0	0	0	0	0	0	0	0	0	0	0	0	0	0	0	0	0	0	0	0	0	0	0	0	0	0	0	0	0	0.5	0	1.04	1.38
Thecamonas trahens	Eukaryota	Eukaryota_u_p	Eukaryota_u_c	Eukaryota_u_o	Apusomonadidae	Thecamonas	Thecamonas trahens	0	0	0	0	0	0	0	0	0	0	0	0	0	0	0	0	0	0	0	0	0	0	0	0	0	0	0	0	0	0	0	0	0	0	0	0	0	0	0	0.7	0.71	3.7
Toxoplasma gondii	Eukaryota	Apicomplexa	Coccidia	Eucoccidiorida	Sarcocystidae	Toxoplasma	Toxoplasma gondii	0	0	0	0	0	0	0	0	0	0	0	0	0	0	0	0	0	0	0	0	0	0	0	0	0	0	0	0	0	0	0	0	0	0	0	0	0	0	0	0	0	0.43
[truncated: 32 more columns]

## Sheet: Abundance Score-ARGs
Abundance score of antimicrobial resistance genes by collection month, replicate, sample type, and aquaculture practice
Name	June-AOHB1	June-AOHB2	June-AOHB3	July-AOHB1	July-AOHB2	July-AOHB3	Aug.-AOHB1	Aug.-AOHB2	Aug.-AOHB3	Sep.-AOHB1	Sep.-AOHB2	Sep.-AOHB3	Oct.-AOHB1	Oct.-AOHB2	Oct.-AOHB3	Nov.-AOHB1	Nov.-AOHB2	Nov.-AOHB3	June-AOHF1	June-AOHF2	June-AOHF3	July-AOHF1	July-AOHF2	July-AOHF3	Aug.-AOHF1	Aug.-AOHF2	Aug.-AOHF3	Sep.-AOHF1	Sep.-AOHF2	Sep.-AOHF3	Oct.-AOHF1	Oct.-AOHF2	Oct.-AOHF3	Nov.-AOHF1	Nov.-AOHF2	Nov.-AOHF3	June-WBA	July-WBA	Aug.-WBA	Sep.-WBA	Oct.-WBA	Nov.-WBA	June-WFA	July-WFA	Aug.-WFA	Sep.-WFA	Oct.-WFA	Nov.-WFA	June-FOHB1
Aminoglycoside 2024 Branch	0	0	0	0	0	0	0	0	0	0	0	0	0	0	0	0	0	0	0	0	0	0	0	0	0	0	0	0	0	0	0	0	0	0	0	0	0	0	0	0	0	0	0	0	0	0	0	0	1465.29
Aminoglycoside aadD	0	0	0	0	0	0	0	0	0	0	0	0	0	0	0	0	0	0	0	0	0	0	0	0	0	0	0	0	0	0	0	0	0	0	0	0	0	0	0	0	0	0	0	0	0	0	0	0	0
Aminoglycoside aph 2123 Branch	0	0	0	0	0	0	0	0	0	0	0	0	0	0	0	0	0	0	0	0	0	0	0	0	0	0	785.55	0	0	0	0	0	0	0	0	0	0	0	0	0	0	0	0	0	0	0	0	0	0
Aminoglycoside aph3' III	0	0	0	0	0	0	0	0	0	0	0	0	0	0	0	0	0	0	0	0	0	0	0	0	0	0	0	722505	0	0	0	0	0	0	0	0	0	0	0	0	0	0	0	0	0	0	0	0	0
Aminoglycoside aph3' Ia	0	0	0	0	0	0	0	0	0	0	0	0	0	0	0	0	0	0	0	0	0	1815.44	0	0	0	0	0	0	0	0	499.79	0	0	0	0	0	0	0	0	0	0	0	0	0	0	0	0	0	0
Bacitracin-resistance bacA	0	0	0	0	0	0	0	0	0	0	0	0	0	0	0	0	0	0	0	0	0	0	0	0	0	0	0	0	0	0	0	0	0	0	0	0	0	0	0	0	0	0	0	601.04	1136.43	0	0	0	0
Beta-lactam cfxA 2366 Branch	0	0	0	0	0	0	0	0	0	0	0	0	0	0	0	0	0	0	0	0	0	0	0	0	0	0	0	0	0	0	0	0	0	0	0	0	0	0	0	1253.92	0	0	0	0	0	0	0	0	0
Beta-lactam cfxA 2367 Branch	0	0	0	0	0	0	0	0	0	0	0	0	0	0	0	0	0	0	0	0	0	0	0	0	0	0	0	0	0	0	0	0	0	0	0	0	0	0	0	0	0	0	0	542.86	0	0	0	0	0
Beta-lactam pbp2 Ecoli	0	0	0	0	0	0	0	0	0	0	0	0	0	0	0	0	0	0	0	0	0	0	0	0	0	0	0	0	0	0	0	0	0	0	0	0	0	0	0	0	0	0	0	0	504.72	642.53	0	1667.2	0
Beta-lactam pbp4 Ecoli	0	0	0	0	0	0	0	0	0	0	0	0	0	0	0	0	0	0	0	0	0	0	0	0	0	0	0	0	0	0	0	0	0	0	0	0	0	0	0	504.14	913.39	0	0	0	0	0	0	1879.92	0
Beta-lactam-resistance blaAmpH	0	0	0	0	0	0	0	0	0	0	0	0	0	0	0	0	0	0	0	0	0	0	0	0	0	0	0	0	0	0	0	0	0	0	0	0	0	0	0	0	0	0	0	0	0	0	0	606.5	0
Beta-lactam-resistance blaCARB 1766 Branch	0	0	0	0	0	0	0	0	0	0	0	0	0	0	0	0	0	0	0	0	0	0	0	0	0	0	0	0	0	0	0	0	0	0	0	0	0	0	0	0	0	0	0	0	0	0	0	0	0
Beta-lactam-resistance blaCARB 1767 Branch	0	0	0	0	0	0	0	0	0	0	0	0	0	0	0	0	0	0	0	0	0	0	0	0	0	0	0	0	0	0	0	1838.89	0	0	0	0	0	0	0	0	0	0	0	0	0	0	0	0	0
Beta-lactam-resistance blaCARB 1770 Branch	0	0	0	0	0	0	0	0	0	0	0	0	0	0	0	0	0	0	0	0	0	0	0	0	0	0	0	0	2435.98	6077.99	0	0	0	0	0	0	0	0	0	0	0	0	0	0	0	0	0	0	0
Beta-lactam-resistance blaCARB 21	0	0	0	0	0	0	0	0	0	0	0	0	0	0	0	0	0	0	0	0	0	0	0	0	0	0	0	0	2744.72	2967.54	0	0	0	0	0	0	0	0	0	0	0	0	0	0	0	0	0	0	0
Beta-lactam-resistance blaOXA 284 Branch	0	0	0	0	0	0	0	0	0	0	0	0	0	0	0	0	366.56	0	0	0	0	0	0	0	0	0	0	0	0	0	0	0	0	0	0	0	0	0	0	0	0	0	0	0	0	0	0	0	0
Dihydrofolate-reductase dfrE	0	0	0	0	0	0	0	0	0	0	0	0	0	0	0	0	0	0	0	0	0	0	0	0	0	0	0	0	0	0	0	0	0	0	0	0	0	0	0	0	0	564.08	0	1071.33	0	0	0	2549.14	0
Dihydrofolate-reductase dfrF	0	0	1999.13	0	0	0	0	0	0	0	0	0	0	0	0	0	0	0	0	0	0	0	0	0	0	0	0	0	0	0	0	0	0	0	0	0	0	0	0	0	0	0	0	0	0	0	0	0	0
Efflux-pump lsaA	0	0	0	0	0	0	0	0	0	0	0	0	0	0	0	0	0	0	0	0	0	0	0	0	0	0	0	0	0	0	0	0	0	0	0	0	0	883.27	0	0	0	0	0	503.52	0	0	552.04	0	0
Inner-membrane-transporter acrF	0	0	0	0	0	0	0	0	0	0	0	0	0	0	0	0	0	0	0	0	0	0	0	0	0	0	0	0	0	0	0	0	0	0	0	0	0	0	0	0	0	0	0	759.81	0	0	0	0	0
Involved-in-polymyxin-resistance pmrA	0	0	0	0	0	0	0	0	0	0	0	0	0	0	0	0	0	0	0	0	0	0	0	0	0	0	0	0	0	0	0	0	0	0	0	0	0	0	0	0	1019.81	0	0	827.9	0	0	0	878.5	0
Involved-in-polymyxin-resistance pmrB	0	0	0	0	0	0	0	0	0	0	0	0	0	0	0	0	0	0	0	0	0	0	0	0	0	0	0	0	0	0	0	0	0	0	0	0	0	0	0	478.32	0	0	0	0	0	0	0	0	0
Involved-in-polymyxin-resistance pmrC	0	0	0	0	0	0	0	0	0	0	0	0	0	0	0	0	0	0	0	0	0	0	0	0	0	0	0	0	0	0	0	0	0	0	528.57	0	0	0	564.99	0	0	0	0	1417.65	0	0	0	1155.6	0
Involved-in-polymyxin-resistance pmrF	0	0	0	0	0	0	0	0	0	0	0	0	0	0	0	0	0	0	0	0	0	0	0	0	0	0	0	0	0	0	0	0	0	0	0	0	0	0	0	0	0	0	0	0	969.31	0	0	0	0
MDR-Efflux-complex tolC	0	0	0	0	0	0	0	0	0	0	0	0	0	0	0	0	0	0	0	0	0	0	0	0	0	0	0	0	0	0	0	0	0	0	0	0	0	0	0	0	0	0	0	502.57	0	735.36	0	1097.94	0
MDR-Efflux-pump acrD	0	0	0	0	0	0	0	0	0	0	0	0	0	0	0	0	0	0	0	0	0	0	0	0	0	0	0	0	0	0	0	0	0	0	0	0	0	0	846.78	0	0	0	0	1001.22	0	0	0	979.11	0
MDR-Efflux-pump emeA	0	0	0	0	0	0	0	0	0	0	0	0	0	0	0	0	0	0	0	538.52	0	0	0	0	0	0	0	0	0	0	0	0	0	0	0	0	0	0	0	0	0	0	698.93	0	0	0	0	0	0
MDR-Efflux-pump mdtA	0	0	0	0	0	0	0	0	0	0	0	0	0	0	0	0	0	0	0	0	0	0	0	0	0	0	0	0	0	0	0	534.12	0	0	0	0	0	0	0	0	0	0	0	600.5	0	0	0	1424.97	0
MDR-Efflux-pump mdtB	0	0	0	0	0	0	0	0	0	0	0	0	0	0	0	0	0	0	0	0	0	0	0	0	0	0	0	0	0	0	0	0	0	0	0	0	0	0	869.26	0	0	0	0	752.38	0	0	0	1112.36	0
MDR-Efflux-pump mdtD	0	0	0	0	0	0	0	0	0	0	0	0	0	0	0	0	0	0	0	0	0	0	0	0	0	0	0	0	0	0	0	0	0	0	0	0	0	0	0	0	0	0	0	698.69	0	0	0	0	0
MDR-Efflux-pump mdtE	0	0	0	0	0	0	0	0	0	0	0	0	0	0	0	0	0	0	0	0	0	0	0	0	0	0	0	0	0	0	0	0	0	0	0	0	1332.92	0	1640.7	0	0	0	0	0	0	0	0	1106.99	0
MDR-Efflux-pump mdtN	0	0	0	0	0	0	0	0	0	0	0	0	0	0	0	0	0	0	0	0	0	0	0	0	0	0	0	0	0	0	0	0	0	0	0	0	395.15	0	0	0	1160.6	0	0	0	1503.21	0	0	873.98	0
MDR-Efflux-pump mdtO	0	0	0	0	0	0	0	0	0	0	0	0	0	0	0	0	0	0	0	0	0	0	0	0	0	0	0	0	0	0	0	0	0	0	0	0	0	0	1197.26	536.1	0	0	0	0	0	0	0	1659.28	0
MDR-Efflux-pump mdtP	0	0	0	0	0	0	0	0	0	0	0	0	0	0	0	0	0	0	0	0	0	0	0	0	0	0	0	0	0	0	0	0	0	0	0	0	1231.93	0	1339.58	0	881.48	0	0	0	0	0	0	2015	0
MDR-Efflux-pump mexJ	0	0	0	0	0	0	0	0	0	0	0	0	0	0	0	0	0	0	0	0	0	0	0	0	0	0	0	0	0	0	0	0	0	0	0	0	0	0	0	0	0	0	0	0	0	0	0	0	0
MDR-protein mdtH	0	0	0	0	0	0	0	0	0	0	0	0	0	0	0	0	0	0	0	0	0	0	0	0	0	0	0	0	0	0	0	0	0	0	0	0	0	0	0	0	0	0	0	1165.09	0	947.24	0	1258.5	0
MDR-protein mdtL	0	0	0	0	0	0	0	0	0	0	0	0	0	0	0	0	0	0	0	0	0	0	0	0	0	0	0	0	0	0	0	0	0	0	0	0	1251.11	0	0	604.59	0	0	0	837.21	0	0	0	0	0
MDR-regulator gadX	0	0	0	0	0	0	0	0	0	0	0	0	0	0	0	0	0	0	0	0	0	0	0	0	0	0	0	0	0	0	0	0	0	0	0	0	0	0	0	0	0	0	0	529.76	0	1428.32	0	744.38	0
MDR-transporter emrY	0	0	0	0	0	0	0	0	0	0	0	0	0	0	0	0	0	0	0	0	0	0	0	0	0	0	0	0	0	0	0	0	0	0	0	0	0	0	0	0	0	0	0	971.25	0	676.02	0	782.22	0
MDR-transporter mdtK	0	0	0	0	0	0	0	0	0	0	0	0	0	0	0	0	0	0	0	0	0	0	0	0	0	0	0	0	0	0	0	0	0	0	0	0	754.26	0	0	0	0	0	0	0	0	842.92	0	0	0
Macrolide erm 1969 Branch	0	3096.15	0	0	0	0	0	0	0	0	0	0	0	0	0	0	0	0	0	0	0	0	0	0	0	0	0	0	0	0	0	0	0	0	0	0	0	0	0	0	0	0	0	0	0	0	0	0	0
Macrolide ermB	0	0	866.15	0	0	0	0	0	0	0	0	0	0	0	0	0	0	0	0	0	0	0	0	0	0	0	0	0	0	0	0	0	0	0	0	0	0	0	0	0	0	0	0	0	0	0	0	0	0
Macrolide ermC	0	0	0	0	0	0	0	0	0	0	0	0	0	0	0	0	0	0	0	0	0	0	0	0	0	0	0	0	0	0	0	0	0	0	0	0	0	0	0	0	0	0	0	0	0	0	0	0	0
Macrolide mel	0	0	0	0	0	0	0	0	0	0	0	0	0	0	0	0	0	0	0	1031.53	0	0	0	0	0	0	0	0	0	0	0	0	0	0	0	0	0	0	0	0	0	0	0	0	0	0	0	0	0
Membrane-fusion-protein acrE	0	0	0	0	0	0	0	0	0	0	0	0	0	0	0	0	0	0	0	0	439.91	0	0	0	0	0	0	0	0	0	0	0	0	0	0	0	0	0	0	0	0	0	0	1052.14	0	965.57	0	2316.29	0
Membrane-fusion-protein emrA	0	0	0	0	0	0	0	0	0	0	0	0	0	0	0	0	0	0	0	0	0	0	0	0	0	0	0	0	0	0	0	0	0	0	0	0	0	0	0	0	0	0	0	0	0	1038.88	0	0	0
Membrane-fusion-protein emrK	0	0	0	0	0	0	0	0	0	0	0	0	0	0	0	0	0	0	0	0	0	0	0	0	0	0	0	0	0	0	0	0	0	0	0	0	0	0	0	1056.57	0	0	0	0	0	0	0	0	0
Phenicol catB4	0	0	0	0	0	0	0	0	0	0	0	0	0	0	0	0	0	0	0	0	0	0	0	0	0	0	0	0	0	0	0	0	0	0	0	0	0	629.65	446.88	0	0	0	0	0	0	0	0	0	0
Phenicol cm 2318 Branch	0	0	0	0	0	0	0	0	0	0	0	0	0	0	0	0	0	0	0	0	0	0	0	0	0	0	0	0	0	0	0	0	0	0	0	0	0	0	0	0	0	0	0	0	0	0	0	0	772.59
Quinolone qnrD 2253 Branch	0	0	0	0	0	0	0	0	0	0	0	0	0	0	0	0	0	0	0	0	0	0	0	0	0	0	0	0	0	0	0	0	0	0	0	0	0	0	0	0	0	0	0	0	0	0	0	0	0
Quinolone qnrVC 2206 Branch	0	0	0	0	0	0	0	0	0	0	0	0	0	0	0	0	0	0	0	0	0	0	0	0	0	0	0	0	0	1161.17	0	0	0	0	0	0	0	0	0	0	0	0	0	0	0	0	0	0	0
Regulator cpxR	0	0	0	0	0	0	0	0	0	0	0	0	0	0	0	0	0	0	0	0	0	0	0	0	0	0	0	0	0	0	0	0	0	0	0	0	0	0	584.73	0	0	0	0	2425.78	0	740.85	0	1548.86	0
Repressor nalC	0	0	0	0	0	0	0	0	0	0	0	0	0	0	0	0	0	0	0	0	0	0	0	0	0	0	0	0	0	0	0	0	0	0	0	0	0	0	0	0	0	0	0	0	0	0	0	0	0
Repressor-for-mdr-efflux-pump crp	0	0	0	0	0	0	0	0	0	0	0	0	0	0	0	0	0	0	0	0	0	0	0	0	0	0	0	0	0	0	0	0	0	0	0	0	0	0	0	893.7	0	0	0	0	0	652.31	0	0	0
Repressor-of-efflux-complex acrS	0	0	0	0	0	0	0	0	0	0	0	0	0	0	0	0	0	0	0	0	0	0	0	0	0	0	0	0	0	0	0	0	0	0	0	0	0	0	0	0	0	0	0	995.31	0	0	0	0	0
Sensor-kinase baeS	0	0	0	0	0	0	0	0	0	0	0	0	0	0	0	0	0	0	0	0	0	0	0	0	0	0	0	0	0	0	0	0	0	0	0	0	0	0	1537.59	0	0	0	0	0	0	0	0	0	0
Sensor-kinase cpxA	0	0	0	0	0	0	0	0	0	0	0	0	0	0	0	0	0	0	0	0	0	0	0	0	0	0	0	0	0	0	0	0	0	0	0	0	0	0	439.73	0	743.88	0	0	0	0	0	0	0	0
Sensor-protein phoQ	0	0	0	0	0	0	0	0	0	0	0	0	0	0	0	0	0	0	0	0	0	0	0	0	0	0	0	0	0	0	0	0	0	0	0	0	0	0	502.37	0	0	0	0	1227.37	0	0	0	495.32	0
Sulphonamide sul2	0	0	0	0	0	0	0	0	0	0	0	0	0	0	0	0	0	0	0	0	769.15	0	0	0	0	0	0	0	0	0	0	0	0	0	0	0	0	0	0	0	0	0	0	0	0	0	0	0	0
Tetracycline tet 2027 Branch	0	0	0	0	0	0	0	0	0	0	0	0	0	0	0	0	0	0	0	0	0	0	0	0	0	0	0	0	0	0	0	0	0	0	0	0	0	0	1112.91	0	0	0	0	0	0	0	0	0	0
Tetracycline tet 2531 Branch	0	535.58	0	0	0	0	0	0	0	0	0	0	0	0	0	0	0	0	0	0	0	0	0	0	0	0	0	0	0	0	0	0	0	0	547.16	0	869.72	0	0	0	0	0	0	0	0	0	0	0	0
Tetracycline tet 32	0	0	0	0	0	0	0	0	0	0	0	0	0	0	0	0	0	0	0	0	0	0	0	0	0	0	0	0	0	0	0	0	0	0	0	0	0	0	0	703.38	0	0	0	0	0	0	0	0	0
Tetracycline tet40	0	0	0	0	0	0	0	0	0	0	0	0	0	0	0	0	0	0	0	0	0	0	0	0	0	0	0	0	0	0	0	0	0	0	0	0	0	0	0	0	0	0	0	0	0	802.25	0	0	0
Tetracycline tetC	0	0	0	221435	0	0	0	0	5937.12	3427.7	6380.57	2442.13	0	0	0	0	177691	0	0	0	0	12048.1	0	715.47	8992.26	3201.22	1.73018e+07	34191.1	0	631.13	0	0	0	0	209890	383796	0	0	0	0	0	555.53	0	0	0	0	0	0	0
Tetracycline tetO	0	768.88	0	0	0	0	0	0	0	0	0	0	0	2302.89	0	0	0	0	0	0	0	0	0	0	0	0	0	0	0	0	0	0	0	0	0	0	1099.33	0	0	0	0	733.59	0	0	560.99	1094.1	1501.43	0	0
Tetracycline tetQ	0	0	0	0	0	0	0	0	0	0	0	0	0	0	0	0	0	0	0	0	0	0	0	0	0	0	0	0	0	0	0	0	0	0	873.28	0	0	0	0	0	0	0	0	0	955.14	0	0	0	0
Tetracycline tetW	0	0	0	0	0	0	0	0	0	0	0	0	0	0	0	0	0	0	0	0	0	0	0	0	0	0	0	0	0	0	0	0	0	0	0	0	0	1749.14	0	0	651.53	0	849.56	0	0	0	0	0	0
Translocase emrB	0	0	0	0	0	0	0	0	0	0	0	0	0	0	0	0	0	0	0	0	0	0	0	0	0	0	0	0	0	0	0	0	0	0	0	0	0	0	0	0	0	0	0	481.2	0	0	0	800.72	0
Transporter-for-efflux-complex mdtF	0	0	0	0	0	0	0	0	0	0	0	0	0	0	0	0	0	0	0	0	0	0	0	0	0	0	0	0	0	0	0	0	0	0	0	0	0	0	824.49	0	0	0	0	634.32	0	0	0	0	0
Trimethoprim dfrA17	0	0	0	0	0	0	0	0	0	0	0	0	0	0	0	0	0	0	0	1452.85	0	0	0	0	0	0	0	0	0	0	0	0	0	0	0	0	0	0	0	0	0	0	0	0	0	0	0	0	0
Trimethoprim dfrC	0	0	0	0	0	0	0	0	0	0	0	0	0	0	0	0	0	0	0	0	0	0	0	0	0	0	0	0	0	0	0	0	0	0	0	0	0	0	0	0	0	0	0	0	0	0	0	0	0
beta lactamase CblA 1	641.62	0	0	0	0	0	0	0	0	0	0	0	0	0	0	0	0	0	0	0	0	0	0	0	0	0	0	0	0	0	0	0	0	0	0	0	0	0	0	0	0	0	0	0	0	0	0	0	0
polymyxin-and-cationic-antimicrobial-peptides arnA	0	0	0	0	0	0	0	0	0	0	0	0	0	0	0	0	0	0	0	0	0	0	0	0	0	0	0	0	0	0	0	0	0	0	0	0	0	0	0	0	694.64	0	0	0	0	0	0	719.3	0
[truncated: 23 more columns]

## Sheet: Abundance Score-VFGs
Abundance score of virulence factor genes by collection month, replicate, sample type, and aquaculture practice
Name	June-AOHB1	June-AOHB2	June-AOHB3	July-AOHB1	July-AOHB2	July-AOHB3	Aug.-AOHB1	Aug.-AOHB2	Aug.-AOHB3	Sep.-AOHB1	Sep.-AOHB2	Sep.-AOHB3	Oct.-AOHB1	Oct.-AOHB2	Oct.-AOHB3	Nov.-AOHB1	Nov.-AOHB2	Nov.-AOHB3	June-AOHF1	June-AOHF2	June-AOHF3	July-AOHF1	July-AOHF2	July-AOHF3	Aug.-AOHF1	Aug.-AOHF2	Aug.-AOHF3	Sep.-AOHF1	Sep.-AOHF2	Sep.-AOHF3	Oct.-AOHF1	Oct.-AOHF2	Oct.-AOHF3	Nov.-AOHF1	Nov.-AOHF2	Nov.-AOHF3	June-WBA	July-WBA	Aug.-WBA	Sep.-WBA	Oct.-WBA	Nov.-WBA	June-WFA	July-WFA	Aug.-WFA	Sep.-WFA	Oct.-WFA	Nov.-WFA	June-FOHB1
Bacillus cereus GeneID BCAa1231	0	0	0	0	0	0	0	0	0	0	0	0	0	0	0	0	0	0	0	0	0	0	0	0	0	0	0	0	0	0	0	0	0	0	0	0	0	0	0	0	0	0	0	0	0	0	0	0	0
Bacteroides fragilis GENE IS942	0	0	0	0	0	0	0	0	0	0	0	0	0	0	0	0	0	0	0	0	0	0	0	0	0	0	0	0	0	0	0	0	0	0	0	0	0	0	0	0	0	0	0	0	0	0	1146.94	0	0
Bacteroides fragilis GENE bmhA	0	0	0	0	0	0	0	0	0	0	0	0	0	0	0	0	0	0	0	0	0	0	0	0	0	0	0	0	0	0	0	0	0	0	0	0	0	781.66	0	0	0	0	643.32	0	1593	0	1179.48	765.96	0
Bacteroides fragilis GENE exc	0	0	0	0	0	0	0	0	0	0	0	0	0	0	0	0	0	0	0	0	0	0	0	0	0	0	0	0	0	624.69	0	0	0	0	0	0	1068.86	0	0	0	0	771.69	503.56	0	593.67	0	0	0	0
Bacteroides fragilis GENE int	0	0	0	0	0	0	0	0	0	0	0	0	0	0	0	0	0	0	0	0	0	0	0	0	0	0	0	0	0	0	0	0	0	0	1421	0	868.1	0	0	0	0	579.41	2838.34	0	0	0	0	0	0
Bacteroides fragilis GENE lys	0	0	0	0	0	0	0	0	0	0	0	0	0	0	0	0	0	0	0	0	0	0	0	0	0	0	0	0	0	0	0	0	0	0	0	0	0	0	0	0	0	0	741.18	0	0	0	0	0	0
Bacteroides fragilis GENE mobA	0	0	0	0	0	0	0	0	0	0	0	0	0	0	0	0	0	0	0	0	0	0	0	0	0	0	0	0	0	0	0	0	0	0	0	0	0	0	0	0	0	0	2952.9	0	3429	0	0	1702.95	0
Bacteroides fragilis GENE mobB	0	0	0	0	0	0	0	0	0	0	0	0	0	0	0	0	0	0	0	0	0	0	0	0	0	0	0	0	0	0	0	585.96	0	0	0	0	0	1772.08	0	2000.29	0	0	922.96	0	1933.85	0	0	0	0
Bacteroides fragilis GENE mobC	0	0	0	0	0	0	0	0	0	0	0	0	0	0	0	0	0	0	0	0	0	0	0	0	0	0	0	0	0	0	0	0	0	0	700.23	0	466.97	677.1	0	0	0	0	0	0	0	0	0	0	0
Bacteroides fragilis GENE rteA	0	0	709.11	0	0	0	0	0	0	0	0	0	0	0	0	0	0	0	0	0	0	0	0	0	0	0	0	0	0	0	0	0	0	0	1251.6	0	0	842.83	0	589.29	0	0	0	642.16	0	0	0	0	0
Bacteroides fragilis GENE rteB	0	0	0	594.09	0	0	0	0	0	0	0	0	0	0	0	0	0	0	742.79	0	0	0	0	0	0	0	0	0	0	0	0	0	0	0	0	0	0	0	0	0	0	665.42	455.41	0	0	0	0	0	0
Bacteroides fragilis GENE rteC	0	0	0	0	1403.45	0	0	0	0	0	0	0	0	0	0	0	0	0	0	0	0	0	0	0	0	0	0	0	0	0	0	0	0	0	0	0	3295.81	0	0	0	0	0	0	0	0	0	0	0	0
Bacteroides fragilis GENE tetQ	0	0	712.99	799.65	0	0	0	0	0	0	0	0	0	0	0	0	0	0	0	0	0	0	0	0	0	0	0	0	0	0	0	0	0	0	906.41	0	0	0	0	0	0	1008	500	0	2227.29	0	0	0	0
Bacteroides fragilis GENE traA	0	0	0	0	0	0	0	0	0	0	0	0	0	0	0	0	0	0	0	0	0	0	0	0	0	0	0	0	0	0	0	0	0	0	352.73	0	0	0	0	0	0	0	372.73	0	0	0	1354.63	0	0
Bacteroides fragilis GENE traF	0	0	0	0	0	0	0	0	0	0	0	0	0	1827.6	0	0	0	0	0	0	0	0	0	0	0	0	0	0	0	0	0	0	0	0	0	0	0	798.86	0	0	0	0	0	0	0	0	667.85	0	0
Bacteroides fragilis GENE traI	0	0	0	0	0	0	0	0	0	0	0	0	0	0	0	0	0	0	0	0	0	0	0	0	0	0	0	0	0	0	0	0	0	0	0	0	0	0	0	0	0	0	0	0	478.99	0	0	0	0
Bacteroides fragilis GENE traJ	0	0	0	0	0	0	0	0	0	0	0	0	0	0	0	0	0	0	0	0	0	0	0	0	0	0	0	0	0	0	0	0	0	0	0	0	0	0	538.43	0	0	0	0	0	0	0	0	0	0
Bacteroides fragilis GENE traK	0	827.72	0	0	0	0	0	0	0	0	0	0	0	0	0	0	0	0	0	0	0	0	0	0	0	0	0	0	0	0	0	0	0	0	0	0	0	0	0	0	0	0	0	0	0	0	0	0	0
Bacteroides fragilis GENE traL	0	0	0	0	0	0	0	0	0	0	0	0	0	0	0	0	0	0	0	0	0	0	0	0	0	0	0	0	0	0	0	0	0	0	0	0	0	743.01	0	0	0	0	0	0	0	0	0	0	0
Bacteroides fragilis GENE traN	0	0	0	0	0	0	0	0	0	0	392.29	0	0	0	0	0	0	0	0	0	0	0	0	0	0	0	0	0	0	0	0	0	0	0	0	0	0	0	424.74	0	0	0	0	0	0	0	0	0	0
Bacteroides fragilis GENE yahA	0	0	0	0	0	0	0	0	0	0	0	0	0	0	0	0	0	0	0	0	0	0	0	0	0	0	0	0	0	0	0	0	0	0	0	0	332.53	0	0	0	0	0	0	0	629.55	0	0	0	0
Bacteroides fragilis GI 22135034	0	0	0	0	0	0	0	0	0	0	0	0	0	0	0	0	0	0	0	0	0	0	0	0	0	0	0	0	0	0	0	0	0	0	1385.35	0	0	0	0	0	0	0	0	0	0	0	0	0	0
Bacteroides fragilis GI 37812496	0	0	0	0	0	0	0	0	0	0	0	0	0	0	0	0	0	0	0	0	0	0	0	0	0	0	0	0	0	0	0	0	0	0	2476.52	0	0	0	0	0	0	0	0	0	0	0	469.66	0	0
Bacteroides fragilis GI 46242797	0	0	0	0	0	0	0	0	0	0	0	0	0	0	0	0	0	0	0	0	0	0	0	0	0	0	0	0	0	0	0	0	0	0	855.26	0	0	0	0	0	0	1057.85	0	0	0	0	0	0	0
Bacteroides fragilis GI 46242799	0	0	2352.91	0	1368.68	0	0	0	0	0	0	0	0	0	0	0	0	0	0	0	0	0	0	0	0	0	0	0	0	0	0	0	0	0	0	0	0	0	0	0	1276.87	1399.5	0	891.66	4486.29	0	1368.68	0	0
Bacteroides fragilis GI 46242805	0	0	0	0	0	0	0	0	0	0	0	0	0	0	0	0	0	0	0	0	0	0	0	0	0	0	0	0	0	0	0	0	0	0	0	0	0	0	0	0	0	2894.21	621.29	0	772.15	0	0	0	0
Bacteroides fragilis GI 46242807	0	0	0	0	0	0	0	0	0	0	0	0	0	0	0	0	0	0	0	0	0	0	0	0	0	0	0	0	0	0	0	0	0	0	806.75	0	0	0	0	0	0	0	0	0	0	0	0	0	0
Bacteroides fragilis GI 46242808	0	0	0	0	0	0	0	0	0	0	0	0	0	0	0	0	0	0	0	0	0	0	0	0	0	0	0	0	0	0	0	0	0	0	2061.47	0	355.05	0	0	874.4	0	0	0	0	296.82	0	0	0	0
Bacteroides fragilis GI 46242809	0	638.42	0	0	0	0	0	0	0	0	0	0	0	0	0	0	0	0	0	0	0	0	0	0	0	0	0	0	0	0	0	0	0	0	0	0	998.87	0	0	0	0	0	0	0	1092.95	0	0	0	0
Bacteroides fragilis GI 46242810	0	0	0	0	0	0	0	0	0	0	0	0	0	0	0	0	0	0	0	0	0	0	0	0	0	0	0	0	0	0	0	0	0	0	3937.34	0	0	0	0	0	1169.14	0	0	0	0	0	430.87	0	0
Bacteroides fragilis GI 46242811	0	1917.03	0	0	0	0	0	0	0	0	0	0	0	0	0	0	0	0	0	0	0	0	0	0	0	0	0	0	0	0	0	0	0	0	0	0	0	0	0	0	0	0	0	0	0	0	0	0	0
Bacteroides fragilis GI 7899274	0	0	0	0	0	0	0	0	0	0	0	0	0	0	0	0	0	0	0	0	0	0	0	0	0	0	0	0	0	0	0	0	0	0	0	0	0	0	0	0	0	1304.03	0	0	0	0	0	0	0
Bacteroides thetaiotaomicron GeneID BTV0318	0	0	0	0	0	0	0	0	0	0	0	0	0	0	0	0	0	0	0	0	1086.16	0	0	0	0	0	0	0	0	0	0	0	0	0	0	0	0	0	0	0	0	0	0	0	0	1157.23	0	0	0
Bacteroides thetaiotaomicron GeneID BTV1809	0	0	0	0	0	0	0	0	0	0	0	0	0	0	0	0	0	0	578.11	548.72	0	0	0	0	0	0	0	0	0	0	0	0	0	0	0	0	0	0	0	0	0	0	0	0	0	0	0	0	0
Bacteroides thetaiotaomicron GeneID BTV1810	0	0	0	0	0	0	0	0	0	0	0	0	0	0	0	0	0	0	0	0	0	0	0	0	0	0	0	0	0	0	0	0	0	0	0	0	0	0	0	0	0	0	0	0	0	0	1200.2	0	0
Bacteroides thetaiotaomicron GeneID BTV1812	0	0	0	0	0	0	0	0	0	0	0	0	0	0	0	0	0	0	1337.87	0	0	0	0	0	0	0	0	0	0	0	0	0	0	0	0	0	0	0	0	0	0	0	0	0	0	0	0	0	0
Bacteroides thetaiotaomicron GeneID BTV1814	0	0	0	0	0	0	0	0	0	0	0	0	0	0	0	0	0	0	0	515.96	0	0	0	0	0	0	0	0	0	0	0	0	0	0	0	0	0	0	0	0	0	0	0	0	0	0	0	0	0
Bacteroides thetaiotaomicron GeneID BTV1815	0	0	0	0	0	0	0	0	0	0	0	0	0	0	0	0	0	0	2853.67	0	0	0	0	0	0	0	0	0	0	0	0	0	0	0	0	0	0	0	0	0	0	0	0	0	0	0	0	0	0
Bacteroides thetaiotaomicron GeneID BTV1816	0	0	0	0	0	0	0	0	0	0	0	0	0	0	0	0	0	0	0	0	0	0	0	0	0	0	0	0	0	0	0	0	0	0	0	0	0	0	0	0	0	318.61	0	0	0	0	0	0	0
Bacteroides thetaiotaomicron GeneID BTV2144	0	0	1098.44	0	0	0	0	0	0	0	0	0	0	0	0	0	0	0	0	0	0	0	0	0	0	0	0	0	0	0	0	0	0	0	0	0	0	0	0	0	0	0	0	0	0	0	0	0	0
Bacteroides thetaiotaomicron GeneID BTV3246	0	561.46	0	0	0	0	0	0	0	0	0	0	0	0	0	0	0	0	0	0	0	0	0	0	0	0	0	0	0	0	0	0	0	0	0	0	0	0	0	0	0	0	0	0	0	0	0	0	0
Bacteroides thetaiotaomicron GeneID BTV3476	0	0	0	0	0	0	0	0	0	0	0	0	0	0	0	0	0	0	0	653.83	0	0	0	0	0	0	0	0	0	0	0	0	0	0	0	0	0	0	0	0	666.28	0	0	0	0	0	0	0	0
Bacteroides thetaiotaomicron GeneID BTV3705	0	0	0	0	0	0	0	0	0	0	0	0	0	0	0	0	0	0	0	1296.31	0	0	363.34	0	0	0	0	0	0	0	0	0	0	0	0	0	0	0	0	0	0	0	0	0	0	0	0	0	0
Bacteroides vulgatus GI 33413459	0	0	0	0	0	0	0	0	0	0	0	0	0	0	0	0	0	0	0	0	0	0	0	0	0	0	0	0	0	0	0	0	0	0	0	0	0	0	0	0	0	0	0	2615.24	0	0	0	0	0
Burkholderia pseudomallei GENE 506 Branch	0	0	0	0	0	0	0	0	0	0	0	0	0	0	0	0	0	0	0	0	0	0	0	0	0	0	0	0	0	0	0	0	0	0	0	0	0	0	0	0	0	0	0	0	0	0	610.86	0	0
Enterobacter GENE ElrA	0	0	0	0	0	0	0	0	0	0	0	0	0	0	0	0	0	0	0	0	0	0	0	0	0	0	0	0	0	0	0	0	0	0	0	0	0	0	0	0	0	869.92	0	819.87	0	0	736.72	0	0
Enterobacter GENE SrtA	0	0	0	0	0	0	0	0	0	0	0	0	0	0	0	0	0	0	0	716.67	0	0	0	0	0	0	0	0	0	0	0	0	0	0	0	0	0	0	0	0	0	0	0	541.02	0	0	541.02	529.74	0
Enterobacter GENE cCF10	0	1195.28	0	0	0	0	0	0	0	0	0	0	0	0	0	0	0	0	0	0	0	0	0	0	0	0	0	0	0	0	0	0	0	0	0	0	0	1079.38	0	0	0	0	1280.8	0	0	0	3066.81	1531.89	0
Enterobacter GENE cOB1	0	0	0	0	0	0	0	0	0	0	0	0	0	0	0	0	0	0	0	0	0	0	0	0	0	0	0	0	0	0	0	0	0	0	0	0	0	0	0	0	0	0	1004.05	0	0	0	873.83	0	0
Enterobacter GENE cad	0	0	0	0	0	0	0	0	0	0	0	0	0	0	0	0	0	0	0	0	0	0	0	0	0	0	0	0	0	0	0	0	0	0	0	0	0	0	0	0	0	0	1491.28	709.22	0	0	0	0	0
Enterobacter GENE camE	0	0	0	0	0	0	0	0	0	0	0	0	0	0	0	0	0	0	0	0	0	0	0	0	0	0	0	0	0	0	0	0	0	0	0	0	0	0	0	0	0	0	0	0	0	746.29	0	0	0
Enterobacter GENE ebp 2381 Branch	0	0	0	0	0	0	0	0	0	0	0	0	0	0	0	0	0	0	0	0	0	0	0	0	0	0	0	0	0	0	0	0	0	0	0	0	0	0	0	0	0	0	733.29	0	0	0	0	0	0
Enterobacter GENE ebpA	0	0	0	0	0	0	0	0	0	0	0	0	0	0	0	0	0	0	0	0	0	0	0	0	0	0	0	0	0	0	0	0	0	0	0	0	0	0	0	0	0	587.11	1062.67	0	0	0	880.69	1238.44	0
Enterobacter GENE hylA	0	0	0	0	0	0	0	0	0	0	0	0	0	0	0	0	0	0	0	0	0	0	0	0	0	0	0	0	0	0	0	0	0	0	0	0	0	864.87	0	0	0	702.67	1206.92	1298	0	0	954.61	1050.55	0
Enterobacter GENE tpx	0	0	0	0	0	0	0	0	0	0	0	0	0	0	0	0	0	0	0	0	0	0	0	0	0	0	0	0	0	0	0	0	0	0	0	0	0	0	0	0	0	1163.31	821.17	586.87	0	0	0	0	0
Enterobacter aerogenes GENE tniA	0	0	0	0	0	0	0	0	0	0	0	0	0	0	0	0	0	0	0	0	0	0	0	0	0	0	0	0	0	0	0	0	0	0	0	0	0	0	0	0	1164.12	0	0	0	0	0	0	0	0
Enterobacter aerogenes GENE tniB	0	0	0	0	0	0	0	0	0	0	0	0	0	0	0	0	0	0	0	0	0	0	0	0	0	0	0	0	0	0	0	0	0	0	0	0	0	0	0	0	0	0	0	0	0	0	0	0	0
Enterobacter aerogenes GENE tniC	0	0	0	0	0	0	0	0	0	0	0	0	0	0	0	0	0	0	0	0	0	0	0	0	0	0	0	0	0	0	0	0	0	0	0	0	0	0	0	0	0	0	0	0	0	0	0	0	0
Enterobacter aerogenes GENE tra 2353 Branch	0	0	0	0	0	0	0	0	0	0	0	0	0	0	0	0	0	0	0	0	0	0	0	0	0	0	0	0	0	0	0	0	0	0	0	0	0	0	0	0	0	0	0	0	0	0	0	0	0
Enterobacter aerogenes GENE traC-2	0	0	0	0	0	0	0	0	0	0	0	0	0	0	0	0	0	0	0	0	0	0	0	0	0	0	0	0	0	0	0	0	0	0	0	0	0	0	0	0	0	0	0	0	0	0	0	0	0
Enterobacter aerogenes GENE traD	0	0	0	0	0	0	0	0	0	0	0	0	0	0	0	0	0	0	0	0	0	0	0	0	0	0	0	0	0	0	0	0	0	0	0	0	0	0	0	0	0	0	0	0	0	0	0	0	0
Enterobacter aerogenes GENE trbA	0	0	0	0	0	0	0	0	0	0	0	0	0	0	0	0	0	0	0	0	0	0	0	0	0	0	0	0	0	0	0	0	0	0	0	0	0	0	0	0	0	0	0	0	0	0	0	0	0
Enterobacter aerogenes GENE trbD	0	0	0	0	0	0	0	0	0	0	0	0	0	0	0	0	0	0	0	0	0	0	0	0	0	0	0	0	0	0	0	0	0	0	0	0	0	0	0	0	0	0	0	0	0	0	0	0	0
Enterobacter aerogenes GENE trbF	0	0	0	0	0	0	0	0	0	0	0	0	0	0	0	0	0	0	0	0	0	0	0	0	0	0	0	0	0	0	0	0	0	0	0	0	0	0	0	0	0	0	0	0	0	0	0	0	0
Enterobacter aerogenes GENE trbI	0	0	0	0	0	0	0	0	0	0	0	0	0	0	0	0	0	0	0	0	0	0	0	0	0	0	0	0	0	0	0	0	0	0	0	0	0	0	0	0	0	0	0	0	0	0	0	0	0
Enterobacter aerogenes GENE trbP	0	0	0	0	0	0	0	0	0	0	0	0	0	0	0	0	0	0	0	0	0	0	0	0	0	0	0	0	0	0	0	0	0	0	0	0	0	0	0	0	0	0	0	0	0	0	0	0	0
Enterobacter aerogenes GENE upf31.0	0	0	0	0	0	0	0	0	0	0	0	0	0	0	0	0	0	0	0	0	0	0	0	0	0	0	0	0	0	0	0	0	0	0	0	0	0	0	0	0	0	0	0	0	0	0	0	0	0
Enterobacter aerogenes GENE upf54.4	0	0	0	0	0	0	0	0	0	0	0	0	0	0	0	0	0	0	0	0	0	0	0	0	0	0	0	0	0	0	0	0	0	0	0	0	0	0	0	0	0	0	0	0	0	0	0	0	0
Enterobacter aerogenes GI 1572570	0	0	0	0	0	0	0	0	0	0	0	0	0	0	0	0	0	0	0	0	0	0	0	0	0	0	0	0	0	0	0	0	0	0	0	0	0	0	0	0	0	0	0	0	0	0	0	0	0
Enterococcus faec 751 Branch	0	0	0	0	0	0	0	0	0	0	0	0	0	0	0	0	0	0	0	0	0	0	0	0	0	0	0	0	0	0	0	0	0	0	0	0	0	0	0	0	0	0	0	0	0	0	0	0	0
Enterococcus faecalis GENE mobE	0	0	1067.05	0	0	0	0	0	0	0	0	0	0	0	0	0	0	0	0	0	0	0	0	0	0	0	0	0	0	0	0	0	0	0	0	0	0	0	0	0	0	0	0	0	0	0	0	0	0
Enterococcus faecalis GENE repE	0	0	0	0	0	0	0	0	0	0	0	0	0	0	0	0	0	0	1550.83	0	0	0	0	0	0	0	0	0	0	0	0	0	0	0	0	0	0	0	0	0	0	0	0	0	0	0	0	0	0
Enterococcus faecalis GENE tetL	0	0	0	0	0	0	0	0	0	0	0	0	0	0	0	0	0	0	0	0	0	0	0	0	0	0	0	0	0	0	0	0	0	0	0	0	0	0	0	0	0	0	0	0	0	0	0	0	0
Enterococcus faecalis GI 32470452	0	1722.52	0	0	0	0	0	0	0	0	0	0	0	0	0	0	0	0	0	0	411.88	0	0	0	0	0	0	0	0	0	0	0	0	0	0	0	0	0	0	0	0	0	0	0	0	0	0	0	0
Enterococcus faecalis GI 32470453	0	0	3312.99	0	0	0	0	0	0	0	0	0	0	0	0	0	0	0	0	0	0	0	0	0	0	0	0	0	0	0	0	0	0	0	0	0	0	0	0	0	0	0	0	0	0	0	0	0	0
Enterococcus faecalis GI 8100672	0	0	0	0	0	0	0	0	0	0	0	0	0	0	0	0	0	0	0	0	0	0	0	0	0	0	0	0	0	0	0	0	0	0	518.92	0	0	0	0	0	0	0	0	0	0	0	0	0	0
Enterococcus faecium GENE ermB	0	0	1458.96	0	0	0	0	0	0	0	0	0	0	0	0	0	0	0	0	0	0	0	0	0	0	0	0	0	0	0	0	0	0	0	0	0	0	0	0	0	0	0	0	0	0	0	0	0	0
Enterococcus faecium GI 21886745	0	0	919.1	0	0	0	0	0	0	0	0	0	0	0	0	0	0	0	0	0	0	0	0	0	0	0	0	0	0	0	0	0	0	0	0	0	0	0	0	0	0	0	0	0	0	0	0	0	0
Enterococcus faecium GI 21886746	0	0	0	0	0	0	0	0	0	0	0	0	0	0	0	0	0	0	0	0	0	0	0	0	0	0	0	0	0	0	0	0	0	0	0	0	0	0	0	0	0	0	0	1616.29	0	0	0	0	0
Enterococcus faecium GI 774 Branch	0	0	0	0	0	0	0	0	0	0	0	0	0	0	0	0	0	0	0	0	0	0	0	0	0	0	0	0	0	0	0	0	0	0	0	0	0	0	0	0	0	0	0	0	827.12	802.1	0	0	0
Escherichia coli GENE aphA7	0	0	0	0	0	0	0	0	0	0	0	0	0	0	0	0	0	0	0	0	0	1766.77	0	0	0	0	601.44	0	0	0	0	0	0	0	0	0	0	0	0	0	0	0	0	0	0	0	0	0	0
Escherichia coli GENE draD	0	0	0	0	0	0	0	0	0	0	0	0	0	0	0	0	0	0	0	0	0	0	0	0	0	0	0	0	0	0	0	0	0	0	0	0	0	0	0	1036.3	0	0	0	0	0	0	0	0	0
Escherichia coli GENE iss	985.19	0	0	1297.3	35772.6	1846.73	1504.7	0	3710.02	379647	381964	8895.65	166857	2.8124e+06	22794.2	43111.9	41045.7	781884	1952.15	0	1004.48	35433.2	17465.3	1899.34	3575.38	1656.41	100548	46719.8	235058	28437	33565.4	145435	59439.2	25100.6	11313.8	99522	0	0	0	0	0	0	0	0	0	0	0	0	3251.47
Escherichia coli GENE iutA	0	0	0	0	0	0	0	0	0	0	0	0	0	0	0	0	0	0	0	0	0	0	0	0	0	0	0	0	0	0	0	0	0	0	0	0	0	0	0	0	0	0	0	986.35	0	469.82	0	0	0
Escherichia coli GENE lacY	0	0	0	0	0	0	0	0	0	0	0	0	0	0	0	0	0	0	0	0	0	0	0	0	0	0	0	0	0	0	0	0	0	0	0	0	0	0	0	0	0	0	0	0	725.47	0	0	0	0
Escherichia coli GENE ompA	0	0	0	0	0	0	0	0	0	0	0	0	0	0	0	0	0	0	0	0	0	0	0	0	0	0	0	0	0	0	0	0	0	0	0	0	806.49	0	0	0	954.33	0	0	1375.16	0	0	0	0	0
Escherichia coli GENE sfaS	0	0	0	0	0	0	0	0	0	0	0	0	0	0	0	0	0	0	0	0	957.98	0	0	0	0	0	0	0	0	0	0	0	0	0	0	0	0	0	0	0	0	0	0	0	0	0	0	0	0
Escherichia coli GENE sigA	0	0	0	0	0	0	0	0	0	0	0	0	0	0	0	0	0	0	0	0	0	0	0	0	0	0	0	0	0	0	0	0	0	0	0	0	0	0	0	0	1257.35	0	0	837.76	0	0	0	654.61	0
Escherichia coli GENE yddA	0	0	0	0	0	0	0	0	0	0	0	0	0	0	0	0	0	0	282.58	0	0	0	0	0	0	0	0	0	0	0	0	0	0	0	0	0	0	0	0	0	0	0	0	0	0	0	0	0	0
Escherichia coli GeneID ECK0577	0	0	0	0	0	0	0	0	0	0	0	0	47607.5	0	0	0	0	1609.44	0	0	0	0	0	0	0	0	16094.4	4937.88	0	0	3327.11	0	0	0	0	0	0	0	0	0	0	0	0	2290.73	0	2150.11	0	0	0
Francisella tularensis GENE FTT0482	0	0	0	0	0	0	0	0	0	0	0	0	0	0	0	0	0	0	0	0	0	0	0	0	0	0	0	0	0	3688.95	0	0	0	0	0	0	0	0	0	0	0	0	0	0	0	0	0	0	0
Francisella tularensis GENE FTT1538	0	0	0	0	0	0	0	0	0	0	0	0	0	0	0	0	0	0	0	0	0	0	0	0	0	0	0	0	0	0	0	0	0	0	0	0	0	0	0	0	0	0	0	0	0	0	0	0	0
Francisella tularensis GENE acpA	0	0	0	0	0	0	0	0	0	0	0	0	0	0	0	0	0	0	0	0	0	0	0	0	0	0	0	0	0	592.17	0	0	0	0	0	0	0	0	0	0	0	0	0	0	0	0	0	0	0
Francisella tularensis GENE dipA	0	0	0	0	0	0	0	0	0	0	0	0	0	0	0	0	0	0	0	0	0	0	0	0	0	0	0	0	0	0	0	0	0	0	0	0	0	0	0	0	0	0	0	0	0	0	0	0	0
Francisella tularensis GENE fevR	0	0	0	0	0	0	0	0	0	0	0	0	0	0	0	0	0	0	0	0	0	0	0	0	0	0	0	0	0	0	0	0	0	0	0	0	0	0	0	1955.68	0	0	0	0	0	0	0	0	0
Francisella tularensis GENE fopA	0	0	0	0	0	0	0	0	0	0	0	0	0	0	0	0	0	0	0	0	0	0	0	0	0	0	0	0	0	0	0	0	0	0	0	0	0	0	0	0	0	0	0	0	0	0	0	0	0
Francisella tularensis GENE frgA	0	0	0	0	0	0	0	0	0	0	0	0	0	0	0	0	0	0	0	0	0	0	0	0	0	0	0	0	0	0	0	0	0	0	0	0	0	0	0	0	0	0	0	0	0	0	0	0	0
Francisella tularensis GENE fsaP	0	0	0	0	0	0	0	0	0	0	0	0	0	0	0	0	0	0	0	0	0	0	0	0	0	0	0	0	0	0	0	0	0	0	0	0	0	0	0	671.84	0	0	0	0	0	0	0	0	0
Francisella tularensis GENE fupA yapH N	0	0	0	0	0	0	0	0	0	0	0	0	0	0	0	0	0	0	0	0	0	0	0	0	0	0	0	0	0	0	0	0	0	0	0	0	0	0	0	1311.55	0	0	0	0	0	0	0	0	0
Francisella tularensis GENE iraB	0	0	0	0	0	0	0	0	0	0	0	0	0	0	0	0	0	0	0	0	0	0	0	0	0	0	0	0	0	0	0	0	0	0	0	0	0	0	0	0	0	0	0	0	0	1000.14	0	0	0
Francisella tularensis GENE mglA	0	0	0	0	0	0	0	0	0	0	0	0	0	0	0	0	0	0	0	0	0	0	0	0	0	0	0	0	0	0	0	0	0	0	0	0	0	0	0	0	0	0	0	0	0	0	0	0	0
Francisella tularensis GENE mglB	0	0	0	0	0	0	0	0	0	0	0	0	0	0	0	0	0	0	0	0	0	0	0	0	0	0	0	0	0	0	0	0	0	0	0	0	0	0	0	0	0	0	0	0	0	0	0	0	0
Francisella tularensis GENE migR	0	0	0	0	0	0	0	0	0	0	0	0	0	0	0	0	0	0	0	0	0	0	0	0	0	0	0	0	0	0	0	0	0	0	0	0	0	0	0	0	0	0	0	0	0	0	0	0	0
Francisella tularensis GENE minD	0	0	0	0	0	0	0	0	0	0	0	0	0	0	0	0	0	0	0	0	0	0	0	0	0	0	0	0	0	0	0	0	0	0	0	0	0	0	0	0	0	0	0	0	0	0	0	0	0
Francisella tularensis GENE pil 2809 Branch	0	0	0	0	0	0	0	0	0	0	0	0	0	0	0	0	0	0	0	0	0	0	0	0	0	0	0	0	0	0	0	0	0	0	0	0	0	0	0	0	0	0	0	0	0	0	0	0	0
Francisella tularensis GENE pilD	0	0	0	0	0	0	0	0	0	0	0	0	0	0	0	0	0	0	0	0	0	0	0	0	0	0	0	0	0	0	0	0	0	0	0	0	0	0	0	0	0	0	0	0	0	0	0	0	0
Francisella tularensis GENE pilE1 pilA	0	0	0	0	0	0	0	0	0	0	0	0	0	0	0	0	0	0	0	0	0	0	0	0	0	0	0	0	0	0	0	0	0	0	0	0	0	0	0	0	0	0	0	0	0	0	0	0	0
Francisella tularensis GENE pilF	0	0	0	0	0	0	0	0	0	0	0	0	0	0	0	0	0	0	0	0	0	0	0	0	0	0	0	0	0	0	0	0	0	0	0	0	0	0	0	0	0	0	0	0	0	0	0	0	0
Francisella tularensis GENE pilN	0	0	0	0	0	0	0	0	0	0	0	0	0	0	0	0	0	0	0	0	0	0	0	0	0	0	0	0	0	0	0	0	0	0	0	0	0	0	0	2000.23	0	0	0	0	0	0	0	0	0
Francisella tularensis GENE pilQ	0	0	0	0	0	0	0	0	0	0	0	0	0	0	0	0	0	0	0	0	0	0	0	0	0	0	0	0	0	0	0	0	0	0	0	0	0	0	0	0	0	0	0	0	0	0	0	0	0
Francisella tularensis GENE qseC	0	0	0	0	0	0	0	0	0	0	0	0	0	0	0	0	0	0	0	0	0	0	0	0	0	0	0	0	0	0	0	0	0	0	0	0	0	0	0	0	0	0	0	0	0	0	0	0	0
Francisella tularensis GENE ripA	0	0	0	0	0	0	0	0	0	0	0	0	0	0	0	0	0	0	0	0	0	0	0	0	0	0	0	0	0	0	0	0	0	0	0	0	0	0	0	0	0	0	0	0	0	458.03	0	0	0
Francisella tularensis GENE sodB	0	0	0	0	0	0	0	0	0	0	0	0	0	0	0	0	0	0	0	0	0	0	0	0	0	0	0	0	0	0	0	0	0	0	0	0	0	0	0	751.93	0	0	0	0	0	0	0	0	0
Francisella tularensis GENE sodC	0	0	0	0	0	0	0	0	0	0	0	0	0	0	0	0	0	0	0	0	0	0	0	0	0	0	0	0	678.16	0	0	0	0	0	0	0	0	0	0	0	0	0	0	0	0	0	0	0	0
Francisella tularensis GENE tolC	0	0	0	0	0	0	0	0	0	0	0	0	0	0	0	0	0	0	0	0	0	0	0	0	0	0	0	0	0	0	0	0	0	0	0	0	0	0	0	0	0	0	0	0	0	0	0	0	0
Francisella tularensis GENE wbtE	0	0	0	0	0	0	0	0	0	0	0	0	0	0	0	0	0	0	0	0	0	0	0	0	0	0	0	0	0	0	0	0	0	0	0	0	0	0	0	856	0	0	0	0	0	882.22	0	0	0
Francisella tularensis GENE wbtM	0	0	0	0	0	0	0	0	0	0	0	0	0	0	0	0	0	0	0	0	0	0	0	0	0	0	0	0	0	0	0	0	0	0	0	0	0	0	0	1377.31	0	0	0	0	0	0	0	0	0
Francisella tularensis GeneID FTT0801c	0	0	0	0	0	0	0	0	0	0	0	0	0	0	0	0	0	0	0	0	0	0	0	0	0	0	0	0	0	0	0	0	0	0	0	0	0	0	0	615.28	0	0	0	0	0	0	0	0	0
Francisella tularensis GeneID FTT1249	0	0	0	0	0	0	0	0	0	0	0	0	0	0	0	0	0	0	0	0	0	0	0	0	0	0	0	0	0	0	0	0	0	0	0	0	0	0	0	752.31	0	0	0	0	0	0	0	0	0
Klebsiella oxytoca GENE exc1	0	0	0	0	0	0	0	0	0	0	0	0	0	0	0	0	0	0	0	0	0	0	0	0	0	0	0	0	0	0	0	0	0	0	0	0	0	0	0	0	0	0	0	0	640.12	0	0	0	0
Klebsiella pneumoniae GENE tnp	0	0	0	0	0	0	0	0	0	0	0	0	125856	0	0	0	0	0	0	0	0	0	0	0	0	0	130074	46523.1	0	11336.6	15008	9905.06	3765.65	685.22	0	0	5278	0	0	2261.83	2592.54	0	0	3791.23	0	0	0	5857.09	0
Klebsiella pneumoniae GENE tnpA	0	0	0	0	0	0	0	0	0	0	0	0	0	0	0	0	0	0	0	0	0	0	0	0	0	0	0	0	0	0	0	0	0	0	0	0	0	0	0	0	0	0	0	0	0	0	0	0	0
Mycobacterium tuberculosis GENE icl-aceA	0	0	0	0	0	0	0	0	0	0	0	0	0	0	0	0	0	0	0	0	0	0	0	0	0	0	0	0	0	0	0	0	0	0	0	0	0	0	0	0	0	0	0	0	0	0	0	0	0
Mycobacterium tuberculosis GENE sigA	0	0	0	0	0	0	0	0	0	0	0	0	0	0	0	0	0	0	0	0	0	0	0	0	0	0	0	0	0	0	0	0	0	0	0	0	0	0	0	0	0	0	0	0	0	0	0	0	0
Parabacteroides distasonis GI 32395281	0	0	0	0	0	0	0	0	0	0	0	0	0	0	0	0	0	0	0	0	0	0	0	0	0	0	0	0	0	0	0	0	0	0	0	0	0	292.63	0	0	0	0	0	0	0	0	0	0	0
Proteus mirabilis GENE sul1	0	0	0	0	0	0	0	0	0	0	0	0	0	0	0	0	0	0	0	0	0	0	0	0	0	0	0	0	0	0	0	0	0	0	0	0	0	0	0	0	0	0	2311.51	0	0	0	0	0	0
Proteus mirabilis GENE tnpA	0	0	0	0	0	0	0	0	0	0	0	0	0	0	0	0	0	0	0	0	0	0	0	0	0	0	0	0	0	0	0	0	0	0	0	0	0	0	1624.83	0	0	0	0	0	0	0	0	0	0
Pseudomonas aeruginosa GENE intI1	0	0	0	0	0	0	0	0	0	0	0	0	0	0	0	0	0	0	0	0	0	0	0	0	0	0	0	0	0	0	0	0	0	0	0	0	0	0	0	0	0	0	0	0	0	0	0	0	0
Staphylococcus aureus GI 1527 Branch	0	0	0	0	0	0	0	0	0	0	0	0	0	0	0	0	0	0	0	0	0	0	0	0	0	0	0	0	0	0	0	0	0	0	0	0	0	0	0	0	0	0	2709.28	0	0	0	0	0	0
Staphylococcus aureus GI 33390919	0	0	0	0	0	0	0	0	0	0	0	0	0	0	0	0	0	0	0	0	0	0	0	0	0	0	0	0	0	0	0	0	0	0	0	0	0	0	1913.22	0	0	0	0	0	0	0	0	0	0
Staphylococcus aureus GI 33390947	0	0	0	0	0	0	0	0	0	0	0	0	0	0	0	0	0	0	0	0	0	0	0	0	0	0	0	0	0	0	0	0	0	0	0	0	0	0	0	0	0	0	0	0	0	0	0	0	0
Staphylococcus aureus GeneID SASa0120	0	0	0	0	0	0	0	0	0	0	1647.9	0	0	0	0	0	0	0	0	0	0	0	0	0	0	0	0	0	0	0	0	0	0	0	0	0	0	0	0	0	0	0	0	0	0	0	0	0	0
Staphylococcus aureus GeneID SASa0122	0	0	0	0	0	0	0	0	0	0	0	0	0	0	0	0	0	0	0	0	0	0	0	0	0	0	0	0	0	0	0	0	0	0	1106.85	0	0	0	0	0	0	0	0	0	0	0	0	0	0
Staphylococcus lentus GENE ermC	0	0	0	0	0	0	0	0	0	0	0	0	0	0	0	0	0	0	0	0	0	0	0	0	0	0	0	0	0	0	0	0	0	0	0	0	0	0	0	0	0	0	0	0	0	0	0	0	0
Staphylococcus lentus GENE repL	0	0	0	0	0	0	0	0	0	0	0	0	0	0	0	0	0	0	0	0	0	0	0	0	1043.39	0	0	0	0	0	0	0	0	0	0	0	0	0	0	0	0	0	0	0	0	0	0	0	0
Staphylococcus lentus GI 60416748	0	0	0	0	0	0	0	0	0	0	0	0	0	0	0	0	0	0	0	0	0	0	0	0	0	0	0	0	0	0	0	0	0	0	0	0	0	0	0	0	0	0	0	0	0	0	0	0	0
Streptococcus pyogenes GENE msrD	0	0	0	0	0	0	0	0	0	0	0	0	0	0	0	0	0	0	0	875.24	0	0	0	0	0	0	0	0	0	0	0	0	0	0	0	0	0	0	0	0	0	0	0	0	0	0	0	0	0
Streptococcus pyogenes GI 52345264	492.32	0	0	0	32847.6	9639.57	2088.42	5093.5	12678.4	4626.67	0	0	7201.3	23632.4	1964.84	3008.91	833.8	2443.25	0	0	0	0	38688.6	2515.81	0	0	7122.5	3600.31	3365.13	2650.79	0	0	0	2559.49	994.52	0	0	836.91	483.74	1107.14	0	0	0	0	0	0	0	0	0
Vibrio cholerae GENE intI1	0	0	0	0	0	0	0	0	0	0	0	0	0	0	0	0	0	0	0	2788.09	0	0	0	0	0	0	0	0	0	0	0	0	0	0	0	0	0	0	0	0	0	0	0	0	0	0	0	0	0
Vibrio cholerae GENE vasF	0	0	0	0	0	0	0	0	0	0	0	0	0	0	0	0	0	0	0	0	0	0	0	0	0	0	0	0	0	0	0	0	0	0	0	0	0	0	0	0	0	0	0	1156.08	0	0	0	0	0
Vibrio cholerae GENE vasH	0	0	0	0	0	0	0	0	0	0	0	0	0	0	0	0	0	0	0	0	0	0	0	0	0	0	0	0	0	0	0	0	0	0	0	0	0	0	0	0	0	0	0	0	0	0	0	0	0
Vibrio cholerae GENE vgrG-3	0	0	0	0	0	0	0	0	0	0	0	0	0	0	0	0	0	0	0	0	0	0	0	0	0	0	0	0	0	0	0	0	0	0	0	0	0	0	0	0	0	0	0	0	0	0	0	0	0
Vibrio cholerae GI 42567126	0	0	0	0	0	0	0	0	0	0	0	0	0	0	0	0	0	0	0	0	0	0	0	0	0	0	0	0	0	0	0	0	0	0	0	0	0	0	0	0	0	0	0	0	0	0	0	0	0
Vibrio cholerae GeneID VCA0112	0	0	0	0	0	0	0	0	0	0	0	0	0	0	0	0	0	0	0	0	0	0	0	734.69	0	0	0	0	0	0	0	0	0	0	0	0	0	0	0	0	0	0	0	0	0	0	0	0	0
Vibrio cholerae GeneID VCA0113	0	0	0	0	0	0	0	0	0	0	0	0	0	0	0	0	0	0	0	0	0	0	0	0	0	0	0	0	0	0	0	0	0	0	0	0	0	0	1693.28	0	0	0	0	0	0	0	0	0	0
Vibrio cholerae GeneID VCA0119	0	0	0	0	0	0	0	0	0	0	0	0	0	0	0	0	0	0	0	0	0	0	0	0	0	0	0	0	0	0	0	0	0	0	0	0	0	0	0	0	0	0	0	0	0	0	0	0	0
Vibrio cholerae GeneID VCA0122	0	0	0	0	0	0	0	0	0	0	0	0	0	0	0	0	0	0	0	0	0	0	0	0	0	0	0	0	0	0	0	0	0	0	0	0	0	0	0	0	0	0	0	0	0	0	0	0	0
Yersinia pestis GENE irp2	0	0	0	0	0	0	0	0	0	0	0	0	0	0	0	0	0	0	0	691.65	0	0	0	0	0	0	0	0	0	0	0	0	0	0	0	0	0	0	0	0	0	0	0	0	0	0	0	0	0
Yersinia pestis GENE ybtS	0	0	0	0	0	0	0	0	0	0	0	0	0	0	0	0	0	0	958.17	0	0	0	0	0	0	0	0	0	0	0	0	0	0	0	0	0	0	0	0	0	0	0	0	0	0	0	0	0	0
Yersinia pestis GENE ybtU	0	0	0	0	0	0	0	0	0	0	0	0	0	0	0	0	0	0	0	558.81	0	0	0	0	0	0	0	0	0	0	0	0	0	0	0	0	0	0	0	0	0	0	0	0	0	0	0	0	0
Yersinia pestis GENE ybtX	0	0	0	0	0	0	0	0	0	0	0	0	0	0	0	0	0	0	496.63	0	828.93	0	0	0	0	0	0	0	0	0	0	0	0	0	0	0	0	0	0	0	0	0	0	0	0	0	0	0	0
[truncated: 23 more columns]

## Sheet: Log10MPN-qPCR
Levels of Total and Pathogenic V. parahaemolyticus (Vp) and V. vulnificus (Vv) by collection month, replicate, sample type, and aquaculture practice (Log10MPN-qPCR/g or mL). tlh: thermolabile hemolysin gene, tdh: thermostable hemolysin gene, trh: thermostable-related hemolysin gene; vvhA: V. vulnificus hemolysin A gene; vcgC: virulence correlated gene-clinical genotype. ND: Not detected.
Sample ID	Vp (tlh+)	Vp (tdh+)	Vp (trh+)	Vv (vvhA+)	Vv (vcgG+)
June-AOHB1	5.17095	1.87251	1.64077	5.65997	3.96895
June-AOHB2	3.86571	0.483872	2.63174	4.16661	2.97024
June-AOHB3	3.48432	1.64077	1.64077	5.17095	3.63108
June-AOHF1	4.37757	2.16994	2.86728	5.17095	3.36422
June-AOHF2	4.48419	1.64077	1.64077	5.17095	3.36422
June-AOHF3	5.36588	1.08575	2.63174	5.36588	3.63108
July-AOHB1	1.39758	ND	ND	2.63174	1.1956
July-AOHB2	1.9744	0.52009	0.683767	3.37991	1.38231
July-AOHB3	1.9744	0.685742	0.52009	2.97024	1.3437
July-AOHF1	4.37757	0.409595	0.285782	4.96146	1.08575
July-AOHF2	4.96146	ND	ND	4.96146	0.209247
July-AOHF3	4.86566	0.52009	0.282849	6.27837	2.38164
Aug.-AOHB1	3.63108	0.52009	0.722058	5.65997	3.36422
Aug.-AOHB2	4.6279	ND	0.399847	5.65997	4.37757
Aug.-AOHB3	2.96323	ND	ND	3.86571	2.05241
Aug.-AOHF1	4.96146	0.92205	1.64077	5.29766	2.63174
Aug.-AOHF2	4.6279	1.86527	2.78659	5.17095	2.97024
Aug.-AOHF3	4.96146	1.1956	1.87255	5.36588	2.86728
Sep.-AOHB1	3.96895	0.282849	1.18546	4.16661	1.64077
Sep.-AOHB2	2.96323	0.52009	0.52009	4.86566	2.15917
Sep.-AOHB3	3.86571	0.114277	0.556182	4.6279	2.16994
Sep.-AOHF1	4.6279	1.64077	1.01402	4.96146	2.97024
Sep.-AOHF2	4.96146	1.01402	0.52009	4.96146	2.63174
Sep.-AOHF3	4.6279	0.13258	1.64077	4.6279	2.97024
Oct.-AOHB1	2.16994	0.204663	ND	1.38231	0.282849
Oct.-AOHB2	1.64077	ND	ND	1.64077	ND
Oct.-AOHB3	3.96895	2.15917	1.86527	1.64077	0.52009
Oct.-AOHF1	4.86566	2.85991	2.16994	4.96146	0.236285
Oct.-AOHF2	4.6279	2.63174	0.483872	3.16729	0.23955
Oct.-AOHF3	4.37757	3.32364	2.05241	4.6279	0.282849
Nov.-AOHB1	2.38164	0.13258	0.13258	2.32561	ND
Nov.-AOHB2	2.38164	0.392521	0.115611	1.21461	ND
Nov.-AOHB3	3.16729	1.01402	0.13258	3.96895	ND
Nov.-AOHF1	3.63108	1.39758	0.13258	3.96895	1.38231
Nov.-AOHF2	2.38164	0.207096	ND	3.17938	ND
Nov.-AOHF3	2.38164	0.392521	0.722058	5.36588	0.386142
June-FOHB1	2.97024	ND	ND	2.97024	1.00766
June-FOHB2	1.87255	ND	ND	3.16729	1.38231
June-FOHB3	2.97024	0.60735	ND	3.37991	0.660015
June-FOHF1	2.78659	ND	ND	4.6279	1.08574
June-FOHF2	1.9744	ND	ND	3.63108	ND
June-FOHF3	1.38231	ND	ND	2.97024	1.18545
July-FOHB1	3.16723	0.282802	0.132613	4.6279	2.3133
July-FOHB2	1.9744	0.132613	ND	3.63108	1.1956
July-FOHB3	1.39757	ND	ND	3.86571	1.64077
July-FOHF1	2.38164	0.483924	1.09287	4.37757	2.3133
July-FOHF2	1.64077	ND	ND	3.63108	1.64077
July-FOHF3	1.3437	ND	0.115578	3.96895	1.3319
Aug.-FOHB1	2.16995	0.282802	ND	2.63174	1.64077
Aug.-FOHB2	2.63174	0.399837	1.47057	3.63108	1.39757
Aug.-FOHB3	2.63174	0.114195	0.204774	3.86571	1.64077
Aug.-FOHF1	1.49817	0.132613	0.132613	3.37991	0.575556
Aug.-FOHF2	1.64077	ND	ND	3.96895	0.922032
Aug.-FOHF3	2.38164	ND	ND	3.63108	2.63174
Sep._FOHB1	2.38164	ND	0.132613	3.96895	1.64077
Sep._FOHB2	2.63174	ND	ND	3.96895	1.64077
Sep._FOHB3	3.37991	0.239466	0.132613	3.86571	0.650994
Sep._FOHF1	2.97024	ND	ND	3.37991	0.722048
Sep._FOHF2	1.9744	0.239466	ND	2.63174	1.01402
Sep._FOHF3	3.63108	0.282769	ND	3.63108	0.520042
Oct.-FOHB1	1.01402	0.115578	ND	1.3437	0.209352
Oct.-FOHB2	1.64077	0.722048	ND	2.86728	ND
Oct.-FOHB3	1.64077	0.114195	0.114195	2.97024	0.132613
Oct.-FOHF1	2.63174	0.483924	ND	1.87255	0.132613
Oct.-FOHF2	1.87255	0.282802	ND	1.01402	ND
Oct.-FOHF3	1.39757	0.132613	ND	1.64077	0.282802
Nov.-FOHB1	1.87255	ND	ND	2.78061	ND
Nov.-FOHB2	0.282802	ND	ND	0.132613	ND
Nov.-FOHB3	0.520042	ND	ND	ND	ND
Nov.-FOHF1	0.520042	ND	ND	ND	ND
Nov.-FOHF2	0.132613	ND	ND	0.132613	ND
Nov.-FOHF3	0.722048	ND	ND	ND	ND
June-WBA	1.97442	0.00987563	0.00987563	1.59415	0.680607
July-WBA	0.531223	0.0182843	0.00646604	1.64077	0.396896
Aug.-WBA	1.67411	ND	0.00156065	1.9744	0.497897
Sep.-WBA	0.396896	ND	ND	1.39758	0.392521
Oct.-WBA	0.154424	0.00389117	ND	0.924641	0.0182843
Nov.-WBA	0.0386202	ND	ND	0.00130093	ND
June-WFA	1.01402	ND	ND	2.38164	0.154512
July-WFA	3.16729	0.00396775	0.00318326	3.63108	0.286188
Aug.-WFA	0.239466	ND	ND	0.093348	0.0808919
Sep.-WFA	0.392505	0.00132216	0.00132216	1.64077	0.0122259
Oct.-WFA	0.53121	0.00617784	ND	0.239466	0.00312979
Nov.-WFA	0.0152383	ND	ND	0.00154812	ND

## Sheet: Water Parameters
Physicochemical water parameters by collection month and sampling area
Month	Temperature °C		Salinity psu		Dissolved Oxygen mg/L		pH		Turbidity FNU		Chlorophyll µg/L
	WFA	WBA	WFA	WBA	WFA	WBA	WFA	WBA	WFA	WBA	WFA	WBA
June	26.1	26.1	13.9	13.9	7.5	7.4	8.1	8.1	12.3	18	5.3	5.4
July	27.2	27.2	14.9	14.9	5.8	5.7	7.9	7.9	10.9	11.4	3	3
August	24.1	24.5	16.4	16.8	7.2	6.7	8.4	8.5	4.5	14.8	7	7.7
September	23.2	23.2	20.2	20.2	6.7	6.6	8	8	2.9	4.1	4.9	6
October	17.8	17.8	20.5	20.5	8.1	8	8.1	8.2	3.6	4.6	5.9	5.8
November	9.1	9.2	19.7	19.7	10.3	10.3	10.7	10.5	1.5	1.5	4.6	4.6
WFA: water collected from the floating cages area
WBA: water collected from the bottom cages area
